# Supplementary material for: Retinal-input-induced epigenetic dynamics in the developing mouse dorsal lateral geniculate nucleus
Source: Epigenetics Chromatin. 2019 Feb 14;12:13. doi: 10.1186/s13072-019-0257-x (PMC6374911; doi:10.1186/s13072-019-0257-x)
Supplement: Supplementary file 1 — Additional file 1: Table S1. Summary statistics for four dLGN WGBS libraries. [file 13072_2019_257_MOESM1_ESM.xlsx]

## Sheet: Table 1A
	Table S1A: Summary statistics for four dLGN WGBS libraries
	Sample	# of raw reads	# of reads after trimming	# of reads uniquely mapped	Mapping efficiency	# of reads after PCR deduplication	Duplication rate	# of CpG (1x)	1x coverage	# of CpG (5x)	5x coverage	# of CpG (10x)	10x coverage
	P6 WT	607433849	588904922	313264194	0.531944	200316094	0.360552	20371052	0.931565	15427958	0.705518	10124028	0.46297
	P23 WT	668770332	647143942	370449239	0.572437	253893642	0.314633	20604160	0.942225	16889521	0.772355	12278690	0.561503
	P6 Math5KO	660106796	639795799	361459199	0.56496	235985510	0.347131	20866319	0.954214	16938151	0.774579	11877258	0.543145
	P23 Math5KO	590903785	573242980	326082838	0.568839	215342524	0.339608	20795589	0.950979	16469140	0.753131	11073877	0.506407
	Sample	# of raw reads	# of reads after trimming	# of reads uniquely mapped	Mapping efficiency	# of reads after PCR deduplication	Duplication rate	mC	Total C	Bisulfite conversion rate
	lambda DNA (control)	2527214762	2449087643	686738	0.000280406	450088	0.3446	230128	15904008	0.98553

## Sheet: Table 1B
	Table S1B: Summary statistics for DMS and DMR identified from four dLGN WGBS libraries
	Pair-wise comparison	#DMS	#DMR (Filter 1）	#DMR (Filter 2)	#DMR (Filter3)
	P6 WT vs. P23 WT	204833	7335	7230	5515
	P6 Math5KO vs. P23 Math5KO	285502	13291	13085	9981
	P6 WT vs. P6 Math5KO	212603	2550	2233	855
	P23 WT vs. P23 Math5KO	250693	3263	2893	1003
	NOTE: A DMR defined in this study meets three criteria:
	1) it must contain at least five DMSs within a 500 bp window;
	2) at least 80% of DMSs within a candidate DMR show methylation changes in the same direction;
	3) at least 80% of CpG sites in a candidate DMR have methylation level changes larger than or equal to 0.1 and in the same direction as the majority of DMSs in the same DMR.
