# Supplementary material for: Retinal-input-induced epigenetic dynamics in the developing mouse dorsal lateral geniculate nucleus
Source: Epigenetics Chromatin. 2019 Feb 14;12:13. doi: 10.1186/s13072-019-0257-x (PMC6374911; doi:10.1186/s13072-019-0257-x)
Supplement: Supplementary file 3 — Additional file 3: Table S2. Summary of eight dLGN RNAseq libraries and differentially expressed genes. [file 13072_2019_257_MOESM3_ESM.xlsx]

## Sheet: RNAseq for all samples
gene_id	P3_WT	P3_Math5KO	P7_WT	P7_Math5KO	P14_WT	P14_Math5KO	P23_WT	P23_Math5KO	gene_symbol	P3_log2FC(Math5KO/WT)	P7_log2FC(Math5KO/WT)	P14_log2FC(Math5KO/WT)	P23_log2FC(Math5KO/WT)
ENSMUSG00000000001	70.68	66.2	38.93	45.62	29.95	29.65	18.64	20.18	Gnai3	-0.0931094	0.223476	-0.0140523	0.108908
ENSMUSG00000000003	0	0	0	0	0	0	0	0	Pbsn	0	0	0	0
ENSMUSG00000000028	2.33	3.92	2.74	4.32	3.56	1.9	1.58	1.89	Cdc45	0.563136	0.508388	-0.652981	0.163698
ENSMUSG00000000031	48.43	47.05	40.33	28.56	2.53	1.23	1.33	0.97	H19	-0.0408505	-0.483543	-0.662624	-0.242134
ENSMUSG00000000037	2.32	3.48	2.14	2.02	0.39	0.7	0.53	0.32	Scml2	0.432315	-0.056216	0.29045	-0.212994
ENSMUSG00000000049	0	0.37	0	0	0.11	0.23	0	0	Apoh	0.454176	0	0.148099	0
ENSMUSG00000000056	34.8	35.16	25.55	35.43	33.74	52.53	32.39	29.23	Narf	0.0144351	0.456415	0.62375	-0.143435
ENSMUSG00000000058	7.9	7.4	6.43	9.09	7.38	8.77	7.21	6.83	Cav2	-0.083416	0.441492	0.221408	-0.0683699
ENSMUSG00000000078	115.22	100.33	61.92	69.08	33.76	29.56	16.69	20.58	Klf6	-0.197797	0.155484	-0.185784	0.286761
ENSMUSG00000000085	75.37	103.13	79.98	78.63	59.74	75.18	28.1	36.16	Scmh1	0.447308	-0.0242536	0.326765	0.352731
ENSMUSG00000000088	343.67	358.77	347.06	345.76	663.04	410.88	396.36	386.14	Cox5a	0.0618592	-0.00539854	-0.689046	-0.0375913
ENSMUSG00000000093	0.62	1.11	3.22	3.21	1.79	3.62	2.24	2.21	Tbx2	0.381249	-0.00342277	0.727628	-0.0134205
ENSMUSG00000000094	0.43	0.31	0.43	0.13	0.48	0.24	0.07	0.04	Tbx4	-0.126448	-0.339692	-0.255257	-0.0410273
ENSMUSG00000000103	0	0	0	0	0	0	0	0	Zfy2	0	0	0	0
ENSMUSG00000000120	6.85	7.41	3.8	7.21	0.59	0.55	0.35	0.23	Ngfr	0.0994131	0.774348	-0.0367586	-0.134301
ENSMUSG00000000125	33.16	20.99	24.41	22.64	19.35	18.99	27.78	26.98	Wnt3	-0.63546	-0.104166	-0.0257503	-0.0406706
ENSMUSG00000000126	12.51	9.94	23.36	20.9	12.2	12.91	11.48	14.8	Wnt9a	-0.304415	-0.153583	0.0755845	0.340307
ENSMUSG00000000127	14.28	16.21	11.65	14.38	9.43	10.32	8.71	6.42	Fer	0.171603	0.281918	0.118135	-0.388052
ENSMUSG00000000131	48.08	48.19	69.67	81.49	38.26	53.15	49.73	64.11	Xpo6	0.00322981	0.223121	0.463901	0.36004
ENSMUSG00000000134	14.26	17.81	20.91	21.93	14.31	22.14	15.79	24.56	Tfe3	0.301745	0.0656469	0.595915	0.606286
ENSMUSG00000000142	20.44	20.97	20.53	25.03	11.46	18.11	12.79	23.86	Axin2	0.03523	0.273827	0.617024	0.850204
ENSMUSG00000000148	13.51	16.86	21.85	17.72	21.05	28.1	24.04	25.01	Brat1	0.299685	-0.287614	0.40024	0.0548318
ENSMUSG00000000149	67.88	64.91	90.61	82.51	82.22	83.26	136.38	156.05	Gna12	-0.0635878	-0.133556	0.0179176	0.193052
ENSMUSG00000000154	1.83	2.98	1.95	0.47	1	0.82	0.07	1.07	Slc22a18	0.491966	-1.0049	-0.136062	0.95202
ENSMUSG00000000157	0	0	0	0.1	0	0.05	0.04	0	Itgb2l	0	0.137504	0.0703893	-0.0565835
ENSMUSG00000000159	0.88	0.58	0.37	0.83	1.06	1.14	1.96	1.84	Igsf5	-0.250808	0.417668	0.0549665	-0.0597062
ENSMUSG00000000167	1.16	2	1.67	1.28	2.02	2.82	1.44	2.28	Pih1d2	0.473931	-0.227806	0.339024	0.426815
ENSMUSG00000000168	38.32	38.39	47.74	45.02	62.56	56.9	59.19	54.96	Dlat	0.0025661	-0.0828453	-0.134556	-0.105128
ENSMUSG00000000171	100.16	98.61	120.17	106.72	141.01	82.04	104.86	98.67	Sdhd	-0.0222765	-0.169746	-0.774114	-0.0869263
ENSMUSG00000000182	1.48	2.13	0.86	1.04	0	0.84	0.18	0.27	Fgf23	0.335823	0.133267	0.879706	0.106042
ENSMUSG00000000183	0	0	0	0	0	0	0	0	Fgf6	0	0	0	0
ENSMUSG00000000184	57.56	69.42	40.05	28.54	12.3	9.09	4.58	5.93	Ccnd2	0.26607	-0.474712	-0.3985	0.31259
ENSMUSG00000000194	26.71	29.97	30.75	31.61	22.89	33.16	22.46	27.13	Gpr107	0.160465	0.0385578	0.515901	0.261907
ENSMUSG00000000197	33.58	28.78	22.44	23.96	17.97	20.73	20.75	21.26	Nalcn	-0.215594	0.0906454	0.195968	0.0334382
ENSMUSG00000000202	48.36	36.34	70.42	78.02	82.21	90.17	97.33	76.56	Btbd17	-0.40262	0.14589	0.131802	-0.342319
ENSMUSG00000000204	0	0	0	0.05	0	0	0.05	0	Slfn4	0	0.0703893	0	-0.0703893
ENSMUSG00000000214	0.31	0.12	0.12	0.45	0.76	0	0	0	Th	-0.226068	0.372554	-0.815575	0
ENSMUSG00000000215	0	0	0	0	3.17	0	0	0	Ins2	0	0	-2.06005	0
ENSMUSG00000000216	0.04	0.09	0.23	0.03	0.18	0.08	0.07	0.04	Scnn1g	0.0677446	-0.256014	-0.127756	-0.0410273
ENSMUSG00000000223	15.92	18.3	10.27	11.9	8.78	9.82	7.12	7.31	Drp2	0.189871	0.194884	0.145794	0.0333687
ENSMUSG00000000244	0	0.35	0.32	0.08	0	0.58	0.07	0.19	Tspan32	0.432959	-0.289507	0.659925	0.153351
ENSMUSG00000000247	20.45	32.02	14.58	14.74	7.3	4.38	5.91	8.1	Lhx2	0.622362	0.0147403	-0.625505	0.397181
ENSMUSG00000000248	0.05	0	0	0	0.05	0	0	0	Clec2g	-0.0703893	0	-0.0703893	0
ENSMUSG00000000253	17.06	16.68	26.85	22.25	33.78	28.45	42.06	41.86	Gmpr	-0.0306796	-0.260447	-0.23999	-0.00671647
ENSMUSG00000000263	0.3	0.06	0.42	0.29	0.85	0.67	0.52	0.87	Glra1	-0.294447	-0.13852	-0.147677	0.298967
ENSMUSG00000000266	12.77	10.35	10.86	12.23	7.07	10.28	6.84	7.17	Mid2	-0.278836	0.157709	0.483126	0.0594824
ENSMUSG00000000275	4	2.95	4.46	5.31	1.43	5.8	3.35	2.56	Trim25	-0.340075	0.208739	1.48458	-0.289138
ENSMUSG00000000276	12.94	11.29	8.37	8.77	10.09	11.43	17.16	10.38	Dgke	-0.181746	0.0603095	0.164567	-0.674264
ENSMUSG00000000278	10.84	10.02	13.58	15.06	10	6.35	10.37	6.48	Scpep1	-0.103545	0.139481	-0.581687	-0.604122
ENSMUSG00000000282	19.41	21.45	24.62	22.09	12.1	13.81	11.25	14.04	Mnt	0.137439	-0.150002	0.177005	0.296023
ENSMUSG00000000290	0.99	1.62	2.06	0.97	2.41	2.51	3.43	2.82	Itgb2	0.396798	-0.635336	0.0416993	-0.213734
ENSMUSG00000000295	31.78	31.86	27.31	32.47	30.5	22.61	17.44	19.19	Hddc2	0.00351663	0.241557	-0.415954	0.130802
ENSMUSG00000000296	41.65	40.44	22.05	27.74	30.04	37.48	101.19	73.04	Tpd52l1	-0.0415217	0.318293	0.30998	-0.464877
ENSMUSG00000000301	9.14	9.28	11.67	13.58	7.45	7.2	2.98	1.91	Pemt	0.0197826	0.202574	-0.0433274	-0.451749
ENSMUSG00000000303	0.93	0.26	1.37	1.96	1.14	1.04	0.53	0.6	Cdh1	-0.615177	0.32071	-0.0690416	0.0645403
ENSMUSG00000000305	18.35	25.91	28.65	21	20.73	23.88	15.46	11.61	Cdh4	0.475809	-0.430529	0.195298	-0.384396
ENSMUSG00000000308	130.17	80.7	205.5	178.48	455.53	468.94	358.55	385.27	Ckmt1	-0.68303	-0.202319	0.0417669	0.103417
ENSMUSG00000000317	3.96	4.59	4.3	5.09	2.25	2.05	1.86	1.17	Bcl6b	0.172508	0.20045	-0.0916305	-0.39832
ENSMUSG00000000318	2.36	0.88	1.74	0.43	1.69	1.63	2.24	2.11	Clec10a	-0.837729	-0.938161	-0.0325434	-0.0590792
ENSMUSG00000000320	0	0.12	0.33	0.26	0.24	0.24	0.4	0.72	Alox12	0.163499	-0.0780025	0	0.296982
ENSMUSG00000000325	62.3	73.05	72.47	66.47	38.02	33.5	28.08	35.26	Arvcf	0.226294	-0.122909	-0.177617	0.318352
ENSMUSG00000000326	55.39	49.03	76.06	56.06	74.75	83.52	133.11	100.58	Comt	-0.172646	-0.433502	0.158047	-0.4008
ENSMUSG00000000339	110.19	105.92	93.68	84.28	92.54	51.92	63.77	70.48	Rtca	-0.0564953	-0.150852	-0.82177	0.142214
ENSMUSG00000000340	14.06	11.58	12.12	10.85	16.93	23.8	15.13	13.07	Dbt	-0.25959	-0.146881	0.467965	-0.197124
ENSMUSG00000000346	36.55	45.98	53.42	53.01	78.9	83.78	80.58	79.93	Dazap2	0.323234	-0.0109104	0.0855285	-0.0115409
ENSMUSG00000000355	73.29	62.04	44.99	54.12	50.81	63.43	38.51	40.04	Mcts1	-0.2369	0.261256	0.314502	0.0548129
ENSMUSG00000000359	1.23	0.67	1.14	1.41	0	1.34	0.53	0.52	Rem1	-0.417196	0.171422	1.22651	-0.00946033
ENSMUSG00000000365	0.17	0.24	0.13	0.5	0.1	0.23	0.21	0.15	Rnf17	0.0838316	0.40864	0.161155	-0.0733732
ENSMUSG00000000374	46.77	51.23	40.5	39.88	38.51	40.97	35.14	39.87	Trappc10	0.128774	-0.0217161	0.0871406	0.177446
ENSMUSG00000000378	49.73	62.74	64.52	66.55	72.34	76.76	135.09	145.67	Ccm2	0.32936	0.0440204	0.084428	0.108013
ENSMUSG00000000381	0	0	0	0	0	0	0	0	Wap	0	0	0	0
ENSMUSG00000000384	26.23	29.85	30.77	32.33	24.27	37.45	27.08	30.38	Tbrg4	0.180074	0.0691562	0.605558	0.160302
ENSMUSG00000000385	0.04	0	0	0.26	0.1	0.11	0.25	0.04	Tmprss2	-0.0565835	0.333424	0.0130562	-0.265345
ENSMUSG00000000386	0.1	0.21	0.25	0.07	0	0.46	0	0	Mx1	0.137504	-0.224317	0.545968	0
ENSMUSG00000000392	1.03	0.21	0.36	0.6	1.12	0.31	0.28	0.21	Fap	-0.746473	0.234465	-0.694497	-0.0811368
ENSMUSG00000000394	0	0	0	0	0	0	0	0	Gcg	0	0	0	0
ENSMUSG00000000399	123.29	109.12	104.86	99.88	152.79	132.48	150.53	143.26	Ndufa9	-0.174634	-0.0695174	-0.204338	-0.0709321
ENSMUSG00000000402	5.28	4.78	6.58	4.21	4.68	6.09	3.12	1.78	Egfl6	-0.119695	-0.540914	0.319895	-0.567559
ENSMUSG00000000409	9.21	13.08	4.3	5.96	3.48	0.41	0.3	0.18	Lck	0.463664	0.393095	-1.6678	-0.139725
ENSMUSG00000000411	1.45	1.92	0.61	0.5	0.1	0	0.27	0	Tssk3	0.253187	-0.102098	-0.137504	-0.344828
ENSMUSG00000000416	36.8	46.12	43.2	60.53	29.95	66.73	68.67	65.69	Cttnbp2	0.317953	0.477244	1.12986	-0.0630671
ENSMUSG00000000420	43.79	39.86	31.54	39.61	32.48	37.7	30.88	31.73	Galnt1	-0.132487	0.319621	0.209034	0.037962
ENSMUSG00000000435	0	0	0	0	0	0	0	0	Myf5	0	0	0	0
ENSMUSG00000000439	17.05	15.98	11.46	12.53	18.25	17.82	13.22	13.66	Mkrn2	-0.0881624	0.118858	-0.0325918	0.0439636
ENSMUSG00000000440	0.34	0.59	0.98	0.68	0.59	1.01	0.64	1	Pparg	0.246794	-0.237039	0.338169	0.286304
ENSMUSG00000000441	80.41	89.2	72.88	73.46	59.31	83.55	47.72	59.93	Raf1	0.147921	0.0112817	0.487408	0.322639
ENSMUSG00000000486	1.71	2.22	1.18	2.2	0.62	3.09	1.76	1.69	2019-09-01	0.248768	0.553744	1.33611	-0.0370621
ENSMUSG00000000489	25.68	21.38	43.69	40.57	16.56	17.8	8.2	9.14	Pdgfb	-0.253549	-0.104409	0.0984398	0.140352
ENSMUSG00000000530	2.3	5.88	9.6	6.21	6.66	11.36	6.13	13.44	Acvrl1	1.05994	-0.555993	0.690262	1.0181
ENSMUSG00000000531	4.88	7.16	7.6	7.72	7.04	4.41	4.25	6.38	Grasp	0.472753	0.0199915	-0.571567	0.491303
ENSMUSG00000000532	51.21	60	46.81	47.58	36.63	36.59	34.97	47.47	Acvr1b	0.224483	0.0230501	-0.00153437	0.430298
ENSMUSG00000000538	42.88	50.26	62.31	60.56	64	70.75	77.92	122	Tom1l2	0.22427	-0.0404402	0.142539	0.640195
ENSMUSG00000000544	0.18	0	0.04	0.04	0.19	0	0	0	Gpa33	-0.238787	0	-0.250962	0
ENSMUSG00000000552	61.91	65.72	88.87	80.56	91.09	71.12	101.21	128.62	Zfp385a	0.0848299	-0.139978	-0.352645	0.342752
ENSMUSG00000000555	2.76	1.91	5.81	5.1	3.14	3.04	1.27	1.28	Itga5	-0.369714	-0.158846	-0.0352755	0.00634153
ENSMUSG00000000560	149.45	111.8	66.05	84.52	54.31	57.31	7.38	15.81	Gabra2	-0.415517	0.351025	0.076203	1.0043
ENSMUSG00000000561	43.42	43.89	38.76	39.1	30.52	30.53	27.46	29.84	Wdr77	0.0151847	0.0122845	0.000457635	0.115867
ENSMUSG00000000562	0.59	0.36	0.64	0.61	0.44	0.8	0.17	0.57	Adora3	-0.22542	-0.0266351	0.321928	0.424256
ENSMUSG00000000563	321.04	244.74	203.33	219.66	361.31	284.49	275.29	242.54	Atp5f1	-0.390107	0.110924	-0.343784	-0.182025
ENSMUSG00000000567	23.73	17.23	30.82	25.45	11.28	15.7	10.12	18.24	Sox9	-0.439948	-0.266666	0.443538	0.790952
ENSMUSG00000000568	324.85	333.08	234.84	267.77	165.21	91.72	119.1	161.48	Hnrnpd	0.0359856	0.188564	-0.842055	0.436026
ENSMUSG00000000579	21.25	27.05	17.54	22.51	6.88	10.05	10.52	7.37	Dynlt1c	0.334195	0.342633	0.487779	-0.460841
ENSMUSG00000000581	129.31	88.63	84.72	91.39	70.8	57.39	66.39	60.45	C1d	-0.539894	0.108105	-0.298263	-0.133122
ENSMUSG00000000594	26.1	35.73	44.63	40.96	66.11	79.44	43.09	36.34	Gm2a	0.438666	-0.120968	0.261385	-0.23973
ENSMUSG00000000600	26.73	35.03	22.89	30.76	17.92	39.58	28.87	32.33	Krit1	0.377751	0.410804	1.10086	0.158124
ENSMUSG00000000605	93.81	96.08	67.5	83.92	81.5	97.33	83.22	86.14	Clcn4	0.0341349	0.31	0.253238	0.0491722
ENSMUSG00000000606	0	0	0	0	0	0	0	0	Vmn2r88	0	0	0	0
ENSMUSG00000000617	0	0	0.04	0	0.1	0	0	0	Grm6	0	-0.0565835	-0.137504	0
ENSMUSG00000000627	22.86	23.46	24.75	20.08	16.74	10.21	13.55	15.6	Sema4f	0.0358304	-0.288698	-0.66222	0.190164
ENSMUSG00000000628	1.76	1.97	3.06	2.46	1.3	2.22	1.6	2.21	Hk2	0.105795	-0.230708	0.485427	0.304062
ENSMUSG00000000631	112.94	94.45	85.18	84.71	72.32	85	66.12	94.11	Myo18a	-0.255457	-0.00788956	0.23013	0.502854
ENSMUSG00000000632	52.35	70.64	44.52	61.16	42.83	36.16	42.82	60.69	Sez6	0.425277	0.449486	-0.238168	0.493447
ENSMUSG00000000673	0	0	0	0	0	0	0	0	Haao	0	0	0	0
ENSMUSG00000000682	2.03	3.1	1.7	2.35	1.57	1.19	2.21	4.96	Cd52	0.436306	0.311202	-0.230837	0.892739
ENSMUSG00000000686	1.5	1.54	2.81	1.81	1.93	1.46	1.96	1.64	Abhd15	0.0229004	-0.439221	-0.252242	-0.165059
ENSMUSG00000000690	0	0	0	0.25	0	0	0	0.06	Hoxb6	0	0.321928	0	0.0840643
ENSMUSG00000000693	1.83	2.82	2.75	5.08	2.4	2.8	5.65	2.51	Loxl3	0.432771	0.697181	0.160465	-0.921883
ENSMUSG00000000701	0	0	0	0	0	0	0	0	Tcl1b5	0	0	0	0
ENSMUSG00000000706	0.04	0.05	0.03	0.03	0.03	0.03	0.15	0.1	Btn1a1	0.0138058	0	0	-0.0641303
ENSMUSG00000000708	6.69	6.8	7.66	8.74	11.09	11.26	19.83	15.18	Kat2b	0.0204905	0.169555	0.0201447	-0.364451
ENSMUSG00000000711	65.33	65.71	67.39	71.35	76.07	63.77	70.59	77.09	Rab5b	0.00824152	0.0812076	-0.250844	0.12538
ENSMUSG00000000724	0.1	0	0.17	0	0	0	0	0.09	Cryba1	-0.137504	-0.226509	0	0.124328
ENSMUSG00000000730	0	0	0	0	0	0	0	0	Dnmt3l	0	0	0	0
ENSMUSG00000000731	0.08	0.09	0	0	0	0.13	0	0	Aire	0.0132968	0	0.176323	0
ENSMUSG00000000732	0.42	0.54	1.07	1.23	2.02	1.89	0.48	1.33	Icosl	0.117039	0.107413	-0.0634791	0.654733
ENSMUSG00000000738	56.22	76.39	56.36	60.81	60.37	57.78	50.12	54.8	Spg7	0.435628	0.107795	-0.0622082	0.126377
ENSMUSG00000000739	1.28	0.38	1.39	2.99	0.25	0	0	0.99	Sult5a1	-0.724366	0.739378	-0.321928	0.992768
ENSMUSG00000000740	1465	1463.62	1670.82	1699.44	1320.55	816.64	804.77	967.5	Rpl13	-0.0013587	0.0244886	-0.692693	0.265384
ENSMUSG00000000743	79.63	102.31	75.44	95.61	81.01	76.98	70.36	76.51	Chmp1a	0.357591	0.337845	-0.0726957	0.119267
ENSMUSG00000000751	50.28	54.91	42.59	51.64	44.5	42.14	44.81	55.27	Rpa1	0.12471	0.272162	-0.0768404	0.296703
ENSMUSG00000000753	35.91	25.37	65	49.07	21.94	31.19	14.5	25.57	Serpinf1	-0.485114	-0.39852	0.488747	0.77753
ENSMUSG00000000759	25.45	25.11	25.54	24.08	14.93	32.07	21.95	23.39	Tubgcp3	-0.0186653	-0.081631	1.05378	0.0877956
ENSMUSG00000000766	0.39	0.47	0.96	1.57	0.37	0.24	0.24	0.61	Oprm1	0.0807313	0.390915	-0.143836	0.376721
ENSMUSG00000000776	34.19	37.22	36.8	37.87	32.05	19.24	21.07	25.12	Polr3d	0.119162	0.0402709	-0.707441	0.243068
ENSMUSG00000000782	2.69	3.02	3.29	4.49	2.39	4.49	1.78	2.18	Tcf7	0.123575	0.355829	0.695521	0.193942
ENSMUSG00000000787	130.25	138.16	85.13	96.84	92.9	92.69	78.99	70.28	Ddx3x	0.0844272	0.183909	-0.00323009	-0.166322
ENSMUSG00000000791	0.62	0	0.31	0.13	2.23	3.48	3.59	4.31	Il12rb1	-0.695994	-0.213244	0.471965	0.210218
ENSMUSG00000000792	0.48	1.24	0.7	5.3	1.52	3.94	5.51	7.17	Slc5a5	0.597902	1.88982	0.971087	0.327679
ENSMUSG00000000794	11.69	9.44	20.74	12.41	21.25	15.53	22.62	13.36	Kcnn3	-0.28157	-0.697043	-0.428719	-0.717953
ENSMUSG00000000804	49.91	43.31	31.57	36.62	39.27	42.89	31.3	29.56	Usp32	-0.200317	0.207956	0.124187	-0.0798896
ENSMUSG00000000805	14.28	9.19	53.34	62.19	100.1	138.3	151.12	100.96	Car4	-0.58449	0.217682	0.462412	-0.577207
ENSMUSG00000000811	15.91	19.11	12.32	11.63	5.79	3.19	2.68	1.97	Txnrd3	0.250036	-0.0767394	-0.696461	-0.309243
ENSMUSG00000000817	0.76	1.77	0.32	0.36	0	0.13	0	0.19	Fasl	0.654311	0.0430687	0.176323	0.250962
ENSMUSG00000000823	94.89	134.88	97.02	109.89	56.41	68.4	41.71	42.38	Zfp512b	0.502881	0.177981	0.273634	0.0224562
ENSMUSG00000000826	235.95	227.94	248.04	231.99	137.11	134.43	150.16	138.54	Dnajc5	-0.0496131	-0.0961094	-0.0282704	-0.115398
ENSMUSG00000000827	72.72	52.74	67.43	65.11	87.66	53.1	84.11	78.42	Tpd52l2	-0.45606	-0.0497604	-0.712655	-0.0998263
ENSMUSG00000000838	46.54	52.5	26.75	42.79	25.78	35.23	29.16	25.6	Fmr1	0.170397	0.658114	0.436029	-0.18121
ENSMUSG00000000861	27.02	49.98	13.49	20.6	7.81	6.05	4.94	5.83	Bcl11a	0.863474	0.575974	-0.321519	0.201423
ENSMUSG00000000869	1.12	0	0	0.61	0	0	0.33	0.37	Il4	-1.08406	0.687061	0	0.0427496
ENSMUSG00000000876	7.72	8.31	18.21	13.14	20.27	20.86	13.11	12.22	Pxmp4	0.094453	-0.442075	0.0394734	-0.0939958
ENSMUSG00000000881	43.5	42.44	58.54	56.31	58.86	54.34	45.01	50.3	Dlg3	-0.0347812	-0.0550723	-0.11327	0.157011
ENSMUSG00000000884	7.49	4.17	8.65	9.73	4.15	2.04	3	3.77	Gnb1l	-0.7156	0.153049	-0.760501	0.253989
ENSMUSG00000000889	0.1	0	0.04	0	0.3	0.05	0.16	0	Dbh	-0.137504	-0.0565835	-0.308122	-0.214125
ENSMUSG00000000901	6.3	5.16	3.15	1.86	0.58	1.14	0.53	0.56	Mmp11	-0.244966	-0.537096	0.437686	0.0280144
ENSMUSG00000000902	106.88	119.66	92.56	85.62	66.1	69.6	48.06	59.65	Smarcb1	0.16152	-0.111192	0.0733554	0.30596
ENSMUSG00000000903	0	0	0.24	0.7	0	0.28	0	0.57	Vpreb3	0	0.455195	0.356144	0.650765
ENSMUSG00000000915	35.62	26.5	32.12	30.64	32.94	31.22	41.49	41.59	Hip1r	-0.4132	-0.0659531	-0.0750301	0.00339139
ENSMUSG00000000916	16.9	24.1	21.29	20.6	11.58	13.17	14.76	14.9	Nsun5	0.487728	-0.0453653	0.171708	0.0127592
ENSMUSG00000000934	18.28	24.54	18.42	18.34	18.21	13.12	13.44	13.99	Top1mt	0.405653	-0.00595541	-0.444117	0.0539296
ENSMUSG00000000938	0.1	0	0	0.5	0	0.14	0	0	Hoxa10	-0.137504	0.584963	0.189034	0
ENSMUSG00000000942	0	0	0	0.06	0	0	0	0	Hoxa4	0	0.0840643	0	0
ENSMUSG00000000948	20.53	24.37	14.32	22.23	11.12	10.48	12.02	6.58	Gm38393	0.236775	0.600573	-0.0782671	-0.78046
ENSMUSG00000000957	59.08	54.11	91.14	80.99	31.13	27.2	22.81	18.49	Mmp14	-0.124571	-0.16838	-0.188226	-0.288834
ENSMUSG00000000958	2.38	2.72	4.91	2.48	3.89	1.73	1.74	1.3	Slc7a7	0.138279	-0.764071	-0.840934	-0.252542
ENSMUSG00000000959	40.25	36.75	37.89	43.84	34.07	51.8	39.06	37.42	Oxa1l	-0.127917	0.205387	0.5903	-0.0603049
ENSMUSG00000000976	13.31	16.12	11.38	13.54	6.71	10.52	6.65	8.51	Heatr6	0.258659	0.232016	0.579338	0.313986
ENSMUSG00000000982	0.65	0.51	0.87	0.51	0.78	1.04	0	0.82	Ccl3	-0.127917	-0.30849	0.196692	0.863938
ENSMUSG00000000983	0	0	0	0	0	0.77	4.65	2.82	Wfdc18	0	0	0.823749	-0.564678
ENSMUSG00000001014	0.17	0.4	0.27	0.26	0	0.33	0.14	0	Icam4	0.258918	-0.0114048	0.411426	-0.189034
ENSMUSG00000001016	117.4	127.15	84.01	91.28	56.87	54.15	58.95	52.11	Ilf2	0.114164	0.118385	-0.0694548	-0.174776
ENSMUSG00000001017	211.85	216.94	206.35	228.31	165.38	124.71	147	161.32	Chtop	0.0340939	0.145231	-0.404383	0.133244
ENSMUSG00000001018	14.8	27.42	22.08	28.53	27.87	35.01	40.78	37.12	Snapin	0.846982	0.355538	0.318826	-0.132264
ENSMUSG00000001020	0.43	4.05	5.79	61.62	7.95	8.39	2.36	4.86	S100a4	1.82027	3.20514	0.0692375	0.802439
ENSMUSG00000001021	0	1.51	4.07	4.55	4.19	3.17	3.46	3.09	S100a3	1.32769	0.130502	-0.315687	-0.124943
ENSMUSG00000001023	0.59	0	0	1.57	0	0	0	0	S100a5	-0.669027	1.36177	0	0
ENSMUSG00000001025	52.38	36	37.02	203.91	32.58	21.6	27.96	35.53	S100a6	-0.528774	2.43016	-0.571279	0.33502
ENSMUSG00000001027	0	0	0.03	0.01	0.08	0.05	0	0.03	Scn4a	0	-0.028289	-0.040642	0.0426443
ENSMUSG00000001029	4.36	3.58	5.81	5.21	6.1	5.81	4.28	2.36	Icam2	-0.226885	-0.133062	-0.0601642	-0.652077
ENSMUSG00000001034	45.2	46.42	55.69	54.48	17.56	23.6	25.67	31.09	Mapk7	0.0376028	-0.0311265	0.406462	0.266906
ENSMUSG00000001036	70.03	73.72	88.32	82	62.12	63.33	50.68	61.59	Epn2	0.073066	-0.105872	0.0273945	0.276326
ENSMUSG00000001039	20.31	19.2	16.44	18.27	26.74	18.16	20.89	29.06	B9d1	-0.0771753	0.143957	-0.53387	0.457573
ENSMUSG00000001052	42.04	36.94	33.64	40.23	24.4	47.48	17.87	27.02	Sec24b	-0.181958	0.251256	0.932561	0.570363
ENSMUSG00000001053	23.18	19.83	24.98	21.48	7.49	5.81	3.75	5.22	N4bp3	-0.215151	-0.208759	-0.31811	0.388987
ENSMUSG00000001054	40.4	45.51	45.62	41.15	32.43	37.04	34.02	37.56	Rmnd5b	0.16791	-0.145416	0.186374	0.138926
ENSMUSG00000001056	85.89	77.05	96.56	88.3	71.67	41.47	68.37	58.82	Nhp2	-0.154792	-0.12763	-0.774916	-0.213684
ENSMUSG00000001062	51.48	60.52	62.96	50.68	29.33	48.92	45.55	49.46	Vps9d1	0.229288	-0.307564	0.718872	0.116359
ENSMUSG00000001065	12.97	20.86	26.89	24.96	16.88	19.67	23.35	28.68	Zfp276	0.645961	-0.103458	0.209192	0.285569
ENSMUSG00000001076	1.27	0.14	0	0.56	0.32	0	0	0	C1ql4	-0.993658	0.641546	-0.400538	0
ENSMUSG00000001082	30.46	77.08	50.36	60.71	26.42	38.89	48.96	40.22	Mfsd10	1.31143	0.264859	0.540799	-0.277429
ENSMUSG00000001089	9.4	7.87	13.07	13.1	25.37	29.43	28.97	33.2	Luzp1	-0.229578	0.00307283	0.206597	0.190477
ENSMUSG00000001095	0	0	0	0	0	0.05	0	0	Slc13a2	0	0	0.0703893	0
ENSMUSG00000001098	42.91	52.95	41.37	39.33	21.58	26.59	23.03	34.06	Kctd10	0.297073	-0.0711897	0.2891	0.544989
ENSMUSG00000001100	75.77	97.01	84.9	93.83	93	83.94	92.79	101.29	Poldip2	0.352386	0.142685	-0.146217	0.125159
ENSMUSG00000001103	0.11	0.25	0	0.25	0	0.1	0.17	0.2	Sebox	0.171368	0.321928	0.137504	0.0365259
ENSMUSG00000001105	92.36	90.13	101.65	85.16	80.84	64.48	101.05	100.69	Ift20	-0.0348785	-0.252643	-0.321752	-0.00509837
ENSMUSG00000001119	21.62	14.94	31.08	21.99	4.19	6.32	2.37	3.42	Col6a1	-0.504947	-0.480668	0.496109	0.391298
ENSMUSG00000001120	35.79	39.86	47.17	41.59	58.6	66.1	43.32	47.2	Pcbp3	0.151376	-0.17762	0.171	0.121075
ENSMUSG00000001123	8.09	5.44	11.27	9.85	8.39	10.95	6.73	5.26	Lgals9	-0.49722	-0.17744	0.347814	-0.304306
ENSMUSG00000001127	176.02	178.61	260.21	228.91	179.52	156.2	261.28	287.31	Araf	0.0209553	-0.184141	-0.199557	0.136513
ENSMUSG00000001128	4.1	3.4	5.86	8.25	4.24	5.6	6.63	8.51	Cfp	-0.212994	0.431245	0.332899	0.317762
ENSMUSG00000001131	0.39	0.45	0.71	10.81	0.52	1.53	0	0.36	Timp1	0.060968	2.78794	0.735066	0.443607
ENSMUSG00000001134	13.29	7.45	13.94	8.69	12.9	18.52	12.8	9.48	Uxt	-0.757983	-0.624612	0.489868	-0.39703
ENSMUSG00000001138	17.49	21.33	16.91	20.96	12.78	19.02	13.23	25.14	Cnnm3	0.272238	0.294113	0.538866	0.877323
ENSMUSG00000001143	34.37	43.47	43.2	46.76	26.18	30	27.02	34.2	Lman2l	0.330306	0.111756	0.189723	0.329118
ENSMUSG00000001150	20.44	23.42	17.6	19.11	12.42	16.71	11.35	16.6	Mcm3ap	0.187758	0.11261	0.40018	0.511064
ENSMUSG00000001151	3.29	5.41	4.15	4.9	4.76	6.1	5.41	8.92	Pcnt	0.579347	0.196143	0.30175	0.630016
ENSMUSG00000001155	0.04	0.13	0.05	0	0	0	0	0	Ftcd	0.119739	-0.0703893	0	0
ENSMUSG00000001156	12.31	9.28	10.39	10.87	9.32	12.13	10.56	14.15	Mxd1	-0.37267	0.0595522	0.347424	0.390176
ENSMUSG00000001157	22.33	15.8	20.79	24.66	20.59	21.76	20	15.87	Gmcl1	-0.473725	0.235855	0.0761373	-0.315929
ENSMUSG00000001158	67.6	78.87	68.42	67.89	60.23	33.82	74.35	76.22	Snrnp27	0.219445	-0.0110568	-0.814322	0.035367
ENSMUSG00000001166	0.51	1.67	0.9	1.34	0.44	2.05	1.14	0.1	Oas1c	0.822291	0.300509	1.08274	-0.960107
ENSMUSG00000001168	0	0	0	0	0	0	0	0	Oas1h	0	0	0	0
ENSMUSG00000001173	35.07	40.09	27.68	28.03	27.95	38.31	18.7	20.74	Ocrl	0.187988	0.0174995	0.441333	0.142156
ENSMUSG00000001175	1633.44	1420.36	2452.84	1861.21	1914.06	983.3	2590.99	2349.23	Calm1	-0.201524	-0.398025	-0.96022	-0.141258
ENSMUSG00000001211	119.59	106.7	203.3	190.79	193.99	160.86	197.05	238.1	Agpat3	-0.163092	-0.0911617	-0.268654	0.271749
ENSMUSG00000001225	0	0	0	0	0	0	0	0	Slc26a3	0	0	0	0
ENSMUSG00000001227	81.89	83.92	139.83	122.9	102.81	101.57	147.28	166.91	Sema6b	0.0349063	-0.184779	-0.0173366	0.179364
ENSMUSG00000001228	7.45	13.35	6.94	7.75	1.98	1.57	1.38	1.15	Uhrf1	0.764027	0.140144	-0.213544	-0.146625
ENSMUSG00000001229	28.39	32.49	37.9	34.45	29.89	47	39.11	47.78	Dpp9	0.188405	-0.133985	0.635895	0.282328
ENSMUSG00000001240	48.13	46.25	71.5	59.61	30.58	42.66	18.03	25.93	Ramp2	-0.0562899	-0.258425	0.467301	0.500939
ENSMUSG00000001247	18.21	11.69	22.2	16.2	6.08	10.18	6.95	9.27	Lsr	-0.598165	-0.431716	0.659099	0.369409
ENSMUSG00000001248	137.16	162.14	218.21	233.7	75.31	92.51	78.51	85.8	Gramd1a	0.239771	0.0985042	0.293249	0.126559
ENSMUSG00000001249	0.56	0.4	0.39	0.75	1.08	5.98	4.51	4.47	Hpn	-0.156119	0.33227	1.74664	-0.0105115
ENSMUSG00000001260	24.97	15.19	13.12	21.47	17.62	15.63	7.76	6.12	Gabrg1	-0.681743	0.67026	-0.163065	-0.299054
ENSMUSG00000001270	1533.17	1387.15	2075.29	1714.64	2300.09	2840.16	2996.94	3525.73	Ckb	-0.144295	-0.275261	0.304163	0.23436
ENSMUSG00000001280	7.74	8.74	10.18	13.24	5.32	8.08	8.76	13.87	Sp1	0.156288	0.349029	0.522768	0.607452
ENSMUSG00000001281	0.63	0.32	1.18	1.76	0.94	1.45	1.03	0.81	Itgb7	-0.304334	0.34034	0.336725	-0.16549
ENSMUSG00000001285	61.73	43.65	64.3	57.44	33.22	62.02	56.93	48.2	Myg1	-0.490495	-0.160127	0.88097	-0.235652
ENSMUSG00000001288	5.11	7.15	6.82	12.38	5.03	8.31	3.54	5.67	Rarg	0.415628	0.774838	0.626623	0.554994
ENSMUSG00000001289	323.25	232.97	219.7	250.53	181.23	172.52	132.16	181.14	Pfdn5	-0.470783	0.188644	-0.0706585	0.451887
ENSMUSG00000001300	3.97	6.39	8.04	6.43	3.29	2.03	1.58	2.08	Efnb2	0.572329	-0.282961	-0.50166	0.255559
ENSMUSG00000001305	21.76	17.25	13.8	18.4	9.69	9.16	8.17	7.9	Rrp15	-0.318604	0.390459	-0.0733615	-0.0431164
ENSMUSG00000001313	164.58	155.25	280.65	234.37	366.8	189.9	337.27	307.64	Rnd2	-0.0836722	-0.258973	-0.946104	-0.13225
ENSMUSG00000001323	25.67	38.82	22.31	36.14	44.68	46	27.53	20.51	Srr	0.578275	0.672025	0.0410981	-0.407472
ENSMUSG00000001333	6.92	4.7	7.22	5.74	0.89	0.43	0.36	0.47	Sync	-0.474539	-0.28639	-0.402371	0.11221
ENSMUSG00000001334	29.25	28.81	55.62	47.78	103.67	108.92	136.04	124.93	Fndc5	-0.0211388	-0.215022	0.0706059	-0.121975
ENSMUSG00000001348	1.15	0.16	1.08	0.78	2.8	3.37	5.4	2.09	Acp5	-0.890212	-0.224706	0.201634	-1.05047
ENSMUSG00000001349	0.11	0.04	0.51	0	0.52	1.04	0.26	0.88	Cnn1	-0.0939761	-0.594549	0.424498	0.577309
ENSMUSG00000001366	79.75	67.14	75.66	75.61	101.92	83.02	105.77	94.42	Fbxo9	-0.24496	-0.000941277	-0.292719	-0.162143
ENSMUSG00000001376	34.42	32.21	21.21	26.68	22.88	30.39	20.29	15.14	Vps50	-0.0929465	0.317635	0.394502	-0.399535
ENSMUSG00000001380	97.22	91.16	97.4	87.98	100.69	78.03	77.47	78.15	Hars	-0.0918761	-0.145177	-0.363706	0.0124482
ENSMUSG00000001383	64.57	56.4	65.6	59.63	76.93	53.73	70.47	77.45	Zmat2	-0.191985	-0.13549	-0.509847	0.134436
ENSMUSG00000001403	20.02	25.34	18.86	22.12	6.13	4.4	2.48	2.79	Ube2c	0.325493	0.219276	-0.400943	0.123111
ENSMUSG00000001415	46.3	50.17	77.7	67.78	33.7	63.12	60.06	68.04	Smg5	0.113458	-0.194375	0.885839	0.177205
ENSMUSG00000001416	234.66	210	216.69	244.78	152.82	115.97	164.34	193.9	Cct3	-0.159464	0.175092	-0.395105	0.237298
ENSMUSG00000001418	32.99	43.81	57.05	49.59	63.73	85.93	95.88	96.32	Glmp	0.39871	-0.198444	0.42542	0.00653746
ENSMUSG00000001419	50.66	58.41	82.81	78.16	64.5	73.64	46.71	66.07	Mef2d	0.201658	-0.0823508	0.188454	0.491376
ENSMUSG00000001420	0.21	0.21	0.27	0.32	0.2	0.26	0.87	0.59	Tmem79	0	0.0557094	0.0703893	-0.234012
ENSMUSG00000001424	75.92	71.04	71.35	70.33	52.59	62.19	36.5	63.76	Snd1	-0.0945606	-0.020484	0.237732	0.788212
ENSMUSG00000001435	13.32	13.28	21.85	18.27	6.74	7.32	2.81	4.13	Col18a1	-0.00403551	-0.245838	0.10425	0.429168
ENSMUSG00000001436	19.85	16.77	25.94	22.49	14.94	11.37	12.37	10.27	Slc19a1	-0.230604	-0.197703	-0.365806	-0.246512
ENSMUSG00000001440	85.61	95.8	85.31	78.44	59.98	74.76	55.61	61.86	Kpnb1	0.160473	-0.119662	0.3131	0.151085
ENSMUSG00000001441	146.7	154.83	105.72	129.95	82.24	127.91	81.39	98.47	Npepps	0.0773032	0.295185	0.631015	0.271792
ENSMUSG00000001444	0.42	1.1	0.72	0.42	0.18	0.15	0.12	0	Tbx21	0.564498	-0.276518	-0.037153	-0.163499
ENSMUSG00000001445	38.34	34.03	42.25	40.57	55.73	49.44	48.39	49.28	Mrpl10	-0.167406	-0.0571574	-0.169544	0.0257657
ENSMUSG00000001467	83.4	64.5	95.97	89.13	80.19	63.77	95.14	74.28	Cyp51	-0.365748	-0.105531	-0.325976	-0.35287
ENSMUSG00000001472	251.41	240.28	283.71	263.39	314.55	347.85	283.36	302.42	Tcf25	-0.0650607	-0.106826	0.144738	0.0935976
ENSMUSG00000001473	14.09	11.74	13.69	25.36	9.3	8.79	7.87	8.79	Tubb6	-0.244228	0.843516	-0.0732636	0.142375
ENSMUSG00000001482	40.29	36.23	43.67	46.03	41.7	40.51	46.95	43.77	Def8	-0.149327	0.0742751	-0.0407771	-0.0989985
ENSMUSG00000001493	0.65	0.82	1.71	1.56	3.31	1.72	0.65	0.47	Meox1	0.141472	-0.082149	-0.664081	-0.16665
ENSMUSG00000001494	0.19	0.33	0.25	0.09	0.11	0	0.1	0.06	Sost	0.160465	-0.1976	-0.15056	-0.0534393
ENSMUSG00000001496	0.29	4.2	0.24	0.17	0	0	0	0	Nkx2-1	2.01114	-0.0838316	0	0
ENSMUSG00000001497	0	0	0	0.15	0.05	0	0.02	0.05	Pax9	0	0.201634	-0.0703893	0.0418202
ENSMUSG00000001504	7.71	5.83	9.78	10.79	7.96	9.35	6.85	6.07	Irx2	-0.350787	0.129207	0.20806	-0.150982
ENSMUSG00000001506	139.67	61.59	268.72	180.17	30.48	50.72	10.71	20.18	Col1a1	-1.16831	-0.574118	0.716287	0.854962
ENSMUSG00000001507	29.26	31.54	37.27	30.42	24.5	39.11	35.06	52.01	Itga3	0.104802	-0.284531	0.653465	0.555865
ENSMUSG00000001508	0	0	0.26	0.9	1.33	0.63	1.21	4.44	Sgca	0	0.592576	-0.515458	1.29956
ENSMUSG00000001510	0	0	0.15	0	0.08	0.14	0	0	Dlx3	0	-0.201634	0.0780025	0
ENSMUSG00000001517	7.35	10.84	9.82	5.58	2.24	2.06	1	0.75	Foxm1	0.503821	-0.717541	-0.0824622	-0.192645
ENSMUSG00000001518	29.12	44.22	31.48	28.27	19.75	24.43	30.04	31.24	Itfg2	0.586239	-0.150129	0.29342	0.0547232
ENSMUSG00000001520	4.1	5.86	7.92	8.63	11.83	16.19	25.01	28.16	Nrip2	0.427711	0.110492	0.422048	0.164924
ENSMUSG00000001521	11.41	21.83	13.53	15.35	10.63	21.32	11.4	17.15	Tulp3	0.879428	0.170256	0.940486	0.549629
ENSMUSG00000001524	16.76	9.31	17.42	20.38	10.86	15.3	23.58	28.69	Gtf2h4	-0.784587	0.214989	0.458768	0.272492
ENSMUSG00000001525	2068.82	1824.23	1702.68	1493.12	725.87	739.81	417.46	381.77	Tubb5	-0.181427	-0.189358	0.0274062	-0.128612
ENSMUSG00000001542	1.76	1.17	1.5	3.19	12.38	12.47	18.07	13	Ell2	-0.346973	0.745022	0.00967173	-0.445878
ENSMUSG00000001552	68.35	89.04	80.27	78.82	40.93	48.76	28.12	37.46	Jup	0.37667	-0.0259726	0.247004	0.401348
ENSMUSG00000001555	14.96	13.76	14.48	16.06	9.68	14.71	4.85	5.73	Fkbp10	-0.112768	0.140212	0.556772	0.20217
ENSMUSG00000001558	0.26	0.49	0.35	0.51	0.39	0.62	0.31	0.53	Klhl10	0.241889	0.161589	0.220909	0.223965
ENSMUSG00000001566	0	0.05	0	0	0	0	0	0	Mnx1	0.0703893	0	0	0
ENSMUSG00000001569	11.2	20.72	9.21	22.64	12.53	13.38	16.43	12.26	Nom1	0.832143	1.21125	0.0879018	-0.394492
ENSMUSG00000001576	78.32	107.19	98.24	85.51	83.12	73.63	82.51	91.34	Ergic1	0.447811	-0.198055	-0.172693	0.145007
ENSMUSG00000001583	0.16	0.64	0.04	0.11	0.05	0	0.13	0.19	Tnk1	0.499571	0.0939761	-0.0703893	0.0746388
ENSMUSG00000001588	0.72	0.52	0.15	0.16	0.05	0.16	0.04	0	Acap1	-0.178337	0.0124909	0.143735	-0.0565835
ENSMUSG00000001604	1.38	1.2	0.98	1.36	1.39	0.54	0	0.33	Tcea3	-0.113458	0.253286	-0.63408	0.411426
ENSMUSG00000001622	0.13	0	0	0.12	0	0	0	0	Csn3	-0.176323	0.163499	0	0
ENSMUSG00000001627	120.7	57.92	32.12	37.51	36.76	35.88	26.81	21.29	Ifrd1	-1.0465	0.21753	-0.0340201	-0.319207
ENSMUSG00000001630	7.97	8.87	7.62	9.2	10.79	10.64	11.6	10.58	Stk38l	0.137942	0.242809	-0.0184727	-0.121788
ENSMUSG00000001632	10.77	16.22	12.28	14.85	10.33	14.4	14.18	14.62	Brpf1	0.548971	0.255228	0.442782	0.0412227
ENSMUSG00000001642	43.48	37.86	32.17	35.79	16.93	16.28	33.05	26.68	Akr1b3	-0.194871	0.149435	-0.0532723	-0.298811
ENSMUSG00000001655	0	0	0	0.04	0	0	0	0	Hoxc13	0	0.0565835	0	0
ENSMUSG00000001656	0	0	0	0.15	0	0	0	0	Hoxc11	0	0.201634	0	0
ENSMUSG00000001657	0	0	0	0.11	0	0	0	0	Hoxc8	0	0.15056	0	0
ENSMUSG00000001661	0	0	0.07	0.59	0.07	0	0	0	Hoxc6	0	0.571416	-0.0976108	0
ENSMUSG00000001663	7.7	11.73	13.68	12.91	15.94	13.5	16.46	10.85	Gstt1	0.549145	-0.0777295	-0.224381	-0.559166
ENSMUSG00000001665	0.29	1.02	1.69	0.26	3.84	5.25	3.35	5.05	Gstt3	0.646984	-1.09418	0.368849	0.47592
ENSMUSG00000001666	76.36	86.75	83.26	76.05	118.23	79.21	103.15	109.62	Ddt	0.181811	-0.129053	-0.571893	0.0869494
ENSMUSG00000001670	0	0	0	0	0	0	0	0	Tat	0	0	0	0
ENSMUSG00000001672	4.37	3.34	1.63	1.34	1.27	0.79	0.29	0.05	Marveld3	-0.307227	-0.168554	-0.342733	-0.296982
ENSMUSG00000001674	19.86	17.54	15.53	17	14.48	18.03	18.31	16.98	Ddx18	-0.170098	0.12291	0.29787	-0.102955
ENSMUSG00000001687	73.34	68.04	63.98	90.71	171.9	166.73	186.05	186.92	Ubl3	-0.106706	0.497083	-0.0437971	0.00669465
ENSMUSG00000001700	9.97	9.65	21.22	19.09	25.34	36.8	32.03	25.23	Gramd3	-0.0427101	-0.145381	0.521131	-0.332559
ENSMUSG00000001707	115.99	116.3	85.26	84.41	55.11	35.63	52.4	41.18	Eef1e1	0.0038178	-0.0142867	-0.615232	-0.340281
ENSMUSG00000001729	244.18	282.01	215.94	219.78	119.64	122.37	112.48	129.43	Akt1	0.207012	0.0253134	0.0322833	0.200838
ENSMUSG00000001739	0.96	1.71	0.56	1.12	0.12	0.21	0	0.29	Cldn15	0.467439	0.442518	0.111508	0.367371
ENSMUSG00000001741	1.33	1.11	0.88	1.39	0.86	1	0.66	1.31	Il16	-0.143087	0.346278	0.104697	0.47671
ENSMUSG00000001750	13.16	12.23	10.22	10.03	7.25	12.3	15.77	13.94	Tcirg1	-0.0980082	-0.0246399	0.68896	-0.166703
ENSMUSG00000001751	12.43	13.67	13.64	13.58	9.66	10.27	9.47	11.06	Naglu	0.12741	-0.00592483	0.0802801	0.203968
ENSMUSG00000001755	35.81	32.82	44.36	35.2	48.69	35.97	38.53	35.76	Ppat	-0.122221	-0.325431	-0.4266	-0.104811
ENSMUSG00000001761	22.05	19.26	34.65	28.71	18.27	18.83	15.99	20.37	Smo	-0.186133	-0.262953	0.0413281	0.330901
ENSMUSG00000001763	10.77	11.76	18.01	11.89	51.32	68.45	69.34	106.18	Tspan33	0.116514	-0.560506	0.408612	0.607618
ENSMUSG00000001767	12.42	11.09	7.41	10.75	12.84	12.51	8.19	8.89	Crnkl1	-0.15057	0.482483	-0.0348163	0.105906
ENSMUSG00000001768	14.65	12.3	20.18	19.86	23.52	24.42	15.68	19.42	Rin2	-0.234736	-0.0219634	0.0520051	0.291864
ENSMUSG00000001773	1.8	1.76	3.21	4.59	6.43	11.45	7.76	6.91	Folh1	-0.0207586	0.409028	0.744712	-0.147253
ENSMUSG00000001774	45.11	39.03	29.5	37.73	38.07	41.57	45.54	48.2	Chordc1	-0.203998	0.344642	0.123776	0.0801871
ENSMUSG00000001783	124.61	115.46	104.07	110.05	95.47	79.06	88.51	87.72	Rtcb	-0.109117	0.0798586	-0.268999	-0.0127895
ENSMUSG00000001785	16.79	22.03	14.16	15.58	12.54	8.61	8.6	8.73	Pwp1	0.372448	0.129174	-0.494619	0.0194054
ENSMUSG00000001786	24.38	31.35	21.09	20.53	18.43	20.06	17.5	20.34	Fbxo7	0.350074	-0.0370451	0.11622	0.206035
ENSMUSG00000001794	190.91	157.76	216.42	180.24	222.18	207.2	259.74	230.05	Capns1	-0.273582	-0.262583	-0.100238	-0.174407
ENSMUSG00000001802	78.23	87.84	100.3	87.67	66.64	60.64	66.66	87.6	Lrp3	0.165163	-0.192116	-0.13401	0.389004
ENSMUSG00000001804	0	0.03	0	0	0	0	0	0.1	Dsg4	0.0426443	0	0	0.137504
ENSMUSG00000001815	0	0.02	0	0	0	0	0	0	Evx2	0.0285692	0	0	0
ENSMUSG00000001819	0	0	0	0.04	0	0	0	0	Hoxd13	0	0.0565835	0	0
ENSMUSG00000001823	0	0	0	0	0	0	0	0	Hoxd12	0	0	0	0
ENSMUSG00000001827	0.28	2.52	2.9	2.18	30.04	0.61	0.26	0.79	Folr1	1.45943	-0.294447	-4.269	0.506536
ENSMUSG00000001829	30.28	33.04	35.76	42.57	33.66	33.29	32.38	28.57	Clpb	0.121991	0.245198	-0.0154838	-0.17485
ENSMUSG00000001833	155.32	131.71	105.05	120.47	190.39	182.01	219.1	172	2019-09-07	-0.236225	0.195855	-0.064593	-0.347387
ENSMUSG00000001844	33.53	35.81	44.25	39.88	34.52	51.31	41.89	36.06	Zdhhc4	0.0922474	-0.146523	0.558455	-0.210778
ENSMUSG00000001847	348.44	304.16	260.08	294.61	345.49	418.05	232.42	251.31	Rac1	-0.195479	0.179203	0.274309	0.112269
ENSMUSG00000001855	25.48	34.75	30.13	27.13	15.08	35.75	32.72	42.8	Nup214	0.43304	-0.146196	1.19248	0.377326
ENSMUSG00000001864	11.76	9.35	13.26	9.01	5.11	4.33	6.93	5.88	Aif1l	-0.301998	-0.510532	-0.197037	-0.204912
ENSMUSG00000001865	0.39	0	0	0	0	0.18	0	0.09	Cpa3	-0.475085	0	0.238787	0.124328
ENSMUSG00000001870	9.56	12.68	19.41	17.77	8.39	14.79	4.39	14.78	Ltbp1	0.373458	-0.120848	0.749814	1.54974
ENSMUSG00000001891	64.04	51.35	34.6	41.59	44.26	39.28	44.34	33.34	Ugp2	-0.313138	0.258637	-0.168173	-0.400894
ENSMUSG00000001901	2.64	2.52	4.04	2.3	1.49	0.46	0.3	0.33	Kcnh6	-0.048363	-0.610958	-0.770177	0.0329146
ENSMUSG00000001909	119.74	89.49	106.09	154.97	73.14	61.04	72.38	88.24	Trmt1	-0.416073	0.542445	-0.257053	0.282304
ENSMUSG00000001910	42.77	47.52	55.5	50.17	45.02	47.75	48.01	58.05	Nacc1	0.148637	-0.142953	0.0831412	0.268861
ENSMUSG00000001911	41.03	49	77.6	76.14	44.06	43.17	47.54	60.99	Nfix	0.250509	-0.0270502	-0.0287805	0.352861
ENSMUSG00000001918	4.88	3.44	2.98	4.8	1.73	2.38	2.5	2.91	Slc1a5	-0.405256	0.543284	0.308122	0.159814
ENSMUSG00000001924	299.57	324.4	304.39	289.25	216.45	267.84	225.46	243.33	Uba1	0.114513	-0.0733568	0.306064	0.109575
ENSMUSG00000001930	10.88	15.26	27.48	13.95	9.49	54.48	15.15	13.46	Vwf	0.452792	-0.929804	2.40295	-0.159467
ENSMUSG00000001942	6.14	8.08	4.88	7.16	5.94	6.95	5.82	6.22	Siae	0.346768	0.472753	0.196019	0.0822271
ENSMUSG00000001943	0.25	1.12	0.19	0	0.22	1.18	1.01	0.57	Vsig2	0.762136	-0.250962	0.837447	-0.356431
ENSMUSG00000001946	14.4	11.11	17.98	24.17	16.49	22.2	12.42	13.03	Esam	-0.346731	0.407225	0.407595	0.0641303
ENSMUSG00000001948	10.41	8.04	6.73	8.94	9.02	3.65	3.03	5.36	Spa17	-0.335904	0.362777	-1.10758	0.658247
ENSMUSG00000001962	37.17	35.25	27.51	25.11	23.81	29.26	21.4	21.91	Fam50a	-0.0744582	-0.126866	0.28649	0.0324787
ENSMUSG00000001964	24.48	36.96	33.8	30.75	30.61	27.11	25.44	30.13	Emd	0.575115	-0.132331	-0.169298	0.235583
ENSMUSG00000001983	16.81	17.24	16.07	15.66	21.07	15.81	20.58	21.67	Taco1	0.0344182	-0.0350747	-0.392767	0.0710895
ENSMUSG00000001985	68.61	91.96	70.16	74	37.58	42.14	11.02	18.74	Grik3	0.417315	0.0758241	0.161173	0.715685
ENSMUSG00000001986	13	13.76	15.48	14.1	22.84	33.31	57.33	48.47	Gria3	0.0762659	-0.126168	0.525245	-0.237684
ENSMUSG00000001988	4.36	3.29	5.33	2.56	3.67	1.13	2.76	1.87	Npas1	-0.321255	-0.830328	-1.13257	-0.389682
ENSMUSG00000001995	34.18	35.52	48.9	44.37	43.38	42.99	25.84	36.25	Sipa1l2	0.0539313	-0.137301	-0.0127341	0.472856
ENSMUSG00000001998	7.06	8.53	5.6	7.32	4.98	6.92	6.81	3.82	Ap4e1	0.241696	0.334118	0.405355	-0.696289
ENSMUSG00000001999	16.56	16.5	12.18	13.14	20.58	14.78	22.27	18.56	Blvra	-0.00493792	0.101432	-0.451598	-0.250565
ENSMUSG00000002006	178.07	188.31	106.44	114.89	51.74	48.29	51.12	49.83	Pdzd4	0.080227	0.109225	-0.0976026	-0.0361569
ENSMUSG00000002007	0.63	0.25	1.32	1.17	2.71	6.53	4.93	8.25	Srpk3	-0.382944	-0.0964298	1.02123	0.641421
ENSMUSG00000002010	91.25	106.43	95.21	95.84	120.74	151.31	148.27	135.73	Idh3g	0.219776	0.00941622	0.323207	-0.126594
ENSMUSG00000002012	63.43	56.9	60.13	66.04	41.52	27.51	26.81	32.29	Pnck	-0.154169	0.133142	-0.576674	0.259485
ENSMUSG00000002014	87.39	87.82	112.85	127.47	109.67	96.2	120.11	115.58	Ssr4	0.00700141	0.174297	-0.187236	-0.0549977
ENSMUSG00000002015	93.84	80.96	76.99	79.66	97.43	96.12	115.61	108.2	Bcap31	-0.210576	0.0485643	-0.0193297	-0.0947187
ENSMUSG00000002017	26.17	26.4	30.3	29.29	33.68	39.7	32.08	29.06	Fam98a	0.0121613	-0.0473211	0.230925	-0.138114
ENSMUSG00000002020	0.29	0.03	2.42	0.51	0.11	0.16	0.54	0.43	Ltbp2	-0.324727	-1.17945	0.0635651	-0.106915
ENSMUSG00000002028	15.26	21.82	14.48	18.54	6.29	13.87	7.92	15.99	Kmt2a	0.488972	0.336025	1.02841	0.92957
ENSMUSG00000002031	84.19	61.77	77.99	43.29	57.06	48.49	72.25	52.29	Ift46	-0.440609	-0.834689	-0.230408	-0.458964
ENSMUSG00000002032	7.94	13.09	19.39	23.5	41.68	72.51	64.72	71.38	Tmem25	0.656325	0.26492	0.78438	0.139259
ENSMUSG00000002033	0	0	0	0.22	2.18	0	0	0	Cd3g	0	0.286881	-1.66903	0
ENSMUSG00000002043	16.74	15.07	13.03	16.49	21.19	7.15	28.79	23.21	Trappc6a	-0.142636	0.318015	-1.44504	-0.299225
ENSMUSG00000002052	43.43	47.39	45.56	43.32	40.23	46.12	37.81	47.18	Supt6	0.123175	-0.0711332	0.192645	0.312006
ENSMUSG00000002055	3.08	9.82	3.3	3.38	5.11	4.94	5.79	7.87	Spag5	1.40706	0.0265942	-0.0407094	0.385523
ENSMUSG00000002057	0	0	0.03	0	0	0	0.03	0	Foxn1	0	-0.0426443	0	-0.0426443
ENSMUSG00000002058	87.87	94.14	99.67	98.66	49.46	25.39	59.08	55.08	Unc119	0.0983555	-0.0145473	-0.935149	-0.0993985
ENSMUSG00000002059	22.95	33.03	41.36	40.89	26.05	30.64	19.27	16.39	Rab34	0.506781	-0.0160967	0.226121	-0.221088
ENSMUSG00000002064	71.93	64.87	70.77	67.75	75.29	61.06	71	71.39	Sdf2	-0.146891	-0.0620212	-0.29783	0.00779351
ENSMUSG00000002068	9.7	8.49	11.02	9.28	11.56	11.76	15.71	12.65	Ccne1	-0.173131	-0.225597	0.0227919	-0.291811
ENSMUSG00000002076	0.72	0.15	0.42	0.25	1.11	0.13	0	0.94	Hsf2bp	-0.580775	-0.183963	-0.90092	0.956057
ENSMUSG00000002083	65.3	69.25	44.16	67.84	8.79	6.17	3.85	7.93	Bbc3	0.0834894	0.608202	-0.449336	0.880675
ENSMUSG00000002100	0	0.04	0.02	0	0.41	0	0.05	0	Mybpc3	0.0565835	-0.0285692	-0.495695	-0.0703893
ENSMUSG00000002102	209.2	182.78	192.82	174.69	187.73	184.65	191.14	208.08	Psmc3	-0.193783	-0.141685	-0.0237385	0.121897
ENSMUSG00000002103	25.46	28.57	26.86	29.62	32.51	35.95	41.16	37.64	Acp2	0.160321	0.136279	0.140983	-0.12578
ENSMUSG00000002104	1.88	1.05	1.07	0.36	0.25	0.69	0.55	0.62	Rapsn	-0.490445	-0.606024	0.435095	0.0637256
ENSMUSG00000002105	18.87	28.32	30.91	26.62	24.94	28.66	31.49	34.49	Slc39a13	0.561293	-0.208295	0.19334	0.127417
ENSMUSG00000002107	222.49	274.26	157.19	168.64	112.07	145.36	66.95	81.44	Celf2	0.300585	0.100818	0.372305	0.278871
ENSMUSG00000002108	3.09	1.3	2.34	1.72	1.82	3.92	4.68	3.64	Nr1h3	-0.830467	-0.296241	0.802963	-0.291766
ENSMUSG00000002109	8.92	13.49	8.85	10.12	4.81	13.14	8.27	11.24	Ddb2	0.546646	0.174961	1.28317	0.400962
ENSMUSG00000002111	4.72	3.31	7.65	6.05	3.35	5.72	4.76	6.37	Spi1	-0.408327	-0.295077	0.627446	0.355596
ENSMUSG00000002129	34.56	35.9	36.32	33.7	22.99	30.42	22.6	26.35	Sf3a1	0.0533655	-0.105013	0.38925	0.212754
ENSMUSG00000002147	3.65	3.11	5.8	6.24	11.5	8.09	9.97	10.39	Stat6	-0.178092	0.090455	-0.459576	0.0542042
ENSMUSG00000002190	7.06	9.43	8.44	9.09	9.78	8.01	8.59	7.83	Clgn	0.371887	0.0960674	-0.258758	-0.119117
ENSMUSG00000002204	0.37	0.34	0.36	0.41	0.4	0.35	0.53	0	Napsa	-0.0319429	0.0520885	-0.0524674	-0.613532
ENSMUSG00000002205	11.88	12.28	17.09	15.13	15.6	17.42	20.03	27.24	Vrk3	0.0441226	-0.165446	0.15009	0.425291
ENSMUSG00000002210	27.88	26.02	24.72	23.58	16.71	26.02	17.92	29.01	Smg9	-0.0960431	-0.0654057	0.609463	0.665531
ENSMUSG00000002221	20.32	22.09	14.37	30.08	17.98	22.73	29.45	31.58	Paxip1	0.115061	1.01587	0.322232	0.0975444
ENSMUSG00000002222	31.92	35.17	26.7	38.17	48.63	73.14	68.94	81.48	Rmnd5a	0.135829	0.499863	0.57904	0.237927
ENSMUSG00000002227	5.53	5.29	6.89	8.87	2.42	3.16	1.92	2.18	Mov10	-0.054023	0.323025	0.282587	0.123058
ENSMUSG00000002228	4.73	9.16	27.01	23.9	21.54	18.37	5.21	2.34	Ppm1j	0.826293	-0.169796	-0.218664	-0.894745
ENSMUSG00000002233	52.65	42.44	102.31	75.34	50.63	30.51	35.85	33.48	Rhoc	-0.304554	-0.436469	-0.7124	-0.0959048
ENSMUSG00000002240	0	0	0	0	0	0	0	0	Prr27	0	0	0	0
ENSMUSG00000002249	3.38	4.35	5.36	4.77	3.48	3.92	1.49	2.8	Tead3	0.288608	-0.140455	0.13516	0.609854
ENSMUSG00000002250	18.9	12.53	22.76	31.23	58.32	78.74	97.72	85.11	Ppard	-0.556607	0.439869	0.426785	-0.197162
ENSMUSG00000002257	6.67	5.84	6.25	6.71	3.77	2.11	2.6	2.1	Def6	-0.16523	0.0887499	-0.617075	-0.215729
ENSMUSG00000002265	58.19	63.1	66.25	75.62	74.14	121.94	121.68	152.45	Peg3	0.114971	0.188187	0.710301	0.322869
ENSMUSG00000002266	15.31	20.24	8.52	9.21	1.26	0.88	1.19	1.05	Zim1	0.381027	0.100949	-0.26559	-0.095307
ENSMUSG00000002274	151.78	104.25	161.54	131.52	211.87	202.83	184	148.67	Metrn	-0.537635	-0.294585	-0.0626062	-0.30574
ENSMUSG00000002279	16.64	11.34	28.72	20.2	22.49	21.66	21.1	23.05	Lmf1	-0.515508	-0.48737	-0.0518989	0.121991
ENSMUSG00000002280	13.77	14.75	12.99	16.45	16.85	21.24	22.84	24.6	Narfl	0.092682	0.318831	0.317233	0.10276
ENSMUSG00000002289	12.29	12.33	19.88	17.6	6.18	9.49	2.35	1.43	Angptl4	0.00433568	-0.166819	0.546959	-0.463205
ENSMUSG00000002297	4.49	6.61	2.58	4.61	2.24	2.08	1.52	1.19	Dbf4	0.47109	0.648041	-0.0730635	-0.202493
ENSMUSG00000002307	31.49	38.88	28.49	33.48	21.82	18.28	17.61	21.64	Daxx	0.29567	0.225534	-0.243194	0.282796
ENSMUSG00000002308	27.17	25.22	21.14	30.24	51.13	19.13	24.16	33.43	Cd320	-0.103492	0.496739	-1.37277	0.452534
ENSMUSG00000002319	89.77	82.83	91.95	98.13	56.45	101.26	54.86	73.01	Ipo4	-0.114749	0.0928669	0.831863	0.405905
ENSMUSG00000002320	32.04	28.93	35.55	28.27	30.01	30.57	31.53	32.94	Tm9sf1	-0.142621	-0.320449	0.0258207	0.0612157
ENSMUSG00000002324	0	11.21	0.18	2.85	0	9.93	4.65	3.16	Rec8	3.60999	1.70607	3.45022	-0.441667
ENSMUSG00000002325	11.47	13.56	12.57	17.14	5.24	15.74	9.24	11.98	Irf9	0.223549	0.418754	1.42368	0.342075
ENSMUSG00000002326	25.06	24.32	24.38	20.51	24.41	28.81	26.64	27.94	Gmpr2	-0.0415597	-0.238685	0.2304	0.0663073
ENSMUSG00000002329	65.95	51.21	52.02	57.39	57.94	32.24	38.31	42.11	Mdp1	-0.358758	0.139185	-0.826327	0.133126
ENSMUSG00000002332	51.68	43.74	93.41	75.1	95	77.96	104.62	104.06	Dhrs1	-0.23569	-0.311043	-0.281912	-0.00766956
ENSMUSG00000002341	396.25	414.58	596.59	562.6	242.79	268.03	116.93	130.31	Ncan	0.065079	-0.0844844	0.142128	0.155046
ENSMUSG00000002342	42.67	23.18	40.53	35.25	49.4	31.53	49.46	38.15	Tmem161a	-0.852828	-0.196173	-0.631653	-0.366128
ENSMUSG00000002343	110.99	84.87	94.04	86.16	50.86	32.2	39.07	41.25	Armc6	-0.383144	-0.124869	-0.643439	0.0764288
ENSMUSG00000002345	45.93	56.96	44.81	58.27	32.64	46.58	56.87	75.26	Borcs8	0.304547	0.371639	0.500178	0.398111
ENSMUSG00000002346	9.21	11.74	12.52	14.33	8.71	18.79	14.93	17.43	Slc25a42	0.319382	0.181263	1.02723	0.21031
ENSMUSG00000002365	9.39	9.34	11.07	12.98	10.05	11.58	10.94	10.34	Snx9	-0.00695947	0.211939	0.187086	-0.0743822
ENSMUSG00000002372	67.67	72.68	74.93	70.79	51.79	48.42	57.15	67.32	Ranbp3	0.101593	-0.0808871	-0.0951697	0.232529
ENSMUSG00000002379	41.9	42.53	41.16	46.62	62.32	46.97	57.82	58.32	Ndufa11	0.0210324	0.175693	-0.400529	0.0122118
ENSMUSG00000002384	1.01	1.35	0.46	1.39	0.18	0.58	0.09	0.15	Bmp8b	0.225465	0.711042	0.421138	0.0773057
ENSMUSG00000002393	80.41	75.31	79.46	77.14	49.37	43.91	83.41	86.22	Nr2f6	-0.0933339	-0.0422105	-0.165528	0.0472451
ENSMUSG00000002395	195.57	193.67	166.4	188.8	105.18	118.41	153.19	158.96	Use1	-0.0140126	0.18118	0.169412	0.053002
ENSMUSG00000002396	12.32	8.03	14.81	7.94	15.52	8.16	9.12	11.39	Ocel1	-0.560796	-0.822491	-0.850794	0.291967
ENSMUSG00000002409	12.32	14.22	20.61	22.46	16.75	30.13	25.41	40.84	Dyrk1b	0.192374	0.118504	0.810487	0.663799
ENSMUSG00000002413	16.8	19.19	15.81	19.96	17.17	24.72	19.34	19.54	Braf	0.181764	0.318319	0.501332	0.0141165
ENSMUSG00000002416	279.92	292.66	408.75	389.05	504.29	189.02	427.43	570.96	Ndufb2	0.0639874	-0.0710849	-1.41096	0.416855
ENSMUSG00000002428	7.12	8.6	7.07	7.78	7.39	10.93	7.23	6.99	Hltf	0.241555	0.121652	0.507851	-0.0426969
ENSMUSG00000002455	39.02	39.05	40.69	39.04	34.31	36.02	39.9	42.4	Prpf6	0.00108108	-0.0582594	0.0682281	0.0855942
ENSMUSG00000002458	72.98	62.09	48.45	55.03	27.4	32.16	25.07	24.21	Rgs19	-0.229724	0.180229	0.223553	-0.0483945
ENSMUSG00000002459	39.31	32.46	28	23.39	13.91	15.68	9.19	10.83	Rgs20	-0.2687	-0.249763	0.161839	0.215296
ENSMUSG00000002475	11.38	7	32.98	28.4	70	56.7	55.7	54.74	Abhd3	-0.629939	-0.20887	-0.299248	-0.0246357
ENSMUSG00000002477	95.89	110.9	66.58	77.39	69.35	66.42	43.47	49.27	Snrpd1	0.20779	0.214073	-0.0613738	0.176865
ENSMUSG00000002486	13.75	15.61	14.35	16.02	10.35	15.33	13.84	16.9	Tchp	0.171337	0.148992	0.524832	0.270468
ENSMUSG00000002489	10.5	11.48	25.9	21.89	62.95	72.61	120.88	111.15	Tiam1	0.117984	-0.232889	0.202957	-0.120032
ENSMUSG00000002496	38.44	38.37	40.01	36.71	20.81	34.58	25.66	32.1	Tsc2	-0.00256284	-0.121029	0.706077	0.312154
ENSMUSG00000002500	0	0.51	0	0	0.51	0.58	0.74	0.53	Rpl3l	0.594549	0	0.065376	-0.185556
ENSMUSG00000002504	35.71	34.43	53.66	40.09	62.12	52.12	77.34	93.06	Slc9a3r2	-0.0512016	-0.411698	-0.248842	0.263832
ENSMUSG00000002524	149.61	135.94	161.23	153.02	145.81	125.63	156.63	168.78	Puf60	-0.137274	-0.0749229	-0.213331	0.107124
ENSMUSG00000002546	49.21	49.46	58.39	55.07	46.17	42.73	40.03	52.34	Golga2	0.00716548	-0.082991	-0.109246	0.378539
ENSMUSG00000002550	51.23	48.67	63.08	56.46	47.17	44.67	35.2	54.26	Uck1	-0.072504	-0.157316	-0.0768881	0.610246
ENSMUSG00000002565	0.05	0.18	0.07	0.18	0.12	0.14	0.08	0.09	Scin	0.168398	0.141176	0.0255351	0.0132968
ENSMUSG00000002578	30.06	37.13	27	32.3	6.37	7.96	5.01	4.75	Ikzf4	0.295869	0.250095	0.281834	-0.063803
ENSMUSG00000002580	182.79	175.4	154.65	141.24	151.86	59.97	122.79	112.01	Mien1	-0.0592077	-0.129978	-1.32604	-0.131444
ENSMUSG00000002588	0	0	0	0	0.08	0	0	0	Pon1	0	0	-0.111031	0
ENSMUSG00000002602	20.01	19.02	34.8	35.92	33.21	43.64	27.56	44.94	Axl	-0.0696342	0.044443	0.383919	0.685755
ENSMUSG00000002603	8.99	7.38	8.11	10.05	10.24	9.12	3.31	5.03	Tgfb1	-0.253534	0.278523	-0.151433	0.48447
ENSMUSG00000002608	31.14	35.61	44.13	36.06	36.41	39.27	46.6	58.61	Ccdc97	0.187868	-0.284224	0.106282	0.324593
ENSMUSG00000002617	13.73	5.18	10.25	9.14	4.47	11.41	6.04	4.14	Zfp40	-1.25308	-0.149867	1.18189	-0.453807
ENSMUSG00000002625	32.91	43.15	35.27	42.26	21.82	54.78	44.81	55.65	Akap8l	0.380703	0.254257	1.28945	0.306413
ENSMUSG00000002633	3.35	2.26	2.7	4.24	6.77	5.72	4.81	5.61	Shh	-0.416143	0.502042	-0.209453	0.186112
ENSMUSG00000002635	20.31	27.26	21.8	25.05	24.33	14.91	19.48	28.65	Pdcd2l	0.407231	0.19225	-0.670913	0.533816
ENSMUSG00000002658	60.64	73.46	73.22	61.18	61.08	42.66	71.53	88.28	Gtf2f1	0.272599	-0.255357	-0.507816	0.299759
ENSMUSG00000002660	54.04	57.97	66.38	66.28	60.97	54.91	89.61	93.8	Clpp	0.0995007	-0.00214272	-0.148464	0.0652168
ENSMUSG00000002661	50.94	36.85	57.68	52.12	38.84	22.91	61.13	65.92	Alkbh7	-0.456553	-0.143614	-0.736604	0.107147
ENSMUSG00000002664	0	0.41	0	0.4	0	0	0	0.49	Pspn	0.495695	0.485427	0	0.575312
ENSMUSG00000002668	1.13	0.3	0.47	0.68	0.66	0.73	0.24	0.32	Dennd1c	-0.712342	0.192645	0.0595888	0.0901978
ENSMUSG00000002679	22.24	25.77	20.12	21.06	19.63	19.9	21.41	26.82	Med6	0.204007	0.062823	0.0187591	0.31198
ENSMUSG00000002688	2.72	2.5	4.5	3.53	4.68	8.95	2.4	4.94	Prkd1	-0.0879477	-0.279921	0.808806	0.804928
ENSMUSG00000002699	1.63	1.59	1.39	1.72	1.74	2.17	0.42	1.43	Lcp2	-0.0221107	0.186596	0.210307	0.775065
ENSMUSG00000002718	51.09	51.06	32.1	36.32	30.61	42.55	24.48	22.28	Cse1l	-0.000831125	0.173118	0.462292	-0.130274
ENSMUSG00000002728	53.66	50.88	68.37	56.86	79.12	73.69	80.68	72.95	Naa20	-0.075307	-0.261746	-0.101247	-0.143433
ENSMUSG00000002731	65.4	67.71	42.61	38.52	19.59	21.29	22.8	20.58	Prkra	0.0493368	-0.142076	0.114453	-0.141267
ENSMUSG00000002732	4.64	4.17	4.61	5.54	3.42	3.61	6.27	3.82	Fkbp7	-0.125531	0.22129	0.0607204	-0.592922
ENSMUSG00000002733	12.17	12.02	12.47	14.7	17	16.8	15.2	22.65	Plekha3	-0.0165259	0.221015	-0.0161197	0.545846
ENSMUSG00000002741	160.09	158.2	118.88	114.78	63.32	63.9	63.44	57.01	Ykt6	-0.0170266	-0.0502049	0.0129511	-0.151655
ENSMUSG00000002748	33.44	38.44	30.27	36.85	27.56	41.58	35.42	47.39	Baz1b	0.195574	0.275514	0.57618	0.409978
ENSMUSG00000002763	32.31	36.68	40.6	46.03	25.9	38.15	58.42	70.63	Pex6	0.177844	0.176998	0.541406	0.269615
ENSMUSG00000002767	56.38	55.16	61.06	67.76	72.64	37.2	91.11	109.59	Mrpl2	-0.031005	0.147906	-0.946917	0.263791
ENSMUSG00000002768	252.16	175.82	256.48	198.35	109.81	53.86	135.97	143.09	Mea1	-0.517768	-0.369157	-1.01426	0.0731103
ENSMUSG00000002769	1.44	0.51	1.45	1.15	0.89	0.98	1.07	1.17	Gnmt	-0.692333	-0.188445	0.0671142	0.0680643
ENSMUSG00000002771	80.29	100.75	105.61	119.1	45.48	62.74	47.35	62.99	Grin2d	0.323879	0.171893	0.455589	0.404331
ENSMUSG00000002778	110.52	114.14	98.2	92.18	87.01	76.94	53.7	69.57	Kdelr1	0.0460867	-0.0903198	-0.175304	0.367514
ENSMUSG00000002781	11.17	14.55	14.99	16.54	18.48	15.62	19.61	20.61	Tmem143	0.353585	0.133479	-0.229073	0.0683546
ENSMUSG00000002791	0.17	0.29	0.25	0.16	0.09	0.1	0.04	0	Pdxk-ps	0.140863	-0.107803	0.0131754	-0.0565835
ENSMUSG00000002797	19.3	9.63	16.56	19.58	39.61	24.7	31.94	37.71	Ggct	-0.933338	0.22895	-0.660067	0.232866
ENSMUSG00000002799	29.78	36.45	36.94	36.36	17.24	25.41	22.11	25.11	Jag2	0.282972	-0.0222252	0.533979	0.176085
ENSMUSG00000002803	50.69	47.34	52.34	44.94	45.67	35.43	43.43	43.19	Btbd6	-0.0966677	-0.215467	-0.357368	-0.00781421
ENSMUSG00000002804	23.85	25.78	23.89	20.63	20.82	14.45	22.25	18.97	Nudt14	0.10791	-0.202533	-0.498044	-0.219396
ENSMUSG00000002808	24.79	16.35	24.7	22.46	43.23	32.42	52.56	52.11	Epdr1	-0.571876	-0.131565	-0.404314	-0.0121724
ENSMUSG00000002812	37.09	44.75	73.52	69.17	32.09	56.96	51.27	64.43	Flii	0.264359	-0.0867733	0.808662	0.323969
ENSMUSG00000002814	3.83	7.05	5.46	6.04	1.82	3.83	3.13	3.58	Top3a	0.736966	0.124041	0.776328	0.149206
ENSMUSG00000002820	10.9	11.75	18.77	18.69	24.55	19.73	26.87	33.85	Atg4d	0.0995357	-0.00584976	-0.301603	0.322446
ENSMUSG00000002825	17.46	17.53	17.3	18.33	9.05	7.85	9.4	14.1	Qtrt1	0.00546033	0.078998	-0.183446	0.537965
ENSMUSG00000002831	0.06	0.22	0.13	0.25	0.11	0.76	0.25	1	Plin4	0.202817	0.145605	0.665016	0.678072
ENSMUSG00000002833	61.85	69.6	66.83	67.64	55.54	45.5	47.21	66.52	Hdgfl2	0.167755	0.0171261	-0.282041	0.485982
ENSMUSG00000002835	4.88	5.5	4.99	5.43	1.67	1.14	1.37	1.67	Chaf1a	0.144624	0.102263	-0.319229	0.171953
ENSMUSG00000002844	149.06	153.95	142.43	143.84	131.05	132.81	151.55	182.93	Adprh	0.0462633	0.0141133	0.0191016	0.269875
ENSMUSG00000002845	12.57	9.83	14.77	16.49	12.79	16.54	14.16	21.12	Tmem39a	-0.325387	0.149348	0.347026	0.545082
ENSMUSG00000002846	28.44	26.61	22.27	23.27	29.19	27.24	27.54	28.09	Timmdc1	-0.0925868	0.0607029	-0.0963307	0.027538
ENSMUSG00000002847	0.68	1.09	0.83	0.45	0.35	1.65	1.02	0.67	Pla1a	0.315042	-0.335791	0.973033	-0.274507
ENSMUSG00000002870	8.93	9.66	10.52	10.3	3.84	2.62	2.95	2.01	Mcm2	0.102342	-0.0278179	-0.419017	-0.392089
ENSMUSG00000002871	36.09	50.81	36.02	53.7	52.21	46.97	38.74	77.4	Tpra1	0.4822	0.563236	-0.149565	0.980262
ENSMUSG00000002881	24.62	16.76	24.62	29.15	25.38	20.85	19.2	24.28	Nab1	-0.528639	0.234888	-0.271811	0.323641
ENSMUSG00000002885	4.58	6.38	9.13	8.33	5.33	10.57	6.36	9.3	Adgre5	0.403356	-0.118685	0.870111	0.484867
ENSMUSG00000002897	3.8	4.4	2.7	2.57	2.51	2.88	2.37	5.02	Il17ra	0.169925	-0.0516012	0.144586	0.837015
ENSMUSG00000002900	12.13	10.44	14.54	14.04	11.9	11.77	16.87	12.97	Lamb1	-0.19878	-0.0471819	-0.0146125	-0.355208
ENSMUSG00000002908	25.69	15.6	23.53	17.37	12.7	9.44	10.32	7.02	Kcnn1	-0.685116	-0.417196	-0.392054	-0.4972
ENSMUSG00000002910	3.03	6.19	3.31	4.73	4.63	8.71	10.31	11.3	Arrdc2	0.835212	0.410847	0.786336	0.121059
ENSMUSG00000002930	1.31	0.51	0.65	1.42	2.11	1.31	0.06	0	Ppp1r17	-0.613344	0.552541	-0.429022	-0.0840643
ENSMUSG00000002944	1.21	0.46	0.64	0.59	0.25	0.59	0.39	0.34	Cd36	-0.598078	-0.044669	0.347099	-0.0528519
ENSMUSG00000002948	25.74	29.27	27.13	33.72	28.73	44.69	43.06	49.81	Map2k7	0.178889	0.303657	0.619959	0.205643
ENSMUSG00000002949	41.23	52.49	57.86	63.14	42.35	56.76	50.45	63.71	Timm44	0.341001	0.123937	0.414039	0.330818
ENSMUSG00000002957	131.79	128.58	118.2	116.43	110.22	113.86	68.22	81	Ap2a2	-0.0353034	-0.0215832	0.0464602	0.244435
ENSMUSG00000002963	19.93	21.49	31.2	27.44	24.09	30.09	36.63	32.71	Pnkp	0.103711	-0.179139	0.309338	-0.158707
ENSMUSG00000002968	51.08	69.48	80.85	70.08	50.74	55.42	47.68	59.12	Med25	0.436484	-0.203539	0.124927	0.304516
ENSMUSG00000002980	7.23	5.08	15.12	13.27	10.7	13.85	10.98	14.74	Bcam	-0.436821	-0.175866	0.343954	0.393808
ENSMUSG00000002981	77.25	69.03	90.13	81.83	78.06	80.26	79.74	84.16	Clptm1	-0.160118	-0.137773	0.0395974	0.0768924
ENSMUSG00000002983	5.36	4.23	8.85	7.06	3.77	3.59	2.32	3.39	Relb	-0.282216	-0.289344	-0.0554951	0.403038
ENSMUSG00000002984	107.06	113.25	150.49	132.83	149.21	114.96	125.41	158.05	Tomm40	0.0803616	-0.178821	-0.373354	0.33137
ENSMUSG00000002985	2710.4	2424.64	6412.91	6157.61	7705.33	5076.75	7812.03	7345.68	Apoe	-0.160673	-0.0585993	-0.601855	-0.0887897
ENSMUSG00000002992	0	0.47	0	0	0.32	0	0	0.34	Apoc2	0.555816	0	-0.400538	0.422233
ENSMUSG00000002996	16.92	16.15	15.56	16.59	17.51	27.46	18.21	21.74	Hbp1	-0.0633621	0.0870528	0.620631	0.243375
ENSMUSG00000002997	147.4	147.82	71.68	91	36.38	25.6	9.77	12.13	Prkar2b	0.00407733	0.340075	-0.49084	0.285849
ENSMUSG00000003031	55.29	64.61	52.81	56.44	57.7	53.27	53.91	52.29	Cdkn1b	0.221037	0.0941814	-0.113206	-0.0432041
ENSMUSG00000003032	6.73	5.43	12.92	9.76	7.46	6.41	2.24	7.38	Klf4	-0.26565	-0.371481	-0.191184	1.37096
ENSMUSG00000003033	94	138.95	75.68	100.37	54.28	85.96	54.93	61.22	Ap1m1	0.558912	0.402709	0.653594	0.153756
ENSMUSG00000003037	47.26	42.81	48.74	44.12	37.4	22.78	26.29	32.84	Rab8a	-0.139568	-0.140639	-0.691358	0.310357
ENSMUSG00000003038	422.64	417.07	338.79	345.5	155.71	153.13	140.9	136.36	Hmgn2	-0.0190943	0.028212	-0.0239495	-0.0469126
ENSMUSG00000003039	61.75	84.63	65.78	67.49	58.18	43.94	63.19	61.61	Fam32a	0.448501	0.0364773	-0.39711	-0.0359555
ENSMUSG00000003051	0.21	0.25	0.16	1.04	0.84	0.4	0.28	0.11	Elf3	0.046921	0.814444	-0.394279	-0.205584
ENSMUSG00000003053	0	0	0	0	0	0	0	0	Cyp2c29	0	0	0	0
ENSMUSG00000003062	133.86	88.11	66.08	60.03	53.52	38.08	39.74	34.15	Stard3nl	-0.597803	-0.136364	-0.480355	-0.212921
ENSMUSG00000003068	75.01	87.94	84.83	89.82	78.8	56.19	73.65	94.06	Stk11	0.226643	0.081528	-0.480626	0.348696
ENSMUSG00000003070	40.11	44.39	33.08	34.35	21.16	18.48	16.32	14.21	Efna2	0.142885	0.0527849	-0.185964	-0.187419
ENSMUSG00000003072	384.9	361.99	519.24	487.43	800.03	491.88	524.73	600.39	Atp5d	-0.0882972	-0.0910255	-0.70062	0.193979
ENSMUSG00000003099	93.81	97.18	195.62	173.59	126.9	108.46	190.69	205.37	Ppp5c	0.0503899	-0.171439	-0.224613	0.106458
ENSMUSG00000003119	8.45	11.54	10.67	10.5	8.85	13.83	6.92	10.67	Cdk12	0.408151	-0.0211707	0.590323	0.559232
ENSMUSG00000003123	4.57	4.73	5.35	5.73	4.96	5.98	4.41	5.04	Lipe	0.0408578	0.0838499	0.227915	0.15892
ENSMUSG00000003131	138.51	124.25	85.81	95.07	80.12	69.62	78.09	69.14	Pafah1b2	-0.155558	0.146225	-0.199981	-0.173258
ENSMUSG00000003134	9.84	9.78	10.8	11.28	7.67	10.27	8.29	10.93	Tbc1d8	-0.00800758	0.0575237	0.378384	0.360844
ENSMUSG00000003135	13.42	15.55	19.86	20.59	16.68	15.71	18.63	17.43	Cnot11	0.19876	0.0496241	-0.0814065	-0.0910041
ENSMUSG00000003153	39.4	35.16	47.8	53.15	51.31	42.08	28.74	39.22	Slc2a3	-0.159961	0.15008	-0.280069	0.435508
ENSMUSG00000003154	17.92	19.85	18.67	17.18	8.62	13.36	10.03	14.87	Foxj2	0.140135	-0.113645	0.577947	0.524869
ENSMUSG00000003161	79.76	76.2	84.14	89.87	94.79	97.56	101.74	85.85	Sri	-0.0650401	0.093967	0.0411272	-0.2424
ENSMUSG00000003166	84.21	91.57	92.43	84.4	60.7	60.31	50.17	64.39	Dgcr2	0.119522	-0.12965	-0.00914808	0.353772
ENSMUSG00000003184	19.25	32.72	33.13	32.72	21.69	41.26	32.33	52.23	Irf3	0.735683	-0.0174359	0.897236	0.675418
ENSMUSG00000003190	4.92	5.2	11.3	5.96	3.29	3.79	4.48	2.38	Bcl2l12	0.066671	-0.821499	0.159048	-0.697153
ENSMUSG00000003198	4.78	3.84	3.92	4	3.13	3.39	1.56	1.87	Zfp959	-0.256062	0.0232698	0.0880792	0.164907
ENSMUSG00000003199	81.51	88.25	132.47	128.23	130.21	96.63	114.07	153.72	Mpnd	0.113283	-0.0465745	-0.426481	0.427148
ENSMUSG00000003200	46.06	47.15	63.01	53.75	46.59	40.37	51.33	56.83	Sh3gl1	0.0330345	-0.225438	-0.202073	0.14418
ENSMUSG00000003206	2.25	2.16	2.33	1.31	1.3	0.95	0.41	0.23	Ebi3	-0.0405152	-0.527629	-0.23816	-0.197037
ENSMUSG00000003208	12.27	12.23	15.24	14.75	8.93	6.68	9.12	10.95	Ccdc94	-0.00435531	-0.0441998	-0.370687	0.239801
ENSMUSG00000003226	20.11	19.06	13.1	17.11	18.3	22.18	15.34	13.2	Ranbp2	-0.073605	0.361091	0.26428	-0.202517
ENSMUSG00000003227	0.21	0.33	0.05	0	0.03	0.13	0	0	Edar	0.136419	-0.0703893	0.133678	0
ENSMUSG00000003228	14.81	14.08	15.06	14.83	8.05	10.11	15.03	15.23	Grk5	-0.0682009	-0.0208106	0.295869	0.0178886
ENSMUSG00000003233	71.86	87.27	124.02	119.72	63.79	71.91	48.91	81.86	Dvl3	0.276796	-0.0504942	0.170346	0.731347
ENSMUSG00000003234	37.04	33.49	42.61	44.98	43.57	56.2	49.16	48.06	Abcf3	-0.141339	0.0763475	0.359942	-0.0319901
ENSMUSG00000003235	37.34	30.65	35.96	33.77	30.63	31.19	24.37	24.66	Eif2b5	-0.276645	-0.0881217	0.025319	0.0163977
ENSMUSG00000003269	256.93	231.62	208.93	195.58	180.9	103.29	126.89	160.11	Cyth2	-0.149004	-0.0947918	-0.802545	0.333143
ENSMUSG00000003271	3.12	5.12	3.55	4.1	4.5	3.76	3.17	3.13	Sult2b1	0.570887	0.164631	-0.20847	-0.0139056
ENSMUSG00000003273	109.45	126.91	123.71	127.74	93.54	96.79	154.85	183.84	Car11	0.211736	0.0458832	0.0487621	0.246119
ENSMUSG00000003279	55.95	55.14	65.66	66.82	65.47	82.14	84.36	113.18	Dlgap1	-0.0206668	0.0248895	0.322839	0.419678
ENSMUSG00000003282	1.3	1.47	0.93	0.94	0.98	1.35	0.71	1.53	Plag1	0.102877	0.0074558	0.24716	0.565141
ENSMUSG00000003283	4.87	4.22	4.22	6.98	1.83	1.61	2.36	1.81	Hck	-0.169311	0.612339	-0.116752	-0.257891
ENSMUSG00000003299	25.26	32.91	44.19	40.3	58.25	53.04	55.59	63.04	Mrpl4	0.368844	-0.129862	-0.132787	0.178426
ENSMUSG00000003308	46.24	41.58	52.75	51.45	48.98	33.35	49.91	56.03	Keap1	-0.149833	-0.035322	-0.541041	0.163772
ENSMUSG00000003309	2.5	3.05	1.02	1.16	0.34	0.15	0.06	0	Ap1m2	0.210567	0.096676	-0.220599	-0.0840643
ENSMUSG00000003316	56.2	63.45	63.67	67.16	59.9	64.86	55.54	65.54	Glg1	0.172165	0.0758287	0.11296	0.23495
ENSMUSG00000003341	0.7	1.18	0.69	1.09	0.76	0.64	0.2	0.4	Atp8b3	0.358793	0.30648	-0.10188	0.222392
ENSMUSG00000003344	79.99	88.7	115.77	101.61	85.17	83.04	90.46	115.69	Btbd2	0.147364	-0.186498	-0.0361095	0.351468
ENSMUSG00000003345	101.18	108.25	116.2	115.71	116.9	112.35	136.02	170.02	Csnk1g2	0.0965204	-0.00604439	-0.0567793	0.319779
ENSMUSG00000003346	210.23	176.68	324.58	275.57	316.21	216.96	338.79	340.09	Abhd17a	-0.249533	-0.235367	-0.541375	0.00550906
ENSMUSG00000003348	30.17	32.46	23.31	24.22	11.16	11.45	9.25	6.97	Mob3a	0.102279	0.0530184	0.0340025	-0.362972
ENSMUSG00000003352	90.93	114.5	91.71	104.99	51.66	50.63	41.01	45.83	Cacnb3	0.329285	0.193131	-0.0284979	0.1567
ENSMUSG00000003354	6.16	7.24	5.72	7.89	6.3	6.54	5.25	5.27	Ccdc65	0.202685	0.403722	0.0466681	0.00460925
ENSMUSG00000003355	1.63	1.64	3.16	2.53	3.37	2	1.58	0.66	Fkbp11	0.00547513	-0.236915	-0.542671	-0.636188
ENSMUSG00000003360	69.09	87.7	83.45	65.47	80.89	42.82	74.72	135.49	Ddx23	0.339725	-0.345394	-0.902098	0.850049
ENSMUSG00000003363	243.3	147.89	254.32	222.06	208.16	156	148.2	182.53	Pld3	-0.714407	-0.194875	-0.413842	0.298768
ENSMUSG00000003378	146.72	137.96	150.07	149.56	78.94	90.25	64.51	75.28	Grik5	-0.0881955	-0.00487866	0.190907	0.21959
ENSMUSG00000003379	0	0.14	0.3	0.14	0	0.09	0.08	0.26	Cd79a	0.189034	-0.189478	0.124328	0.222392
ENSMUSG00000003380	434.42	394.17	570.59	491.44	501.88	364.01	641.74	612.13	Rabac1	-0.139934	-0.215033	-0.462278	-0.0680423
ENSMUSG00000003382	4.49	8.66	6.14	6.81	5.69	9.15	8.41	9.93	Etv3	0.815217	0.129398	0.601402	0.216027
ENSMUSG00000003402	75.99	70.86	89.5	81.79	69.81	64.86	71.2	92.09	Prkcsh	-0.0994821	-0.128461	-0.104551	0.366627
ENSMUSG00000003410	244.96	307.49	212.46	226.87	133.4	139.96	108.57	142.48	Elavl3	0.3268	0.0942453	0.0687527	0.388997
ENSMUSG00000003411	45.46	38.18	19.45	26.42	5.98	3.92	8.25	8.24	Rab3b	-0.245872	0.423128	-0.504569	-0.00156051
ENSMUSG00000003418	3.87	2.1	1.79	1.91	1.89	1.08	2.13	1.35	St8sia6	-0.651654	0.060754	-0.474486	-0.413502
ENSMUSG00000003420	20.43	13.79	27.06	18.66	17.44	20.07	19.87	20.53	Fcgrt	-0.53501	-0.513252	0.192352	0.0449177
ENSMUSG00000003421	72.8	59.7	68.69	76.76	76.57	61.8	84.31	81.4	Nosip	-0.281924	0.158077	-0.304734	-0.0500705
ENSMUSG00000003423	131.51	142.84	151.86	132.79	45.2	56.81	54.72	45.21	Pih1d1	0.118364	-0.192241	0.323426	-0.26999
ENSMUSG00000003429	1019.86	1339.76	1265.05	1265.09	958.88	614.84	886.92	827.68	Rps11	0.393266	4.55803e-05	-0.640298	-0.0996146
ENSMUSG00000003435	70.26	78.35	78.06	71.88	58.83	64.42	66.15	72.21	Supt5	0.155138	-0.117425	0.128863	0.124653
ENSMUSG00000003436	11.83	12.91	12.26	11.32	4.21	3.63	1.75	2.99	Dll3	0.116601	-0.106079	-0.170271	0.536957
ENSMUSG00000003437	102.27	65.9	61.19	68.81	77.94	49	46.69	69.58	Paf1	-0.626343	0.166751	-0.658828	0.565573
ENSMUSG00000003438	57.97	55.99	61.01	51.03	41.63	38.35	44.9	41.68	Timm50	-0.0492724	-0.253157	-0.115505	-0.104934
ENSMUSG00000003444	29.37	23.69	25.21	23.94	23.24	18.17	23.3	25.6	Med29	-0.29872	-0.0716559	-0.338539	0.13047
ENSMUSG00000003452	20.89	16.2	13.56	22.31	19.6	21.71	9.07	9.83	Bicd1	-0.347863	0.678939	0.140683	0.10497
ENSMUSG00000003458	47.7	46.14	40.73	40.09	37.76	50.27	33.97	40.18	Ncstn	-0.04697	-0.0222976	0.403546	0.235826
ENSMUSG00000003464	77.01	76.23	95.72	80.19	71.49	72.5	72.95	74.28	Pex19	-0.0144977	-0.252512	0.0199623	0.0257165
ENSMUSG00000003469	8.17	6.34	12.07	9.11	25.73	14.18	26.53	39.23	Phyhip	-0.321142	-0.370476	-0.816288	0.547267
ENSMUSG00000003476	0	1.1	0.11	0	0.69	0	0	0.04	Crhr2	1.07039	-0.15056	-0.757023	0.0565835
ENSMUSG00000003477	0	0	0	0	0.24	0	0.11	0.38	Inmt	0	0	-0.31034	0.314109
ENSMUSG00000003484	0	0.06	0	0.53	0.34	0	0	0.29	Cyp4f18	0.0840643	0.613532	-0.422233	0.367371
ENSMUSG00000003500	50.3	60.56	73.36	71.27	73.77	68.59	58.67	64.23	Impdh1	0.263034	-0.0411299	-0.10358	0.12853
ENSMUSG00000003505	0	0	0	0	0	0	0	0	Psg18	0	0	0	0
ENSMUSG00000003518	53.16	40.5	53.25	60.2	94.36	82.63	78.12	81.25	Dusp3	-0.384116	0.173909	-0.189364	0.0559733
ENSMUSG00000003526	4.82	6.08	5.24	5.96	8.42	19.48	18.56	24.41	Prodh	0.28273	0.157541	1.12042	0.37749
ENSMUSG00000003527	23.84	21.55	26.44	21.45	14	13.99	15.66	18.95	Dgcr14	-0.139538	-0.289565	-0.000962117	0.26
ENSMUSG00000003528	80.13	70.8	67.1	69.4	60.62	33.61	77.42	53.34	Slc25a1	-0.176252	0.0479206	-0.83221	-0.529207
ENSMUSG00000003531	117.84	114.61	144.45	140.92	104	74.16	105.39	112.78	Dgcr6	-0.0397543	-0.0354454	-0.482352	0.0968844
ENSMUSG00000003534	61.73	76.44	88.81	76.1	84.01	75.39	151.91	145.9	Ddr1	0.303923	-0.220145	-0.154249	-0.0578484
ENSMUSG00000003541	11.19	6.86	9.74	13.89	10.56	8.88	20.56	10.49	Ier3	-0.633097	0.47135	-0.226558	-0.907978
ENSMUSG00000003545	0.44	0.12	0.28	0.24	1.41	0.31	0.97	0.12	Fosb	-0.36257	-0.0458037	-0.879466	-0.814697
ENSMUSG00000003546	22.51	30.55	22.88	28.81	15.13	12.87	20.12	27.04	Klc4	0.424365	0.319994	-0.217779	0.408877
ENSMUSG00000003549	20.41	32.64	32.19	29.17	31.49	16.68	29.76	27.48	Ercc1	0.651893	-0.137634	-0.877877	-0.111106
ENSMUSG00000003555	0	0	0	0	0	0	0	0	Cyp17a1	0	0	0	0
ENSMUSG00000003559	21.65	16.18	18.74	18.27	19.08	15.75	17.1	17.5	As3mt	-0.398781	-0.0347654	-0.261598	0.0315356
ENSMUSG00000003573	22.61	23.87	29.48	28.38	16.55	16.84	34.04	24.83	Homer3	0.0750085	-0.0530285	0.0236446	-0.439955
ENSMUSG00000003575	41.72	67.35	70.18	65.85	27.24	50.69	32.44	50.02	Crtc1	0.67803	-0.0905444	0.872145	0.609488
ENSMUSG00000003581	55.62	51.74	43.15	51.14	36.11	33.24	24.09	31.32	Rnf215	-0.102414	0.239977	-0.116125	0.365315
ENSMUSG00000003585	10.3	8.8	13.98	13.39	22.8	13.92	18.77	17.36	Sec14l2	-0.205469	-0.057971	-0.673714	-0.106747
ENSMUSG00000003604	17.18	6.21	9.64	7.87	12.97	9.05	3.78	5.95	Aven	-1.33428	-0.262492	-0.475137	0.540002
ENSMUSG00000003617	5.1	4.86	4.21	6.33	4.47	13.24	5.36	5.15	Cp	-0.0579086	0.49253	1.38034	-0.0484404
ENSMUSG00000003623	11.48	11.27	12.54	13.86	14.34	24.91	16.8	16.05	Crot	-0.0244827	0.134206	0.756211	-0.0621055
ENSMUSG00000003644	23.51	26.73	29.94	40.35	12.98	21.71	10.92	11.52	Rps6ka1	0.178077	0.418414	0.699963	0.0708503
ENSMUSG00000003657	272.21	169.44	355.9	223.94	619.02	176.53	28.51	26.49	Calb2	-0.680746	-0.66598	-1.80425	-0.102297
ENSMUSG00000003660	54.8	62.21	44.01	46.75	29.86	35.85	29.44	34.32	Snrnp200	0.179888	0.0852552	0.255927	0.214517
ENSMUSG00000003662	27.36	22.81	35.33	32.91	47	57.24	47.83	39.83	Ciao1	-0.25229	-0.0994506	0.278976	-0.258138
ENSMUSG00000003665	0.7	0.79	1.12	1.49	2.27	2.44	1.71	2.77	Has1	0.0744248	0.232081	0.0731179	0.476272
ENSMUSG00000003680	24.33	21.66	22.98	20.34	19.07	17.03	20.79	17.63	Taf6l	-0.160699	-0.168271	-0.154641	-0.226039
ENSMUSG00000003721	47.89	32.59	59.6	61.71	53.92	41.31	106.9	101.38	Insig2	-0.541508	0.0493777	-0.376333	-0.075761
ENSMUSG00000003731	31.5	30.09	29.06	26.99	28.2	33.02	28.55	39.45	Kpna6	-0.0639891	-0.102934	0.220415	0.452982
ENSMUSG00000003746	2.2	4.34	3.47	4.8	17.37	12.25	15.93	20.2	Man1a	0.738768	0.375778	-0.471359	0.324482
ENSMUSG00000003752	11.04	11.48	9.56	11.81	5.35	6.07	4.34	9.77	Itpkc	0.0517825	0.278661	0.154954	1.01211
ENSMUSG00000003762	12.48	14.71	17.03	17.33	12.5	11.82	11.65	17.97	Coq8b	0.220863	0.0238074	-0.0745631	0.584582
ENSMUSG00000003778	38.84	46.73	37.99	35.89	20.59	25.21	26.95	37.62	Brd8	0.260679	-0.0798744	0.279754	0.4665
ENSMUSG00000003779	5.04	4.2	2.65	4.42	0.75	1.44	0.95	0.6	Kif20a	-0.216037	0.570396	0.479526	-0.285402
ENSMUSG00000003808	65	61.44	66.34	53.32	43.1	44.8	31.06	40.32	Farsa	-0.0799955	-0.30998	0.0545689	0.366066
ENSMUSG00000003809	19.94	20.53	28.4	24.88	24.39	39.51	28.52	28.88	Gcdh	0.0400869	-0.183979	0.674018	0.0174874
ENSMUSG00000003810	83.44	89.04	78.96	57.89	31.62	35.43	30.51	39.4	Mast2	0.0926395	-0.441256	0.15937	0.358546
ENSMUSG00000003812	7.25	6.36	10.69	8.46	6.4	10.93	5.85	6.31	Dnase2a	-0.164688	-0.305363	0.688997	0.0937674
ENSMUSG00000003813	33.76	47.01	62.15	58.09	72.47	66.89	89.02	103.89	Rad23a	0.465907	-0.0958687	-0.113956	0.22056
ENSMUSG00000003814	380.33	423.92	373	379.6	454.12	437.6	316.49	435.79	Calr	0.156151	0.0252373	-0.0533412	0.460229
ENSMUSG00000003824	21.13	24.13	15.59	19.12	6.74	5.22	1.33	2.39	Syce2	0.183407	0.278316	-0.315419	0.540955
ENSMUSG00000003847	7.81	10.66	10.98	10.88	4.99	14.03	12.81	11.68	Nfat5	0.404354	-0.0120931	1.32722	-0.123159
ENSMUSG00000003848	30.57	39.01	37.04	33.8	25.11	28.15	30.56	35.07	Nob1	0.341806	-0.12843	0.158893	0.192702
ENSMUSG00000003849	12.61	11.05	9.05	9.28	5.12	5.62	4.84	4.57	Nqo1	-0.175634	0.0326448	0.1133	-0.068291
ENSMUSG00000003863	79.08	93.82	109.99	109.63	90.28	95.47	107.63	130.53	Ppfia3	0.243749	-0.00468704	0.0797816	0.275969
ENSMUSG00000003865	10.4	11.96	13.11	14.4	15.88	19.37	11.55	10.88	Gys1	0.185032	0.126212	0.271131	-0.0791525
ENSMUSG00000003868	44.23	51.94	46.1	52.24	30.02	33.84	26.14	33.46	Ruvbl2	0.227078	0.176784	0.167546	0.344502
ENSMUSG00000003872	84.84	47.56	71.15	96.07	123.98	53.64	103.28	99.56	Lin7b	-0.821882	0.428026	-1.19367	-0.0524059
ENSMUSG00000003873	167.44	151.56	184.48	157.97	95.61	58.89	116.53	106.48	Bax	-0.142858	-0.222509	-0.689857	-0.128961
ENSMUSG00000003882	0	0	0	0.03	0.3	0.56	0.06	0.07	Il7r	0	0.0426443	0.263034	0.0135465
ENSMUSG00000003923	34.05	26.74	17.49	26.45	35.18	24.17	20.28	23.27	Tfam	-0.337447	0.570061	-0.523487	0.189676
ENSMUSG00000003929	10.54	9.93	4.85	6	4.19	5.7	4.04	2.91	Zfp81	-0.0783498	0.258918	0.368427	-0.366255
ENSMUSG00000003934	122.32	137.59	91.8	98.27	51.45	35.1	116.21	104.22	Efnb3	0.168416	0.097233	-0.538944	-0.155687
ENSMUSG00000003948	217.47	188.02	123.28	141.8	121.07	116.38	50.37	43.23	Mmd	-0.208896	0.200402	-0.0565221	-0.215901
ENSMUSG00000003949	17.96	23.71	25.46	21.25	62.02	96.09	122.13	150.16	Hlf	0.382136	-0.250008	0.623513	0.295894
ENSMUSG00000003955	67.48	57.43	54.89	57.07	79.69	52.17	61.24	68.6	Fam162a	-0.228973	0.0552029	-0.601777	0.161245
ENSMUSG00000003970	1224.18	1210.14	1201.71	1196.21	952.16	612.92	707.82	764.14	Rpl8	-0.0166281	-0.00661258	-0.634668	0.110304
ENSMUSG00000003974	52.28	65.93	51.14	64	16.56	25.53	13.38	13.75	Grm3	0.329059	0.318049	0.595332	0.0366513
ENSMUSG00000003992	53.27	54.84	36.15	42.99	34.14	46.42	28.7	38.86	Ssbp2	0.041144	0.243813	0.432381	0.424479
ENSMUSG00000004018	8.52	5.77	3.9	2.79	2.63	2.35	1.42	2.94	Fancl	-0.491806	-0.370584	-0.115808	0.703189
ENSMUSG00000004031	23.51	35.48	35.09	40.36	40.58	45.02	36.99	44.05	Brinp2	0.573735	0.196637	0.146371	0.245907
ENSMUSG00000004032	139.46	121.74	130.12	128.86	180.08	164.55	183.31	177.25	Gstm5	-0.194554	-0.0139306	-0.12936	-0.0482323
ENSMUSG00000004035	29.63	37.8	32.57	23.36	21.78	25.37	40.8	41.11	Gstm7	0.341111	-0.462658	0.21113	0.0106599
ENSMUSG00000004038	0	0	0	0	0	0	0	0	Gstm3	0	0	0	0
ENSMUSG00000004040	31.21	23.92	27.29	33.37	21.48	38	34.1	24.62	Stat3	-0.370205	0.280858	0.794832	-0.454201
ENSMUSG00000004043	4.06	2.54	1.41	1.14	4.92	3.36	1.58	2.89	Stat5a	-0.515388	-0.171422	-0.441269	0.592399
ENSMUSG00000004044	19.95	13.89	24.81	21.71	12.8	19.05	12.37	17.82	Cavin1	-0.492606	-0.184602	0.538934	0.493267
ENSMUSG00000004054	10.5	11.88	19.78	16.42	16.72	14.07	23.14	29.74	Map3k11	0.163499	-0.254451	-0.233699	0.348691
ENSMUSG00000004056	28.32	47.02	59.67	51.16	60.36	69.63	61.03	56.8	Akt2	0.71175	-0.218039	0.202983	-0.101897
ENSMUSG00000004069	31.53	34	34.98	36.05	48.26	44.27	41.25	43.07	Dnaja3	0.105584	0.0422784	-0.121861	0.0608456
ENSMUSG00000004070	79.36	71.72	56.57	57.74	64.86	54.92	93.19	80.62	Hmox2	-0.144125	0.0290261	-0.236038	-0.206651
ENSMUSG00000004071	46.41	48.08	76.22	64.63	103.55	96.86	137.68	163.44	Cdip1	0.0499439	-0.234619	-0.0954019	0.245802
ENSMUSG00000004085	6.61	7.84	9.16	7.88	5.51	10.88	4.97	7.8	Map3k20	0.21615	-0.194269	0.867805	0.559773
ENSMUSG00000004096	69.47	81.92	84.27	71.06	90.89	73.03	105.86	109.81	Cwc15	0.234711	-0.24284	-0.311798	0.0523662
ENSMUSG00000004098	1.12	1.11	1.99	1.13	1.18	2.15	1.69	2.03	Col5a3	-0.00682127	-0.489292	0.531024	0.171712
ENSMUSG00000004099	44.89	59.13	36.17	39.27	17.45	17.52	14.25	20.98	Dnmt1	0.389905	0.115567	0.00546328	0.527382
ENSMUSG00000004100	29.03	53.68	37.95	37.58	23.55	22.22	26.63	32.51	Ppan	0.864609	-0.0137702	-0.0803551	0.278356
ENSMUSG00000004105	3.52	3.21	3.8	3.81	5.26	5.73	1.43	2.13	Angptl2	-0.102503	0.00300249	0.104444	0.365206
ENSMUSG00000004110	32.4	39.38	27.05	34.89	9.7	12.81	1.66	2.63	Cacna1e	0.273793	0.355581	0.368103	0.448543
ENSMUSG00000004113	65.07	85.02	103.15	75.97	51.22	43.04	35.36	44.47	Cacna1b	0.380677	-0.436295	-0.245788	0.322563
ENSMUSG00000004127	6.19	4.88	8.7	9.58	9.14	7.17	5.96	6.2	Trmt10a	-0.290176	0.125283	-0.31165	0.0489096
ENSMUSG00000004151	6.62	8.74	9.61	6.72	6.84	8.75	9.7	12.05	Etv1	0.354131	-0.458752	0.314549	0.286439
ENSMUSG00000004187	87.44	109.39	213.87	189.71	218.05	212.6	176.93	212.89	Kifc2	0.319839	-0.172084	-0.0363486	0.265559
ENSMUSG00000004207	738.62	559.63	792.26	745.24	1075.8	1010.94	984.31	1244.95	Psap	-0.399735	-0.0881541	-0.0896266	0.338597
ENSMUSG00000004221	32.69	21.54	19.53	22.47	16.8	14.21	15.26	19.13	Ikbkg	-0.579833	0.193084	-0.226857	0.30802
ENSMUSG00000004231	0.9	1.22	1.13	0.75	0.52	0.77	0.03	0.07	Pax2	0.22456	-0.283499	0.219678	0.0549665
ENSMUSG00000004233	5.27	5.76	4.74	5.76	4.64	5.96	3.57	3.76	Wars2	0.108558	0.235973	0.303392	0.0587674
ENSMUSG00000004263	98.94	135.09	127.18	119.69	66.12	73.19	54.12	84.55	Atn1	0.445427	-0.086865	0.144482	0.634192
ENSMUSG00000004264	216.63	200.87	235.56	215.64	169.56	137.16	135.61	141.63	Phb2	-0.108451	-0.126907	-0.303939	0.0622144
ENSMUSG00000004266	7.56	2.55	4.19	3.74	2.72	4.76	9.29	4.6	Ptpn6	-1.26979	-0.130847	0.630766	-0.877744
ENSMUSG00000004267	154.13	143.59	299.37	281.32	648.28	642.57	765.15	899.79	Eno2	-0.10151	-0.0894094	-0.0127437	0.233564
ENSMUSG00000004268	51.7	55.31	54.56	53.24	61.62	34.39	55.24	57.48	Emg1	0.0955882	-0.0346894	-0.823282	0.0563467
ENSMUSG00000004270	21.25	24.78	42.38	35.49	20.76	26.87	32.34	32.35	Lpcat3	0.212447	-0.249529	0.357034	0.000432657
ENSMUSG00000004285	240.21	250.12	273.47	248.04	331.21	155.01	378.67	344.53	Atp6v1f	0.0580872	-0.140271	-1.09046	-0.135935
ENSMUSG00000004296	0	0	0	0	0	0	0	0	Il12b	0	0	0	0
ENSMUSG00000004317	17.25	13.5	13.59	13.36	13.72	10.14	5.28	7.43	Clcn5	-0.331844	-0.0229241	-0.402028	0.424768
ENSMUSG00000004319	67.18	64.96	59.73	63.91	74.07	75.2	64	63.18	Clcn3	-0.0477572	0.0960314	0.0215545	-0.0183159
ENSMUSG00000004328	1.17	1.58	1.46	1.58	2.83	15.71	1.51	3.52	Hif3a	0.249676	0.0687128	2.1253	0.848635
ENSMUSG00000004341	1.41	0.26	0.09	1.04	0	0.77	0.66	0.11	Gpx6	-0.935609	0.904241	0.823749	-0.580624
ENSMUSG00000004344	0	0	0	0	0	0	0	0	Gpx5	0	0	0	0
ENSMUSG00000004347	6.93	9.71	10.88	14.76	5.06	8.09	2.25	2.44	Pde1c	0.433566	0.407733	0.584963	0.0819688
ENSMUSG00000004356	5.5	5.48	5.02	6.4	3.89	6.62	4.18	4.93	Utp20	-0.00444591	0.297762	0.639957	0.19508
ENSMUSG00000004359	0	0.06	0.47	0.51	0.19	0.08	0	0.14	Spic	0.0840643	0.0387324	-0.13993	0.189034
ENSMUSG00000004360	42.45	49.99	22.43	29.83	18.36	31.66	17.65	19.68	9330159F19Rik	0.230858	0.395978	0.754446	0.149061
ENSMUSG00000004364	78.81	94.8	56.85	60.68	64.56	78.04	55.62	53.41	Cul3	0.263456	0.0924858	0.269767	-0.0574399
ENSMUSG00000004366	90.94	167.01	68.79	107.91	165.58	10.01	37.07	66.09	Sst	0.869783	0.642044	-3.91933	0.817443
ENSMUSG00000004371	0.92	1.35	0.85	1.27	0.81	0.29	0.18	0.64	Il11	0.291554	0.295167	-0.488619	0.474909
ENSMUSG00000004383	38.19	40.02	31.66	40	31.12	40.34	26.61	32.36	Large1	0.0658419	0.328099	0.364066	0.272928
ENSMUSG00000004393	27.9	29.12	32.55	28.54	30.91	20.08	30.8	33.19	Ddx56	0.0596523	-0.183643	-0.598134	0.104548
ENSMUSG00000004394	43.02	43.01	44.76	50.1	45.24	48.35	80.07	81.02	Tmed4	-0.000327773	0.159236	0.0939087	0.0168076
ENSMUSG00000004415	138.16	159.14	261.83	240.27	126.23	108.72	23.72	35.56	Col26a1	0.202589	-0.123481	-0.213612	0.564587
ENSMUSG00000004446	20.16	21.02	17.17	15.71	7.32	6.74	3.57	2.95	Bid	0.0574748	-0.120847	-0.10425	-0.210342
ENSMUSG00000004451	27.47	25.56	32.68	32.46	31.98	28.01	16.83	14.18	Ralb	-0.100187	-0.00945469	-0.185041	-0.232135
ENSMUSG00000004455	213.6	229.68	167.4	173.02	165.37	147.96	181.07	228.89	Ppp1cc	0.104243	0.047361	-0.15947	0.33645
ENSMUSG00000004460	55.96	61.53	53.34	52.21	65.64	54.02	53.86	63.31	Dnajb11	0.134599	-0.0303172	-0.276432	0.229288
ENSMUSG00000004462	8.72	6.49	7.39	6.34	9.22	7.53	7.83	7.33	Tbccd1	-0.375991	-0.192891	-0.260778	-0.0840969
ENSMUSG00000004473	4.58	5.07	3.51	3.42	2.92	4.57	2.94	3.85	Clec11a	0.121431	-0.0290811	0.506824	0.299789
ENSMUSG00000004500	8.06	9.27	9.42	8.02	5.74	5.28	3.66	3.88	Zfp324	0.180853	-0.208156	-0.101984	0.0665512
ENSMUSG00000004508	15.93	21.75	15.65	14.45	11.07	9.21	6.02	7.74	Gab2	0.426285	-0.107915	-0.241443	0.316162
ENSMUSG00000004530	137.32	151.33	105.27	102.18	76.93	71.39	64.25	59.77	Coro1c	0.13919	-0.042571	-0.106388	-0.102619
ENSMUSG00000004535	74.53	71.11	54.59	62.46	77.88	83.07	76.3	65.1	Tax1bp1	-0.0668504	0.191022	0.0919315	-0.225818
ENSMUSG00000004540	0	0	0	0	0	0	0	0	Psg17	0	0	0	0
ENSMUSG00000004542	0	0	0	0	0	0	0	0	Psg19	0	0	0	0
ENSMUSG00000004552	0	0.09	0.07	0.05	0.11	0	0.07	0.28	Ctse	0.124328	-0.0272215	-0.15056	0.258533
ENSMUSG00000004558	200.05	158.8	437.75	437.73	577.43	971.97	1051.44	1052.08	Ndrg2	-0.331287	-6.57654e-05	0.750253	0.000877052
ENSMUSG00000004561	58.89	56.03	32.37	31.7	22.33	32	18.04	33.56	Mettl17	-0.0705941	-0.0292611	0.50028	0.86007
ENSMUSG00000004562	68.37	72.34	50.64	72.99	33	66.89	37.94	43.85	Arhgef40	0.0802884	0.518841	0.997664	0.203855
ENSMUSG00000004565	23.63	25.21	31.31	29.89	21.44	27.41	26.42	29.72	Pnpla6	0.0897007	-0.0648409	0.340326	0.16395
ENSMUSG00000004567	112.84	149.21	116.78	139.34	76.13	79.02	158.93	211.42	Mcoln1	0.399973	0.252832	0.0530685	0.409479
ENSMUSG00000004568	30.88	32.13	37.64	40.57	24.36	28.79	28.54	44.96	Arhgef18	0.0554866	0.105448	0.232273	0.637709
ENSMUSG00000004591	13.9	11.86	10.54	14.39	9.54	13.63	7.63	11.16	Pkn2	-0.212422	0.41535	0.473055	0.494711
ENSMUSG00000004609	1.46	1.37	1.54	1.27	1.51	2.69	2.19	2	Cd33	-0.0537713	-0.162136	0.555933	-0.0885939
ENSMUSG00000004610	71.73	77.22	83.45	80.52	111.67	56.49	86.44	93.19	Etfb	0.104987	-0.0509434	-0.97072	0.10728
ENSMUSG00000004612	0	0	0	0	0	0	0	0	Nkg7	0	0	0	0
ENSMUSG00000004626	34.89	56.03	54.97	72.98	39.64	97.64	35.02	47.08	Stxbp2	0.668139	0.402482	1.27927	0.416639
ENSMUSG00000004630	0	0.72	1.22	0.16	16.88	0.12	2.06	1.35	Pcp2	0.782409	-0.936435	-3.99678	-0.380871
ENSMUSG00000004631	26.4	29.43	24.35	27.02	19.68	23.92	36.05	24.77	Sgce	0.151318	0.144471	0.269068	-0.523781
ENSMUSG00000004633	24.16	24.66	23.41	20.27	38.13	28.19	55.37	55.93	Chn2	0.0283892	-0.198652	-0.422801	0.0142615
ENSMUSG00000004637	12.58	13.19	11.75	12.5	12.94	8.62	14.95	12.96	Wwox	0.0633911	0.0824622	-0.535122	-0.192257
ENSMUSG00000004642	59.38	56.15	40.3	39.34	32.04	25.69	23.71	25.54	Slbp	-0.0793173	-0.0339307	-0.307914	0.103073
ENSMUSG00000004651	0.46	0.16	0.03	0.29	0.07	0.09	0.08	0.04	Tyr	-0.331844	0.324727	0.0267173	-0.0544478
ENSMUSG00000004654	0	0	0	0	0	0	0	0	Ghrhr	0	0	0	0
ENSMUSG00000004655	0.69	0.14	0.3	0.4	12.84	0.18	0.12	0.26	Aqp1	-0.567989	0.106915	-3.55199	0.169925
ENSMUSG00000004661	3.61	5.81	3.73	4.48	2.78	3.74	2.5	3.65	Arid3b	0.562888	0.212336	0.326501	0.409876
ENSMUSG00000004665	6.49	5.47	8.64	10.41	7.55	7.95	5.77	5.36	Cnn2	-0.2112	0.243194	0.0659633	-0.0901291
ENSMUSG00000004667	61.91	74.36	90.26	78.26	71.14	43.53	81.16	73.54	Polr2e	0.26051	-0.20339	-0.696022	-0.140421
ENSMUSG00000004668	0.03	0.05	0.01	0.04	0.01	0.02	0.02	0.01	Abca13	0.027745	0.0422282	0.0142139	-0.0142139
ENSMUSG00000004677	13.24	22.57	18.32	21.47	9.57	22.48	13.9	19.82	Myo9b	0.727003	0.217905	1.15146	0.482658
ENSMUSG00000004698	11.7	8.11	15.14	11.21	12.54	15.81	13.29	18.54	Hdac9	-0.479306	-0.402577	0.312092	0.451425
ENSMUSG00000004707	0.21	0.13	0.27	0.26	0.05	0.08	0.15	0.11	Ly9	-0.0986843	-0.0114048	0.040642	-0.0510742
ENSMUSG00000004709	0.15	0.07	0.14	0.03	0	0	0	0	Cd244	-0.104023	-0.146389	0	0
ENSMUSG00000004730	4.77	4.17	4.38	5.44	3.65	4.13	2.22	2.32	Adgre1	-0.158407	0.259455	0.141728	0.0441226
ENSMUSG00000004748	7.76	6.21	15.54	27.33	62.74	43.41	73.15	72.12	Mtfp1	-0.280932	0.776371	-0.521314	-0.0201806
ENSMUSG00000004768	48.25	21.55	37.28	40	34.86	33	34.55	49.61	Rab23	-1.127	0.0990331	-0.0768407	0.509573
ENSMUSG00000004771	276.56	221.58	197.98	176.35	185.2	124.03	109.68	97.84	Rab11a	-0.318476	-0.166024	-0.574579	-0.163228
ENSMUSG00000004788	138.44	128.41	136.08	150.24	154.64	43.53	164.31	176.43	Eif2b2	-0.107695	0.141822	-1.80536	0.102076
ENSMUSG00000004789	76.78	79.49	84.04	78.63	106.5	115.9	85.04	79.28	Dlst	0.0494103	-0.0948295	0.120938	-0.0999669
ENSMUSG00000004791	2.96	4.18	4.36	5.41	2.09	2.13	0.7	1.41	Pgf	0.387452	0.258091	0.0185558	0.503498
ENSMUSG00000004798	84.94	89.6	63.11	66.03	42.23	56.2	32.79	32.25	Ulk2	0.0761813	0.0642575	0.403982	-0.023242
ENSMUSG00000004814	1.02	1.74	1.15	0.25	1.36	1.02	0.33	0.1	Ccl24	0.439821	-0.782409	-0.224432	-0.273923
ENSMUSG00000004815	18.76	27.07	25.82	33.91	16.69	43.01	24.92	35.13	Dgkq	0.506446	0.380331	1.3149	0.479132
ENSMUSG00000004821	0	0	0	0	0	0	0	0	Tmed11	0	0	0	0
ENSMUSG00000004837	4.93	3.82	5.63	7.65	5.71	5.11	5.98	6.35	Grap	-0.298999	0.383691	-0.13514	0.0745172
ENSMUSG00000004842	0.43	0.08	0	0.11	0	0.57	0.24	0.13	Pou1f1	-0.404984	0.15056	0.650765	-0.134017
ENSMUSG00000004843	102.76	98.42	53.08	60.21	51.45	49.85	36.57	36.81	Chmp2b	-0.0616424	0.178672	-0.044695	0.00918673
ENSMUSG00000004846	56.92	46.06	47.14	50.38	31.51	47.13	41.29	48.01	Plod3	-0.29956	0.0939707	0.566053	0.21276
ENSMUSG00000004849	615.02	672.22	1034.84	865.51	826.31	621.64	596.05	520.35	Ap1s1	0.128101	-0.257513	-0.41003	-0.1956
ENSMUSG00000004864	1.08	0.38	1.78	1.28	0.7	0.54	0.12	0.13	Mapk13	-0.591915	-0.286051	-0.142604	0.012824
ENSMUSG00000004865	72.3	61.22	35.85	43.69	35.57	46.75	35.64	27.02	Srpk1	-0.236435	0.278287	0.38484	-0.386963
ENSMUSG00000004872	0.92	1.05	0.5	0.45	0.49	0.27	0.07	0.14	Pax3	0.0945176	-0.0489096	-0.230484	0.091423
ENSMUSG00000004880	9.23	8.97	11.8	10.57	4.88	8.9	7.13	8.65	Lbr	-0.0371407	-0.145755	0.751612	0.247274
ENSMUSG00000004885	25.21	57.01	5.12	20.32	0.89	0.48	0.83	1.71	Crabp2	1.14618	1.8006	-0.352789	0.566449
ENSMUSG00000004891	19.83	21.19	17.43	20.14	10.6	7.47	6.81	8.76	Nes	0.0912468	0.197919	-0.453691	0.321559
ENSMUSG00000004892	196.41	178.48	363.14	280.06	317.89	348.09	318.59	275.66	Bcan	-0.137372	-0.373615	0.13054	-0.208108
ENSMUSG00000004894	0.81	1.43	0.18	1.25	8.49	1.88	104.71	81.52	Hapln2	0.424967	0.931138	-1.72034	-0.357296
ENSMUSG00000004895	63.34	73.03	66.72	55.55	49.45	55.86	39.92	54.7	Prcc	0.202394	-0.260055	0.17256	0.444871
ENSMUSG00000004896	9.98	15.55	12.06	16.61	9.6	17.75	15.55	18.35	Rrnad1	0.591953	0.43124	0.822826	0.225502
ENSMUSG00000004897	108.1	146.89	95.6	134.29	105.02	116.78	126.36	163.8	Hdgf	0.438873	0.48596	0.151758	0.371804
ENSMUSG00000004902	31.7	29.87	75.52	57.03	138.17	144.42	94.93	97.5	Slc25a18	-0.0830852	-0.399038	0.0633774	0.0381417
ENSMUSG00000004929	25.02	25.45	33.75	29.98	25.91	27.3	28.03	34.28	Thop1	0.0236468	-0.165676	0.0726597	0.281306
ENSMUSG00000004931	12.17	11.77	20.49	17.94	20.27	21.74	21.28	28.93	Apba3	-0.0444968	-0.182229	0.0964122	0.425843
ENSMUSG00000004933	38.22	35.66	57.95	68.76	71.19	79.8	42.05	48.22	Matk	-0.0973827	0.242908	0.162556	0.193231
ENSMUSG00000004934	37.81	46.39	39.97	41.48	26.13	26.08	30.99	40.77	Pias4	0.288154	0.0522159	-0.00266131	0.384846
ENSMUSG00000004936	53.9	51.16	51.26	56.69	81.62	58.68	82.94	88.41	Map2k1	-0.0738623	0.142614	-0.469244	0.0910777
ENSMUSG00000004937	128.4	131.46	156.58	138.13	107.76	115.75	103.97	124.53	Sgta	0.0337191	-0.179651	0.102274	0.258055
ENSMUSG00000004939	0.15	0.05	0	0.27	0	0.07	0	0.07	Nmrk2	-0.131245	0.344828	0.0976108	0.0976108
ENSMUSG00000004945	109.01	107.19	108.89	104.08	129.79	98.63	116.02	109.43	Tmem242	-0.0240675	-0.064572	-0.3926	-0.083623
ENSMUSG00000004947	11.2	9.61	11.33	9.37	5.52	6.16	4.77	6.17	Dtx2	-0.201456	-0.249757	0.135088	0.313402
ENSMUSG00000004948	0.11	0	0	0	0	0	0	0	Zp3	-0.15056	0	0	0
ENSMUSG00000004951	81.56	44.72	316.8	223.91	110.64	70.67	22.87	50.81	Hspb1	-0.852618	-0.498771	-0.639413	1.11803
ENSMUSG00000004952	25.07	37.82	27.42	43.4	7.63	23.91	25.3	27.04	Rasa4	0.57441	0.643653	1.52929	0.0924235
ENSMUSG00000004961	98.67	95.56	99.01	100.54	60.05	56.5	11.45	13.79	Syt5	-0.0457337	0.0219039	-0.0864293	0.248476
ENSMUSG00000004980	705.01	1047.8	584.74	753.27	516.18	644.53	560.34	622.39	Hnrnpa2b1	0.570979	0.364821	0.319818	0.15126
ENSMUSG00000004988	0	0.56	0.3	2.69	1.54	1.27	0.75	0.5	Fxyd4	0.641546	1.50511	-0.162136	-0.222392
ENSMUSG00000004994	13.15	7.35	12.29	11.06	13.99	18.49	17.59	12.54	Ccdc130	-0.760954	-0.140111	0.378734	-0.457299
ENSMUSG00000004996	13.25	20.14	15.91	23.2	11.7	17.46	11.11	19.03	Mri1	0.569013	0.51713	0.539574	0.725964
ENSMUSG00000005034	169.54	153.34	115.27	128.48	99.67	106.84	84.77	100.1	Prkacb	-0.143998	0.15525	0.0992586	0.237238
ENSMUSG00000005043	3.72	3.77	6.2	4.5	3.69	4.03	5.95	7.06	Sgsh	0.0152024	-0.388565	0.10097	0.213767
ENSMUSG00000005045	71.28	77.27	57.31	59.08	20.77	19.51	17.61	20.26	Chd5	0.114863	0.0431415	-0.0860139	0.192064
ENSMUSG00000005054	46.26	49.62	49.54	63.39	70.63	55.8	95.83	82.15	Cstb	0.0990879	0.349411	-0.334673	-0.219738
ENSMUSG00000005057	24.94	30.45	20.34	18.7	4.27	4.43	1.69	3.76	Sh2b2	0.277882	-0.115365	0.0431492	0.823355
ENSMUSG00000005069	52.65	49.5	57.59	57.53	38.47	41.06	35.71	48.93	Pex5	-0.0872948	-0.00147817	0.0916923	0.443734
ENSMUSG00000005078	79.64	56.64	46.56	47.73	49.45	59.87	69.31	57.26	Jkamp	-0.484425	0.0350615	0.270877	-0.271224
ENSMUSG00000005087	1.95	1.73	2.14	4.57	2.07	0.96	0.77	1.16	Cd44	-0.111814	0.826913	-0.647385	0.287282
ENSMUSG00000005089	43.5	48.32	85.51	107.35	375.9	504.37	247.3	311.11	Slc1a2	0.148367	0.32476	0.423158	0.32997
ENSMUSG00000005102	9.46	9.48	7.93	9.66	6.92	13.52	8.81	8.65	Eif2ak4	0.00275587	0.255475	0.874469	-0.0237242
ENSMUSG00000005103	165.26	201.66	165.06	177.93	189.32	209.27	83.51	89.8	Wdr1	0.28562	0.107691	0.143816	0.10357
ENSMUSG00000005107	3.02	1.8	3.91	3.49	1.36	1.38	0.65	0.28	Slc2a9	-0.521769	-0.129008	0.0121747	-0.366322
ENSMUSG00000005124	0.94	0.37	0.48	0.73	0.06	0.18	0.08	0.04	Wisp1	-0.501881	0.225175	0.154723	-0.0544478
ENSMUSG00000005125	58.12	67.21	45.39	58.05	43.54	39.87	85.57	104.96	Ndrg1	0.206337	0.348123	-0.124059	0.291581
ENSMUSG00000005131	0	0.35	0	0	0	0.22	0.28	0.53	4930550C14Rik	0.432959	0	0.286881	0.257388
ENSMUSG00000005142	14.16	13.49	15.74	15.76	16.92	19.59	13.26	17.94	Man2b1	-0.0652122	0.00172262	0.200373	0.409462
ENSMUSG00000005148	3.71	5	3.46	4.08	2.16	2.83	2.46	3.62	Klf5	0.349235	0.187785	0.27742	0.417121
ENSMUSG00000005150	45.26	34.84	40.11	38.3	52.77	36.23	41.79	52.02	Wdr83	-0.368195	-0.0649601	-0.530336	0.309263
ENSMUSG00000005161	698.84	586.91	685.6	551.55	553.75	362.87	344.39	320.19	Prdx2	-0.25143	-0.313365	-0.608415	-0.104799
ENSMUSG00000005198	24.35	28.96	25.68	24.65	24.25	40.98	23.59	36.18	Polr2a	0.241052	-0.0567998	0.733419	0.596455
ENSMUSG00000005202	0	0	0.08	0	0	0.31	0	0.27	Shbg	0	-0.111031	0.389567	0.344828
ENSMUSG00000005204	62.23	71.55	56.19	56.52	47.09	60.88	52.04	65.25	Senp3	0.198366	0.00830077	0.363736	0.32084
ENSMUSG00000005220	0.03	0.06	0.03	0.1	0.11	0	0	0.16	Corin	0.0414199	0.0948592	-0.15056	0.214125
ENSMUSG00000005225	6.04	5.54	5	5.35	5.51	6.24	6.4	8.4	Plekha8	-0.106285	0.0817941	0.153332	0.345135
ENSMUSG00000005232	0	0.06	0.06	0	0	0	0	0	G6pc2	0.0840643	-0.0840643	0	0
ENSMUSG00000005233	8.65	10.25	7.13	9.03	2.11	1.8	1.43	0.85	Spc25	0.221324	0.302994	-0.151488	-0.393431
ENSMUSG00000005237	3.17	6.68	2.83	3.09	0.37	1.15	1.65	1.03	Dnah2	0.881059	0.0947565	0.650161	-0.384513
ENSMUSG00000005251	1.14	1.26	2.25	1.73	1.59	1.41	0.84	1	Ripk4	0.078712	-0.251539	-0.103919	0.120294
ENSMUSG00000005262	50.88	56.46	46.63	49.04	46.7	57.01	51.72	51.02	Ufd1	0.14738	0.0712112	0.282312	-0.019284
ENSMUSG00000005267	9.31	10.68	7.49	9.88	6.15	8.38	7.31	6.45	Zfp287	0.179996	0.357842	0.391645	-0.157608
ENSMUSG00000005268	1.91	1.97	0.46	1.05	0.86	0.2	0.41	0.26	Prlr	0.0294438	0.489656	-0.632268	-0.162271
ENSMUSG00000005299	51.01	53.7	62.1	50.31	59.5	43.93	65.68	61.09	Letm1	0.0727518	-0.2984	-0.429256	-0.102893
ENSMUSG00000005312	114.25	109.4	81.68	88.87	109.42	102.98	95.4	109.37	Ubqln1	-0.0620266	0.120301	-0.0866954	0.195243
ENSMUSG00000005320	0.54	0.08	0.27	0.03	0.06	0	0.15	0.03	Fgfr4	-0.511899	-0.302184	-0.0840643	-0.15899
ENSMUSG00000005338	217.18	256.97	183.83	195.73	139.43	107.67	121.78	145.16	Cadm3	0.241684	0.090018	-0.369897	0.251473
ENSMUSG00000005339	0	0	0	0	0	0	0	0	Fcer1a	0	0	0	0
ENSMUSG00000005354	99.25	78.3	97.89	94.28	111.34	112.22	127.15	116.11	Txn2	-0.338209	-0.0536512	0.0112571	-0.129969
ENSMUSG00000005355	0	0.08	0	0	0	0	0	0	Casp14	0.111031	0	0	0
ENSMUSG00000005357	25.26	21.57	60.05	50.31	47.18	39.4	11.72	8.6	Slc1a6	-0.21846	-0.250751	-0.254079	-0.405992
ENSMUSG00000005360	102.47	114.61	146.23	126.28	174.59	245.16	112.58	127.78	Slc1a3	0.160054	-0.210066	0.487386	0.1812
ENSMUSG00000005362	29.6	25.29	20.84	25.1	30.67	36.39	45.27	33.26	Crbn	-0.219018	0.257077	0.239536	-0.433552
ENSMUSG00000005364	0.23	0.08	0.09	0	0.1	0.13	0	0.06	Il5ra	-0.187627	-0.124328	0.0388192	0.0840643
ENSMUSG00000005370	14.82	14.36	10.07	12.81	9.39	7.23	8.58	10.71	Msh6	-0.0425714	0.319058	-0.336231	0.289644
ENSMUSG00000005371	72.77	73.34	34.63	46.48	38.79	41.75	28.85	35.6	Fbxo11	0.0111045	0.414227	0.103519	0.294113
ENSMUSG00000005373	1.24	3.49	0.61	0.83	0.63	3.19	0.49	1.14	Mlxipl	1.00322	0.184783	1.36208	0.522298
ENSMUSG00000005374	11.67	12.72	15.62	16.7	18.13	12.03	10.58	13.55	Tbl2	0.114864	0.090829	-0.554	0.329384
ENSMUSG00000005378	36.78	42.59	41.18	45.55	32.83	26.51	37.11	42.5	Bud23	0.206375	0.142222	-0.298347	0.190846
ENSMUSG00000005397	46.39	35.26	76.1	62.43	24.57	33.37	9.36	10.37	Nid1	-0.386204	-0.281566	0.426698	0.134208
ENSMUSG00000005410	8.2	11.92	8.97	9.02	3.12	1.94	2.7	1.6	Mcm5	0.4899	0.0072171	-0.486828	-0.509014
ENSMUSG00000005413	8.71	8.8	7.77	7.6	4.48	4.27	3.35	4.69	Hmox1	0.0133105	-0.0282402	-0.0563729	0.387413
ENSMUSG00000005417	143.7	170.26	146.64	153.56	128.09	169.44	111.01	158.72	Mprip	0.243123	0.0660834	0.400887	0.511917
ENSMUSG00000005442	108.29	143.91	199.84	151.28	95.1	85.37	66.17	110.13	Cic	0.406996	-0.39932	-0.154006	0.726359
ENSMUSG00000005447	341.2	412.43	253.27	256.85	45.65	27.55	12.34	13.05	Pafah1b3	0.272803	0.0201708	-0.708386	0.0748115
ENSMUSG00000005465	0.1	0	0.59	0.46	0.33	0.37	0.08	0.22	Il27ra	-0.137504	-0.123058	0.0427496	0.17585
ENSMUSG00000005469	185.03	172.77	190.1	189.55	223.38	159.45	168.52	220.71	Prkaca	-0.0983563	-0.00415817	-0.48382	0.387218
ENSMUSG00000005470	4.2	2.56	4.44	3.33	0.84	1.74	0.59	0.47	Asf1b	-0.546634	-0.32924	0.57447	-0.113211
ENSMUSG00000005474	0	0	0	0	0	0	0	0	Myl10	0	0	0	0
ENSMUSG00000005481	41.54	38.22	27.37	28.02	18.42	13.37	14.98	11.77	Ddx39	-0.11723	0.0326814	-0.434483	-0.323509
ENSMUSG00000005483	44.58	62.37	55.03	57.2	36.77	34.28	45.23	56.41	Dnajb1	0.475399	0.0548197	-0.0983902	0.312473
ENSMUSG00000005493	1.5	0.94	1.19	0.76	0.34	0.63	0.04	0.4	Msh4	-0.365871	-0.315355	0.282639	0.428843
ENSMUSG00000005501	7.24	9.7	6.37	8.94	4.32	10.84	7.13	7.28	Usp40	0.376895	0.431581	1.15417	0.0263754
ENSMUSG00000005503	0	0	0	0	0	0	0	0	Evx1	0	0	0	0
ENSMUSG00000005505	32.66	30.15	25.29	22.29	19.96	21.63	29.51	20.18	Kbtbd4	-0.111803	-0.174804	0.110598	-0.52658
ENSMUSG00000005506	64.99	72.8	49.4	53.6	40.91	58.79	42.99	58.5	Celf1	0.161373	0.115477	0.51261	0.435714
ENSMUSG00000005510	142.72	145.4	154.45	136.16	210.53	168.99	244.51	230.63	Ndufs3	0.0266547	-0.180591	-0.315412	-0.0839597
ENSMUSG00000005514	72.21	74.19	78.02	71.56	67.08	89.64	80.5	88.7	Por	0.0385001	-0.123043	0.412917	0.138308
ENSMUSG00000005533	9.16	17.58	8.52	11.59	8.82	13.98	9.4	16.71	Igf1r	0.87085	0.403245	0.609243	0.767981
ENSMUSG00000005534	13.01	16.08	10.7	12.74	8.11	13.73	8.64	11.78	Insr	0.285851	0.231873	0.693234	0.406783
ENSMUSG00000005540	0.41	0.86	0.49	0.3	0.05	0.28	0.09	0.47	Fcer2a	0.399607	-0.196801	0.285754	0.431488
ENSMUSG00000005547	1.25	0.48	1.37	0.4	0	0	0	0	Cyp2a5	-0.604328	-0.75946	0	0
ENSMUSG00000005553	1.4	2.4	0.64	2.61	0.76	0	0	0.23	Atp4a	0.5025	1.1383	-0.815575	0.298658
ENSMUSG00000005566	156.06	199.72	138.31	139.74	76.56	142.35	75.44	91.34	Trim28	0.353869	0.0147336	0.886157	0.272628
ENSMUSG00000005575	144.64	149.89	141.44	145.92	151.38	186.66	151.72	142.18	Ube2m	0.0510906	0.0446765	0.300448	-0.093059
ENSMUSG00000005580	14.11	15.23	20.35	18.33	15.82	13.73	16.08	17.55	Adcy9	0.103159	-0.143394	-0.19142	0.119111
ENSMUSG00000005583	70.87	61.48	98.5	92.51	96.53	90.51	84.31	70.93	Mef2c	-0.201995	-0.0895759	-0.0919167	-0.246121
ENSMUSG00000005609	45.61	50.63	36.27	39.59	45.58	50.35	50.69	42.67	Ctr9	0.14757	0.12311	0.140654	-0.243243
ENSMUSG00000005610	756.42	635.03	397.76	456.14	389.22	479.37	218.29	200.75	Eif4g2	-0.251999	0.197115	0.299858	-0.120271
ENSMUSG00000005611	0.47	0.66	0.97	1.52	15.52	10.91	19.92	35.68	Mrvi1	0.175367	0.355228	-0.47204	0.810111
ENSMUSG00000005615	26.81	26.82	25.82	26.07	23.28	22.23	19.21	25	Pcyt1a	0.000518675	0.0133857	-0.0637793	0.363442
ENSMUSG00000005621	13.59	8.85	10.39	13.25	7.44	16.81	7.96	13.85	Zfp592	-0.566784	0.323194	1.07737	0.728892
ENSMUSG00000005625	156.18	135.7	141.92	131.93	152.75	126.42	136.72	160.86	Psmd4	-0.201404	-0.104541	-0.270995	0.233008
ENSMUSG00000005628	0.44	0.52	0.27	0.52	0.15	0	0.18	0	Tmod4	0.0780025	0.259243	-0.201634	-0.238787
ENSMUSG00000005640	0.24	0.27	0.24	0.09	0	0	0	0	Insrr	0.0344884	-0.186012	0	0
ENSMUSG00000005649	0	0	0	0	0	0	0.06	0	Cabp5	0	0	0	-0.0840643
ENSMUSG00000005656	52.3	55.72	34.96	40.58	38.6	48.5	38.18	40.4	Snx6	0.089722	0.209497	0.321928	0.0795134
ENSMUSG00000005667	20.08	24.29	13.51	11.99	8.03	5.62	7.83	8.27	Mthfd2	0.262692	-0.159646	-0.447895	0.0701559
ENSMUSG00000005672	21.15	21.44	6.27	18.83	3.03	4.65	3.97	4.14	Kit	0.018766	1.44766	0.487471	0.0485225
ENSMUSG00000005674	54.4	46.4	61.38	56.78	67.75	47.59	102.48	119.44	Tomm40l	-0.224999	-0.110513	-0.5007	0.218963
ENSMUSG00000005677	0	0.08	0.04	0.07	0.04	0.2	0.04	0.04	Nr1i3	0.111031	0.0410273	0.206451	0
ENSMUSG00000005681	0	0	0	0	0	1.48	7.06	1.81	Apoa2	0	0	1.31034	-1.52021
ENSMUSG00000005682	6.9	10.96	8.18	8.71	4.97	9.36	7.26	7.62	Pan2	0.598293	0.0809771	0.795221	0.0615461
ENSMUSG00000005683	202.96	178.45	175.38	182.44	208.58	205.34	124.18	131.99	Cs	-0.184704	0.0566213	-0.0224775	0.0873137
ENSMUSG00000005686	8.4	11.82	23.19	20.21	20.58	26.16	16.45	16.05	Ampd3	0.447664	-0.189666	0.331789	-0.0334553
ENSMUSG00000005687	134.25	127.38	85.93	99.64	69.55	74.55	63.02	77.34	Bcas2	-0.0752081	0.211278	0.0987857	0.291226
ENSMUSG00000005696	2.04	1.23	0.15	1.53	0.95	1.01	1.05	1.92	Sh2d1a	-0.447028	1.1375	0.0437214	0.510344
ENSMUSG00000005698	79.23	66.8	47.88	58	34.57	39.01	28.03	46.69	Ctcf	-0.242857	0.271471	0.1697	0.716142
ENSMUSG00000005699	35.35	29.98	36.57	35.06	31.46	28.37	34.34	41.24	Pard6a	-0.230618	-0.0591817	-0.14432	0.257308
ENSMUSG00000005705	1.35	0.86	0.22	0.43	0.25	0.52	0.93	0	Agrp	-0.337358	0.229134	0.282143	-0.948601
ENSMUSG00000005716	5.8	18.13	8.73	17.35	70.39	4.77	30.03	35.81	Pvalb	1.49223	0.915268	-3.62908	0.246434
ENSMUSG00000005718	3.31	4.9	3.69	4.92	2.34	2	0.94	1.68	Tfap4	0.453027	0.336009	-0.154886	0.466176
ENSMUSG00000005732	298.29	269.3	207.28	200.25	162.07	101.97	126.7	110.02	Ranbp1	-0.146983	-0.0495355	-0.663267	-0.201939
ENSMUSG00000005763	5.54	2.81	7.91	5.45	5.9	1.67	1.05	3.01	Cd247	-0.7795	-0.466126	-1.36976	0.967978
ENSMUSG00000005774	12.03	12.1	11.93	19.56	6.85	17.58	11.35	18.4	Rfx5	0.00772973	0.669118	1.24299	0.651546
ENSMUSG00000005779	286.95	262.11	251.41	241.83	227.57	185.42	227.78	224.82	Psmb4	-0.130152	-0.0558224	-0.294079	-0.0187877
ENSMUSG00000005800	0	0	0	0.08	0	0	0	0	Mmp8	0	0.111031	0	0
ENSMUSG00000005802	13.65	14.86	11.05	15.76	12.8	14.21	13.43	13.11	Slc30a4	0.114492	0.475989	0.140352	-0.0323533
ENSMUSG00000005803	2.39	3.92	4.73	3.1	7.34	4.93	6	3.69	Sqor	0.537373	-0.482911	-0.492015	-0.577767
ENSMUSG00000005804	47.34	58.81	49.16	40.85	33.73	36.93	24.53	26.3	Bloc1s6	0.307169	-0.26131	0.127157	0.0967074
ENSMUSG00000005813	40.52	35.12	24.2	27.51	20.18	22.65	21.17	22.22	Metap1	-0.201009	0.178044	0.159138	0.0667592
ENSMUSG00000005823	10.03	8.28	12.1	12.25	18.19	19.55	26.72	30.45	Gpr108	-0.249236	0.0164255	0.0987837	0.182133
ENSMUSG00000005824	0.14	0	0	0	0	0	0	0	Tnfsf14	-0.189034	0	0	0
ENSMUSG00000005836	0.08	0	0.52	0.09	0	0.19	0	0.18	Gata6	-0.111031	-0.479743	0.250962	0.238787
ENSMUSG00000005846	64.48	62.48	31.27	41.09	40.08	41.89	29.47	26.75	Rsl1d1	-0.0447522	0.383284	0.0622051	-0.134902
ENSMUSG00000005864	0.25	0.06	0	0.09	0	0.31	0.03	0	Cnga2	-0.237864	0.124328	0.389567	-0.0426443
ENSMUSG00000005871	166.51	243.18	169.08	250.03	177.57	208.95	99.57	88.48	Apc	0.543698	0.561646	0.233556	-0.168563
ENSMUSG00000005873	330.94	276.62	210.49	243.19	274.2	279.6	201.09	168.32	Reep5	-0.257811	0.207415	0.0280345	-0.255246
ENSMUSG00000005881	256.23	262.74	345.06	254.45	156.59	166.17	220.15	232.02	Ergic3	0.0360575	-0.437981	0.08514	0.0754285
ENSMUSG00000005882	55.2	47.57	48.08	40.03	58.73	36.83	59.77	74.46	Uqcc1	-0.210505	-0.258456	-0.658925	0.312353
ENSMUSG00000005883	0.07	0.28	0.08	0.05	0	0.2	0.08	0.03	Spo11	0.258533	-0.040642	0.263034	-0.068387
ENSMUSG00000005886	32.2	41.09	39.58	33.52	20.59	28.27	21.76	29.86	Ncoa2	0.342294	-0.233336	0.43906	0.439238
ENSMUSG00000005891	0	0	0	0	0	0	0	0	Prl4a1	0	0	0	0
ENSMUSG00000005892	1.63	0.76	4.65	6.67	17.85	0.87	2.46	7.38	Trh	-0.579487	0.440976	-3.33345	1.27618
ENSMUSG00000005893	36.34	36.71	28.74	29.19	19.64	22.89	18.08	18.44	Nr2c2	0.0142252	0.0216661	0.210964	0.026967
ENSMUSG00000005897	6.36	6.77	5.25	6.32	5.49	7.95	5.39	4.93	Nr2c1	0.0782088	0.227987	0.463669	-0.107784
ENSMUSG00000005899	29.51	33.48	23.4	26.97	15.43	48.79	27.59	33.67	Smpd4	0.176478	0.196999	1.59952	0.278177
ENSMUSG00000005907	23.21	21.55	15.85	20.08	15.38	23.47	25.31	24.35	Pex1	-0.102476	0.323126	0.579079	-0.0536255
ENSMUSG00000005917	5.46	5.22	3.48	5.76	1.41	1.67	2.29	2.54	Otx1	-0.0546196	0.593525	0.147807	0.105662
ENSMUSG00000005936	51.26	58.4	52.45	52.8	38.65	37.48	29.11	36.28	Kctd20	0.184756	0.00941622	-0.0432121	0.308159
ENSMUSG00000005947	0.13	0	0.07	0.14	0.08	0.03	0.26	0.26	Itgae	-0.176323	0.091423	-0.068387	0
ENSMUSG00000005949	7.52	9.37	8.87	8.42	6.29	13.92	8.26	10.84	Ctns	0.283491	-0.067323	1.03326	0.354585
ENSMUSG00000005950	0.33	0.48	0.87	0.63	1.16	0.88	0.73	0.63	P2rx5	0.154171	-0.198166	-0.200299	-0.0859001
ENSMUSG00000005951	1.55	1.1	2.02	1.5	2.63	3.26	2.16	1.91	Shpk	-0.280108	-0.27262	0.230884	-0.118905
ENSMUSG00000005952	0	0	0.03	0.04	0	0.05	0	0	Trpv1	0	0.0139392	0.0703893	0
ENSMUSG00000005958	10.47	12.29	24.45	20.43	14.07	13.45	6.02	5.82	Ephb3	0.212476	-0.248034	-0.0606099	-0.0416993
ENSMUSG00000005968	6.32	4.61	5.6	4.41	1.62	2.03	1.88	2.15	Tuft1	-0.383843	-0.286837	0.209751	0.129283
ENSMUSG00000005973	44.08	35.78	31.56	29	17.33	9.91	5.95	6.43	Rcn1	-0.293566	-0.118138	-0.748556	0.0963492
ENSMUSG00000005980	5.82	4.28	4.17	5.57	4.78	6.73	1.93	2.98	Dnase1	-0.369234	0.345729	0.419399	0.441868
ENSMUSG00000005981	47.37	49.52	56.51	60.99	66.61	65.89	80.22	76.04	Trap1	0.0627421	0.108223	-0.0154461	-0.0762273
ENSMUSG00000005982	66.83	72.15	74.72	59.55	68.1	85.98	51.84	73.13	Naa60	0.108934	-0.322547	0.331998	0.488427
ENSMUSG00000005983	8.2	6.69	7.94	9.84	4.98	9.9	4.38	4.91	1700037C18Rik	-0.25865	0.278018	0.866111	0.135552
ENSMUSG00000005986	55.97	60.37	78.24	71.73	59.16	60.96	53.12	63.11	Ankrd13d	0.107331	-0.123678	0.0425326	0.244388
ENSMUSG00000005994	0	0.04	0	0	0	0.05	0	0	Tyrp1	0.0565835	0	0.0703893	0
ENSMUSG00000006005	50.76	75.82	48.91	57.62	40.32	50.38	31.41	40.5	Tpr	0.569644	0.232064	0.314367	0.356672
ENSMUSG00000006007	0	0	0	0	0	0	0	0	Pdc	0	0	0	0
ENSMUSG00000006010	22.19	19.73	15.97	20.98	28.79	32.65	28.05	23.25	BC003331	-0.161783	0.373205	0.175778	-0.260553
ENSMUSG00000006014	0.57	0.42	1.55	0.43	0.57	1.45	0.35	0.19	Prg4	-0.144874	-0.834482	0.642017	-0.181998
ENSMUSG00000006019	9.68	10.46	8.26	9.46	5.76	7.04	4.41	7.19	Dhx34	0.101695	0.175799	0.250172	0.598235
ENSMUSG00000006021	40.48	33.62	41.67	36.02	28.97	33.97	28.31	37.57	Kptn	-0.26081	-0.204917	0.222599	0.396086
ENSMUSG00000006024	151.05	108.5	148.46	161.67	175.37	247.66	239.18	284.32	Napa	-0.473615	0.122189	0.495569	0.248465
ENSMUSG00000006050	90.54	82.35	103.89	98.93	139.22	96.79	143.83	146.89	Sra1	-0.13522	-0.0698874	-0.519933	0.030164
ENSMUSG00000006056	0.32	0.36	0.07	0	0	0	0.13	0	Calcoco2	0.0430687	-0.0976108	0	-0.176323
ENSMUSG00000006057	461.13	442.77	641.83	640.99	1237.75	572.26	941.52	845.78	Atp5g1	-0.0584866	-0.00188643	-1.11162	-0.154536
ENSMUSG00000006058	120.9	122.76	103.86	98.65	95.02	71.42	94.01	97.78	Snf8	0.021847	-0.0735227	-0.406947	0.0561396
ENSMUSG00000006095	482.22	286.14	236.23	213.26	161.97	119.31	125.1	133.58	Tbcb	-0.750926	-0.146924	-0.43785	0.0938958
ENSMUSG00000006127	21.56	25.01	32.38	27.76	30.77	54.53	39.68	38.95	Inpp5k	0.205299	-0.21492	0.805602	-0.0261242
ENSMUSG00000006134	24.72	23.16	27.22	28.18	21.33	21.27	20.63	25.99	Crkl	-0.0902702	0.0482619	-0.00388169	0.319391
ENSMUSG00000006143	0.29	0.22	0.21	1.22	0.89	0.52	0.83	0.96	Upk3bl	-0.0804899	0.875553	-0.314315	0.09901
ENSMUSG00000006154	10.61	33.5	47.63	25.84	4.25	23.52	34.14	28.24	Eps8l1	1.57123	-0.857462	2.22357	-0.265171
ENSMUSG00000006169	32.37	31.16	29.3	32.94	31.9	30.39	27.11	31.02	Clint1	-0.0532843	0.163669	-0.0677826	0.18789
ENSMUSG00000006179	0	0	0.46	0.16	0.38	0.81	0.05	0	Prss16	0	-0.331844	0.391321	-0.0703893
ENSMUSG00000006191	6.94	9.69	5.45	8.21	7.37	11.18	6.21	7.34	Cdkal1	0.429051	0.513902	0.541215	0.210048
ENSMUSG00000006200	0	0	0	0	0	0	0	0	Rhox6	0	0	0	0
ENSMUSG00000006204	0	0	0	0	0	0	0	0.04	5430419D17Rik	0	0	0	0.0565835
ENSMUSG00000006205	17.73	13.25	50.91	40.76	182.78	249.67	116.79	154.74	Htra1	-0.394389	-0.313891	0.44781	0.402922
ENSMUSG00000006215	24.84	27.24	21.71	24.07	12.97	18.03	21.89	27.13	Zbtb17	0.128134	0.142634	0.445944	0.297392
ENSMUSG00000006216	0	0	0	0	0	0	0	0	Clcnkb	0	0	0	0
ENSMUSG00000006218	62.1	66.51	68.25	56.48	14.24	6.64	5.89	9.1	Fam131c	0.0974612	-0.268754	-0.996218	0.551779
ENSMUSG00000006219	21.28	35.2	14.94	16.29	1.54	2.28	2.11	2.39	Fblim1	0.70024	0.117286	0.368867	0.124371
ENSMUSG00000006221	0	0.03	0.07	0.07	0.16	0.09	0	0.04	Hspb7	0.0426443	0	-0.0897967	0.0565835
ENSMUSG00000006235	1.54	1.08	0.9	1.95	0.63	0.97	1.29	1.65	Epor	-0.288245	0.634716	0.273324	0.210645
ENSMUSG00000006241	4.41	8.27	5.08	7.03	2.32	7.04	4.98	7.81	Ccdc159	0.776941	0.401329	1.27601	0.558997
ENSMUSG00000006262	10.34	11.24	6.38	9.61	10.51	8.84	5.86	6.05	Mob1b	0.110183	0.523732	-0.226158	0.0394147
ENSMUSG00000006269	0	0	0	0	0	0	0	0	Atp6v1b1	0	0	0	0
ENSMUSG00000006270	0	0.76	0	0	0	0	0.24	0.8	Vax1	0.815575	0	0	0.537657
ENSMUSG00000006273	271.76	238.87	293.82	269.24	351.64	248.45	399.56	413.18	Atp6v1b2	-0.185379	-0.125593	-0.499445	0.0482395
ENSMUSG00000006276	22.7	28.92	29.79	29.04	18.02	26.21	21.79	28.74	Eps15l1	0.336223	-0.0355771	0.51662	0.384004
ENSMUSG00000006281	1.69	1.58	2.43	1.82	1.63	2.08	1.2	2.22	Tep1	-0.0602351	-0.282513	0.227868	0.549557
ENSMUSG00000006288	65.19	60.69	54.94	46.36	34.54	30.69	38.6	41.65	Ttc5	-0.101577	-0.240211	-0.165416	0.107045
ENSMUSG00000006289	41.38	49.44	44.6	43.29	41.11	35.51	47.36	48.77	Osgep	0.251185	-0.0420528	-0.205871	0.0414621
ENSMUSG00000006299	143.43	113.01	163.11	137.72	125.46	90.9	140.44	168.86	Aamp	-0.34121	-0.242487	-0.460544	0.264156
ENSMUSG00000006301	7.14	5.75	13.47	12.46	37.35	28.46	51.89	53.28	Tmbim1	-0.270141	-0.104387	-0.380469	0.0374257
ENSMUSG00000006304	213.75	250	180.04	198.91	170.74	173.52	146.46	123.26	Arpc2	0.225029	0.143042	0.0231663	-0.246962
ENSMUSG00000006307	16	24.77	24.95	30.4	13.47	32.96	18.17	23.31	Kmt2b	0.600158	0.27503	1.23077	0.3427
ENSMUSG00000006310	0.33	0.38	0.59	0.69	0.78	0.72	1.1	3.52	Zbtb32	0.053242	0.0879965	-0.0494687	1.10593
ENSMUSG00000006311	0	0	0	0	0	0	0	0	Etv2	0	0	0	0
ENSMUSG00000006313	1.42	0.89	0.76	0.98	0.66	0.62	0.26	0.3	Upk1a	-0.356621	0.169925	-0.0351894	0.0450879
ENSMUSG00000006315	118.77	136.03	129.65	135.38	149.03	122.33	131.79	136.79	Tmem147	0.194225	0.061925	-0.282727	0.0533247
ENSMUSG00000006333	1324.24	1164.12	1181.29	1067.58	834.3	546.75	630.28	663.71	Rps9	-0.185775	-0.145889	-0.608777	0.074445
ENSMUSG00000006335	39.09	43.24	41.21	42.69	34.59	26.18	35.08	47.86	Tfpt	0.142109	0.0497183	-0.388926	0.437455
ENSMUSG00000006342	2.79	1.98	7.09	7.39	6.16	4.94	2.06	1.8	Susd2	-0.346886	0.0525311	-0.269497	-0.128105
ENSMUSG00000006344	0.66	3.75	2.13	2.07	1.41	2.63	1.5	1.95	Ggt5	1.51674	-0.027924	0.590936	0.238787
ENSMUSG00000006345	2.14	1.72	3.31	2.16	1.35	3.02	3.55	3.61	Ggt1	-0.207158	-0.447763	0.774535	0.0189002
ENSMUSG00000006356	155.48	197.99	134.04	119.39	39.19	44.96	28.84	42.8	Crip2	0.346718	-0.165671	0.193542	0.553683
ENSMUSG00000006360	16.6	20.25	33.35	20.97	16.3	16.95	12.68	30.46	Crip1	0.271887	-0.644775	0.0532118	1.20145
ENSMUSG00000006362	12.82	21.93	13.09	17.32	3.37	5.85	3.13	2.97	Cbfa2t3	0.730479	0.378748	0.648471	-0.0570028
ENSMUSG00000006369	8.88	11.84	16.46	15.41	4.67	12.2	8	9.35	Fbln1	0.378062	-0.0894783	1.21912	0.201634
ENSMUSG00000006373	307.66	288.31	229.79	272.46	177.92	110.66	143.28	146.25	Pgrmc1	-0.0934023	0.244749	-0.680202	0.0293963
ENSMUSG00000006378	6.93	7.17	8.8	8.09	6.92	4.42	8.54	5.87	Gcat	0.0430152	-0.108501	-0.547208	-0.473679
ENSMUSG00000006386	8.48	6.34	8.86	7.45	4.21	9.85	6.71	6.41	Tek	-0.369107	-0.222636	1.05834	-0.0572573
ENSMUSG00000006389	0	0	0.06	0.03	0.26	0.43	0	0.04	Mpl	0	-0.0414199	0.182591	0.0565835
ENSMUSG00000006390	12.35	8.71	12.74	11.49	40.52	39.03	66.84	57.17	Elovl1	-0.459297	-0.137609	-0.0527248	-0.221861
ENSMUSG00000006392	46.29	48.15	40.84	43.13	37.1	34.3	31.54	30.68	Med8	0.0556563	0.0768769	-0.110123	-0.0386419
ENSMUSG00000006395	45.82	46.9	36.03	41.6	23.3	18.17	13.98	18.19	Hyi	0.0329007	0.202159	-0.342106	0.357317
ENSMUSG00000006398	12.64	12.83	9.61	9.66	3.99	3.17	2.76	2.09	Cdc20	0.0199575	0.00678278	-0.258992	-0.283126
ENSMUSG00000006403	7.96	6.62	18.8	15.52	49.46	36.88	67.47	56.65	Adamts4	-0.233708	-0.261287	-0.413704	-0.248151
ENSMUSG00000006411	4.02	2.88	2.86	2.2	3.58	1.71	6.7	6	Nectin4	-0.371631	-0.270529	-0.757055	-0.137504
ENSMUSG00000006412	140.99	128.47	113.36	101.46	114.85	67.89	149.7	164.2	Pfdn2	-0.133171	-0.158522	-0.749892	0.132534
ENSMUSG00000006418	31.31	33.12	28.83	28.9	29.45	27.79	38	36.33	Rnf114	0.0786369	0.00338151	-0.0808744	-0.0631386
ENSMUSG00000006423	17.91	16.63	19.16	21.59	25.34	21.9	25.76	23.56	C330007P06Rik	-0.101117	0.164189	-0.201908	-0.123768
ENSMUSG00000006435	31.7	36.76	48.86	40.84	16.25	8.78	8.35	7.77	Neurl1a	0.207568	-0.253	-0.81869	-0.0923895
ENSMUSG00000006442	77.12	76.61	108.15	97.73	69.38	73.69	67.15	62.91	Srm	-0.00944939	-0.144752	0.0857496	-0.092672
ENSMUSG00000006445	0.61	0.56	2.07	2.63	1.81	1.21	0.75	1.45	Epha2	-0.0455147	0.241731	-0.346524	0.485427
ENSMUSG00000006456	39.96	54.65	44.4	43.85	21.84	44.72	15.91	50.22	Rbm14	0.442166	-0.0175843	1.00126	1.59883
ENSMUSG00000006457	2.64	2.56	3.36	2.73	4.03	1.46	0.9	0.57	Actn3	-0.0320612	-0.225153	-1.0319	-0.275235
ENSMUSG00000006462	0	0	0.04	0	0	0	0.08	0.05	A530013C23Rik	0	-0.0565835	0	-0.040642
ENSMUSG00000006463	14.96	15.31	18.63	20.08	19.67	23.75	22.3	20.1	Zdhhc24	0.0312961	0.102815	0.25989	-0.143087
ENSMUSG00000006464	13.58	12.25	14.24	14.44	14.31	15.1	12.53	17.06	Bbs1	-0.137998	0.0188098	0.0725864	0.416636
ENSMUSG00000006469	0	0	0	0	0	0.06	0.43	0.05	Slc34a3	0	0	0.0840643	-0.445626
ENSMUSG00000006471	14.12	24.81	17.27	24.35	13.1	30.68	25.07	33.83	Ndor1	0.771472	0.472509	1.16788	0.41794
ENSMUSG00000006476	268.17	340.68	497.5	583.75	834.82	854.6	1230.84	1493.17	Nsmf	0.344128	0.230226	0.0337442	0.278529
ENSMUSG00000006488	0	0	0	0	0	0	0	0	Prl7a1	0	0	0	0
ENSMUSG00000006490	0	0	0	0	0	0	0	0	Prl8a9	0	0	0	0
ENSMUSG00000006494	25.19	26.44	22.93	22.29	11.61	16.71	8.64	7.5	Pdk1	0.0672644	-0.0391098	0.489996	-0.18157
ENSMUSG00000006498	27.28	38.06	34.66	42.33	21.52	47.73	21.88	29.82	Ptbp1	0.46591	0.28106	1.1136	0.42978
ENSMUSG00000006517	60.21	47.59	82.31	63.92	55.01	29.98	65.56	35.87	Mvd	-0.333108	-0.359827	-0.854347	-0.852208
ENSMUSG00000006519	19.45	17.09	20.61	19.85	13.73	18.58	17.87	27.01	Cyba	-0.176908	-0.0516517	0.410623	0.569848
ENSMUSG00000006522	3.05	1.34	10.19	4.28	28.68	35.84	70	41.23	Itih3	-0.791413	-1.0836	0.311782	-0.749551
ENSMUSG00000006526	16.12	19.63	20.29	18.01	15.9	19.13	19.39	19.39	Tmem110	0.269061	-0.163417	0.252324	0
ENSMUSG00000006527	15.67	16.81	8.38	8.8	9.1	11.47	8.72	10.51	Sfmbt1	0.0954334	0.0631938	0.304106	0.24386
ENSMUSG00000006529	0	0	0	0	0	0	0	0	Itih1	0	0	0	0
ENSMUSG00000006538	0.26	0.42	0.89	0.12	1.34	0.59	0.25	0.47	Ihh	0.172467	-0.754888	-0.557482	0.233888
ENSMUSG00000006542	0	0	0.1	0	0	0.23	0	0	Prkag3	0	-0.137504	0.298658	0
ENSMUSG00000006546	0	0.37	0	0.19	0	0	0	0	Cryba2	0.454176	0.250962	0	0
ENSMUSG00000006567	1.84	1.52	4.04	4.01	2.34	3.31	1.81	1.82	Atp7b	-0.172467	-0.00861313	0.36784	0.00512503
ENSMUSG00000006570	0	0	0	0	0	0	0	0	Defb2	0	0	0	0
ENSMUSG00000006574	0.03	0.02	0.21	0.22	0.21	0.08	0.04	0.1	Slc4a1	-0.0140752	0.0118741	-0.163976	0.08092
ENSMUSG00000006575	450.47	298.1	295.85	384.72	313.3	292.54	434.22	543.59	Rundc3a	-0.594002	0.37782	-0.0985852	0.323426
ENSMUSG00000006576	103.05	128.49	158.51	157.43	85.81	97.85	120.47	136.41	Slc4a3	0.315564	-0.00980133	0.18738	0.177887
ENSMUSG00000006585	4.81	7.3	4.05	6.71	2.3	1.47	0.76	0.91	Cdt1	0.514573	0.610447	-0.417955	0.117997
ENSMUSG00000006586	52.57	70.89	53.21	38.05	12.07	14.9	11.39	15.91	Runx1t1	0.424366	-0.473236	0.282768	0.4487
ENSMUSG00000006587	0	0.06	0.4	0.38	1.49	1.06	0.07	0	Snai3	0.0840643	-0.0207586	-0.273501	-0.0976108
ENSMUSG00000006589	73.72	72.55	75.2	75.23	64.22	28.88	39.7	37.27	Aprt	-0.0227691	0.000567878	-1.12613	-0.0888149
ENSMUSG00000006599	28.24	29.6	25.62	23.45	26.25	28.63	19.79	19.98	Gtf2h1	0.0655883	-0.122676	0.120802	0.0131249
ENSMUSG00000006611	6.31	4.79	4.63	5.08	5.22	5.2	3.26	3.66	Hfe	-0.336308	0.110936	-0.00464636	0.129477
ENSMUSG00000006638	11.83	3.96	13.05	10.06	20.03	4.08	1.67	10.17	Abhd1	-1.37111	-0.345219	-2.04955	2.06472
ENSMUSG00000006641	17.63	19.73	20.59	17.63	13.3	13.86	10.1	15.33	Slc5a6	0.154092	-0.212736	0.055419	0.556965
ENSMUSG00000006642	0.12	0.13	0.18	0.07	0	0.06	0	0.05	Tcf23	0.012824	-0.141176	0.0840643	0.0703893
ENSMUSG00000006649	0	0	0	0	0.25	0.46	0.57	0.43	Nphs1	0	0	0.22404	-0.134749
ENSMUSG00000006651	652.19	685.94	725.13	654.17	653.7	499.53	1163.96	1174.59	Aplp1	0.0726814	-0.148359	-0.387377	0.0131046
ENSMUSG00000006673	85.88	100.67	79.57	73.34	62.2	80.47	64.34	72.51	Qrich1	0.226798	-0.116104	0.366344	0.169974
ENSMUSG00000006675	33.04	27.61	45.32	46.04	44.18	55.7	70.73	90.6	P4htm	-0.250712	0.0222528	0.327664	0.352771
ENSMUSG00000006676	52.48	49.7	54.87	61.67	42.64	76.11	69.27	91.16	Usp19	-0.0770137	0.165701	0.821267	0.391232
ENSMUSG00000006678	2.97	3.92	2.12	2.56	1.57	1.92	0.85	1.25	Pola1	0.309519	0.190331	0.1842	0.2824
ENSMUSG00000006699	568.14	543.49	370.5	369.84	389.82	424.24	363.02	258.8	Cdc42	-0.063878	-0.00256534	0.121773	-0.486616
ENSMUSG00000006705	10.88	12.87	7.2	8.53	6.09	8.88	5.4	5.82	Pknox1	0.223433	0.216852	0.478725	0.0916998
ENSMUSG00000006711	7.43	6.64	7.61	7.73	8.46	11.47	5.85	6.31	D130043K22Rik	-0.14196	0.0199684	0.398549	0.0937674
ENSMUSG00000006715	7.95	11.46	6.13	7.03	4.36	4.7	4.87	5.96	Gmnn	0.477344	0.171498	0.0887289	0.245727
ENSMUSG00000006717	32.06	46.51	31.35	39.57	57	45.67	110.07	103	Acot13	0.523144	0.326648	-0.313557	-0.0948857
ENSMUSG00000006720	4.61	3.78	1.37	1.75	0.96	1.34	1.07	0.77	Zfp184	-0.23099	0.214545	0.255655	-0.225881
ENSMUSG00000006724	0.42	0.24	0.38	0.2	0.09	0.1	0.04	0.15	Cyp27b1	-0.195551	-0.201634	0.0131754	0.14505
ENSMUSG00000006728	185.66	138.97	114.85	115.06	85.97	96.39	60.19	54.82	Cdk4	-0.415295	0.00261279	0.163256	-0.132514
ENSMUSG00000006731	91.4	91.39	97.08	89.12	73.75	67.93	58.31	72.88	B4galnt1	-0.000156144	-0.122112	-0.116942	0.316908
ENSMUSG00000006732	11.57	8.8	15.23	8.26	12.84	10.88	8.77	10.29	Mettl1	-0.359131	-0.809579	-0.220309	0.208615
ENSMUSG00000006736	38	45.31	59.41	51.48	61.84	66.51	72.9	48.79	Tspan31	0.24785	-0.20302	0.103418	-0.569718
ENSMUSG00000006740	76.26	83.59	52.87	73.22	92.85	117.78	108.04	118.42	Kif5b	0.130765	0.462326	0.339863	0.131187
ENSMUSG00000006763	9.83	10.98	7.57	6.66	5.27	5.63	6.44	6.75	Saal1	0.145595	-0.161951	0.0805434	0.0588937
ENSMUSG00000006764	0.1	0.11	0.15	0.25	0.63	0.14	0.08	0.17	Tph2	0.0130562	0.120294	-0.515838	0.115477
ENSMUSG00000006777	0.09	0	0	0.39	0.3	0.5	0.28	0.24	Krt23	-0.124328	0.475085	0.206451	-0.0458037
ENSMUSG00000006782	51.6	58.34	178.44	161.51	849.74	551.94	1405.69	1293.09	Cnp	0.173942	-0.142973	-0.621595	-0.120366
ENSMUSG00000006784	0.41	1.87	0.25	1.17	0.64	0.3	0.23	0.34	Ttc25	1.02536	0.795767	-0.335184	0.123575
ENSMUSG00000006800	24.93	42.72	55.69	65.4	57.97	69.4	61.44	71.28	Sulf2	0.753671	0.228089	0.255594	0.211126
ENSMUSG00000006818	44.7	47.23	44.04	49.65	90.45	69.98	67.26	68.43	Sod2	0.0777366	0.169355	-0.365571	0.0245188
ENSMUSG00000006850	5.11	5.67	5.53	6.29	4.82	5.24	11.53	12.57	Tmco6	0.126514	0.158836	0.100527	0.115034
ENSMUSG00000006906	25.41	26.92	17.88	17.99	17.23	21.85	16.34	13.31	Stambp	0.0802146	0.00838114	0.32588	-0.27708
ENSMUSG00000006920	20.52	27.57	19.93	23.14	14.01	20.06	22.02	26.46	Ezh1	0.408823	0.205853	0.488581	0.254444
ENSMUSG00000006930	169.33	141.3	97.37	140.33	60.56	43.34	39.98	53.8	Hap1	-0.259397	0.522777	-0.473384	0.419256
ENSMUSG00000006931	14.62	14.99	15.23	15.62	9.16	7.45	18.9	17.37	P3h4	0.0337755	0.0342574	-0.265877	-0.115417
ENSMUSG00000006932	567.12	583.44	521.29	541.15	496.77	486.91	415.43	374.55	Ctnnb1	0.0408592	0.053841	-0.0288642	-0.149069
ENSMUSG00000006941	198.26	225.03	184.31	196.73	203.27	136.22	177.61	188.57	Eif1b	0.181862	0.093591	-0.573987	0.0859178
ENSMUSG00000006948	0	0	0	0	0	0	0	0	Klk4	0	0	0	0
ENSMUSG00000006958	4.33	7.48	6.54	7.79	2.41	4.48	2.39	2.51	Chrd	0.669929	0.221299	0.684404	0.0501858
ENSMUSG00000006998	194.71	185.3	176.14	166.28	155.73	147.92	156.13	156.09	Psmd2	-0.0710898	-0.0826251	-0.0737438	-0.000367308
ENSMUSG00000007021	187.48	144.26	231.08	204.11	204.97	153.71	165.58	189.72	Syngr3	-0.375774	-0.178224	-0.412868	0.195241
ENSMUSG00000007029	39.39	62.03	46.49	57.6	29.13	29.56	32.46	34.99	Vars	0.642041	0.303277	0.0204439	0.105159
ENSMUSG00000007030	0	0.02	0.08	0.13	0.17	0.13	0.08	0.08	Vwa7	0.0285692	0.0652915	-0.0501858	0
ENSMUSG00000007033	3.43	7.3	2.05	5.15	1.81	4.34	3.24	4.84	Hspa1l	0.905805	1.01178	0.92627	0.461904
ENSMUSG00000007034	0	0	0.09	0.04	0.05	0.16	0	0	Slc44a4	0	-0.0677446	0.143735	0
ENSMUSG00000007035	1.78	0.89	0.39	1.55	0.58	0.07	0.32	0.12	Msh5	-0.556699	0.875412	-0.562314	-0.237039
ENSMUSG00000007036	50.81	67.55	80.89	86.78	82.38	63.95	104.61	101.17	Abhd16a	0.403926	0.100205	-0.360372	-0.0477748
ENSMUSG00000007038	20.83	21.52	30.66	23.23	31.92	34.26	45.05	52.56	Neu1	0.0448947	-0.385867	0.0990681	0.217955
ENSMUSG00000007039	203.06	188.11	178.86	120.52	31.19	25.71	25.27	25.87	Ddah2	-0.109768	-0.565681	-0.269233	0.0325801
ENSMUSG00000007041	27.52	23.34	32.02	24.77	15.77	11.22	8.56	9.71	Clic1	-0.228645	-0.357648	-0.456638	0.163876
ENSMUSG00000007050	49.11	47.87	28.16	30.8	27.4	22.19	14.23	16.06	Lsm2	-0.0361494	0.125036	-0.292388	0.163702
ENSMUSG00000007080	4.69	5.19	4.1	2.85	0.63	0.78	1.58	0.5	Pole	0.121511	-0.405639	0.127005	-0.782409
ENSMUSG00000007097	202.16	205.16	488.39	430.64	581.11	842.85	846.11	866.69	Atp1a2	0.0211481	-0.181156	0.535695	0.0346304
ENSMUSG00000007107	0.07	0	0.06	0.03	0.09	0.14	0	0.03	Atp1a4	-0.0976108	-0.0414199	0.0647057	0.0426443
ENSMUSG00000007122	1.7	1.12	0.12	0.12	0.27	0.44	2.91	1.42	Casq1	-0.348895	0	0.18124	-0.692162
ENSMUSG00000007207	204.31	260.16	309.25	267.56	102.28	73.5	15.13	18.84	Stx1a	0.34713	-0.208187	-0.471249	0.298666
ENSMUSG00000007209	0	0	0.08	0	0	0.1	0	0	Ceacam9	0	-0.111031	0.137504	0
ENSMUSG00000007216	5.87	6.01	4.7	6.98	4.39	4.8	3.48	5.54	Zfp775	0.0291043	0.485427	0.105768	0.545792
ENSMUSG00000007279	1.65	1.49	5.31	1.55	2.6	3.24	5.26	4.79	Scube2	-0.0898466	-1.30714	0.236067	-0.112599
ENSMUSG00000007338	30.02	25.22	38.28	30.75	54.86	34.63	43.64	46.89	Mrpl49	-0.242531	-0.307038	-0.648723	0.101387
ENSMUSG00000007379	0.6	1.05	0.87	0.99	0.32	0.65	0.1	0.34	Dennd2c	0.357552	0.0897302	0.321928	0.284729
ENSMUSG00000007411	83.58	85.25	67.3	71.16	57.17	54.93	35.58	41.67	Mark3	0.0282079	0.0793138	-0.056653	0.222167
ENSMUSG00000007415	110.73	111.43	103.78	94.64	95.44	119.03	100.77	103.47	Gatad1	0.00901044	-0.131677	0.315691	0.0377764
ENSMUSG00000007440	5.69	3.97	5.36	1.97	3.78	2.01	0.81	1.86	Pcdha11	-0.42876	-1.09856	-0.667247	0.660025
ENSMUSG00000007457	0.09	0	0	0	0	0	0	0	2310003L06Rik	-0.124328	0	0	0
ENSMUSG00000007458	32.36	28.76	35.74	41.16	49.31	47.6	57.09	59.86	M6pr	-0.164745	0.198523	-0.0498889	0.0672045
ENSMUSG00000007476	25.7	21.38	28.1	27.51	35.64	48.26	29.48	38.81	Lrrc8a	-0.25463	-0.0295511	0.426997	0.385268
ENSMUSG00000007480	0.63	0.76	2.55	1.61	0.99	2.74	0.92	0.46	Mc5r	0.110703	-0.443769	0.91027	-0.395138
ENSMUSG00000007564	473.36	459.04	518.65	454.73	554.91	488.71	451.01	461.5	Ppp2r1a	-0.0442231	-0.189361	-0.182924	0.0330987
ENSMUSG00000007570	34.02	40.91	46.85	38.3	27.8	23.72	33.48	23.7	Fance	0.259115	-0.28399	-0.22039	-0.481249
ENSMUSG00000007589	9.06	9.67	11.18	9.06	6.49	5.3	8.17	8.84	Tinf2	0.0849299	-0.275884	-0.249614	0.101737
ENSMUSG00000007591	0.49	0.48	0.61	0.24	0.35	0.09	0.24	0.87	Tssk4	-0.00971515	-0.376721	-0.308631	0.592698
ENSMUSG00000007594	4.9	1.23	5.77	1.9	41.69	20.51	54.37	35.16	Hapln4	-1.40367	-1.2231	-0.988891	-0.61471
ENSMUSG00000007603	47.64	56.32	56.39	59.79	38.9	53.87	44.84	57.53	Dus3l	0.236895	0.0830346	0.459629	0.352569
ENSMUSG00000007610	29.09	18.91	41.4	26.33	38.08	25.8	27.05	30.7	Gtpbp3	-0.595791	-0.633579	-0.544197	0.176482
ENSMUSG00000007613	15.56	20.4	9.8	12.33	9.53	12.06	6.26	7.07	Tgfbr1	0.369908	0.303645	0.310649	0.152599
ENSMUSG00000007617	37.29	35.12	29.2	33.88	28.88	22.65	18.22	22.15	Homer1	-0.0841698	0.207851	-0.33734	0.268404
ENSMUSG00000007646	5.06	7.28	2.67	3.88	3.71	5.04	3.72	6.05	Rad51c	0.450313	0.411101	0.358821	0.578836
ENSMUSG00000007653	36.1	31.65	26.44	32.62	45.6	36.68	85.57	70.81	Gabrb2	-0.184336	0.293039	-0.306531	-0.269682
ENSMUSG00000007655	7.89	7.04	16.96	20.24	12.92	26	12.65	14.97	Cav1	-0.144988	0.241996	0.9558	0.226463
ENSMUSG00000007656	211.44	185	180.15	151.07	174.59	67.15	132.73	146.72	Arpp19	-0.191753	-0.252449	-1.36543	0.143542
ENSMUSG00000007659	88.76	96.85	77.68	77.14	71.79	58.87	82.01	99.04	Bcl2l1	0.124499	-0.0099357	-0.281907	0.26922
ENSMUSG00000007670	66.3	53.79	74.25	54.37	48.35	42.63	44.93	54.11	Khsrp	-0.296694	-0.442587	-0.17773	0.262877
ENSMUSG00000007682	0.93	0.44	2.97	1.66	36.93	59.45	15.63	24.87	Dio2	-0.422532	-0.577713	0.672403	0.637492
ENSMUSG00000007721	212.7	249.09	345.74	301.15	238.6	119.62	243.9	286.53	Ccdc124	0.22686	-0.198589	-0.990159	0.23152
ENSMUSG00000007739	160.57	125.52	114.6	116.55	72.06	70.16	62.72	72.27	Cct4	-0.352794	0.0241331	-0.0380152	0.201476
ENSMUSG00000007777	25.85	25.61	25.9	30.36	28.84	28.41	40.31	31.84	0610009B22Rik	-0.0129536	0.221319	-0.0209408	-0.331037
ENSMUSG00000007783	21.14	20.64	35.73	33.7	32.22	38.72	40.47	46.62	Cpt1c	-0.0329547	-0.0820232	0.257814	0.1995
ENSMUSG00000007805	2.36	4.09	1.82	5.07	0.45	0.18	0.09	0.09	Twist2	0.599204	1.106	-0.297266	0
ENSMUSG00000007812	8.8	10.04	7.85	9.54	10.63	11.65	10.11	11.59	Zfp655	0.171887	0.252126	0.121286	0.180419
ENSMUSG00000007815	171.58	159.39	144.35	140.02	172.29	184.7	141.28	124.51	Rhoa	-0.105681	-0.0436313	0.0997854	-0.180931
ENSMUSG00000007817	100.83	128.38	92.24	106.3	43.96	40.07	27.93	42.32	Zmiz1	0.345452	0.202629	-0.130557	0.582467
ENSMUSG00000007827	7.01	7.36	6.42	7.2	5.61	6.18	5.2	5.36	Ankrd26	0.0617007	0.144205	0.119334	0.0367586
ENSMUSG00000007833	11.1	6.64	9.84	6.99	3.62	4.26	5.05	6.92	Aldh16a1	-0.663363	-0.440097	0.18717	0.388565
ENSMUSG00000007836	397.93	453.97	353.63	409.89	181.29	118.63	172.24	194.51	Hnrnpa0	0.189636	0.212438	-0.607656	0.17447
ENSMUSG00000007837	10.14	7.25	13.59	11.23	7.82	11.59	11.52	13.95	Prrg2	-0.433283	-0.254555	0.513428	0.255911
ENSMUSG00000007850	405.33	444.45	192.77	248.09	137.6	242.86	169.5	208.26	Hnrnph1	0.132612	0.362322	0.815126	0.295525
ENSMUSG00000007867	10.71	12.51	8.52	10.76	9.81	8.18	14.93	17	Ift43	0.206287	0.304855	-0.2358	0.176251
ENSMUSG00000007872	204.15	134.24	249.64	167.42	95.26	102.29	93.4	107.5	Id3	-0.601157	-0.573553	0.101692	0.200836
ENSMUSG00000007877	0.16	0	0.13	0.5	1.58	0	0.4	0.45	Tcap	-0.214125	0.40864	-1.36737	0.0506261
ENSMUSG00000007880	49.93	61.69	52.37	50.75	26.04	34.54	28.15	35.54	Arid1a	0.29972	-0.0444701	0.394349	0.325981
ENSMUSG00000007888	3.3	1.29	3.98	4.74	2.11	1.32	3.44	0.82	Crlf1	-0.908989	0.204905	-0.42279	-1.28662
ENSMUSG00000007891	168.83	159.49	220.09	208.31	270.1	237.31	252.5	323.07	Ctsd	-0.0816079	-0.0789925	-0.185986	0.35432
ENSMUSG00000007892	2627.61	3228.86	3834.73	3516.9	2957.09	1301.36	1900.95	2558.62	Rplp1	0.297172	-0.124787	-1.18354	0.42845
ENSMUSG00000007907	0	0	0	0	0	0	0	0	Cabs1	0	0	0	0
ENSMUSG00000007908	18.58	23.61	12.12	14.98	9.45	12.28	7.32	10.01	Hmgcll1	0.329864	0.2845	0.345752	0.404159
ENSMUSG00000007944	275.24	239.03	346.33	351.36	247.65	174.73	92.47	105.94	Ttc9b	-0.202708	0.0207431	-0.500756	0.194226
ENSMUSG00000007946	0	0	0	0.19	0	0	0	0	Phox2a	0	0.250962	0	0
ENSMUSG00000007950	240.86	213.28	264.58	246.01	267.22	228.62	329.4	437.9	Abhd8	-0.174675	-0.104577	-0.224169	0.409679
ENSMUSG00000007987	56.31	34.06	59.37	49.09	49.09	50.1	67.21	53.47	Ift22	-0.708961	-0.269309	0.0288007	-0.324521
ENSMUSG00000007989	22.09	25.54	18.41	21.62	12.38	12.51	6.01	6.34	Fzd3	0.2009	0.220799	0.0139496	0.0663656
ENSMUSG00000008028	4.26	3.23	3.07	3	2.61	2.23	2.68	3.61	1700008O03Rik	-0.314405	-0.0250288	-0.160465	0.325061
ENSMUSG00000008035	87.59	85.96	152.93	152.42	134.93	95.74	221.32	179.11	Mid1ip1	-0.0267919	-0.00478786	-0.490679	-0.303759
ENSMUSG00000008036	384.53	331.61	393.48	317.88	348.19	231.74	264.01	274.16	Ap2s1	-0.213012	-0.306939	-0.585293	0.054224
ENSMUSG00000008090	14.64	11.72	19.73	19.81	21.76	9.62	16.9	13.48	Fgfrl1	-0.298142	0.00555685	-1.09972	-0.305898
ENSMUSG00000008129	2.94	1.97	1.66	2.38	0.82	1.14	1.92	1.79	4930432K21Rik	-0.407733	0.345597	0.233672	-0.0657032
ENSMUSG00000008136	10.14	6.98	5.78	7.06	7.33	5.58	4.1	3.66	Fhl2	-0.481289	0.249495	-0.340229	-0.130167
ENSMUSG00000008140	148.52	143.75	220.3	191.63	162.88	121.37	228.86	273.98	Emc10	-0.0467751	-0.200171	-0.42139	0.258571
ENSMUSG00000008153	140.41	124.04	208.09	182.71	202.72	184.11	228.1	273.66	Clstn3	-0.177494	-0.186694	-0.138205	0.261669
ENSMUSG00000008167	60.69	51.04	51.43	58.27	28.1	27.23	16.48	17.61	Fbxw9	-0.245416	0.17691	-0.04379	0.0903729
ENSMUSG00000008193	0	0	0	0.07	0.04	0	0	0	Spib	0	0.0976108	-0.0565835	0
ENSMUSG00000008200	36.39	57.61	34.16	46.17	20.42	57.73	25.01	33.67	Fnbp4	0.648494	0.423935	1.45514	0.414621
ENSMUSG00000008206	26.31	30.5	32.33	40.94	25.38	35.38	21.49	29.11	Cers4	0.205923	0.331506	0.463701	0.420959
ENSMUSG00000008226	5.7	4.27	8.87	4.64	15.39	9.69	17.74	13.8	Scrn3	-0.346358	-0.807355	-0.616554	-0.340524
ENSMUSG00000008301	70.35	70.1	55.02	48.7	41.51	41.56	37.77	37.02	Phax	-0.00506387	-0.172696	0.00169589	-0.0281822
ENSMUSG00000008305	79.12	98.21	80.27	84.71	32.88	32.42	36.49	40.97	Tle1	0.308323	0.0767406	-0.0197221	0.162853
ENSMUSG00000008307	1.18	2.69	2.1	1.55	0.83	3.79	1.49	2.58	1700109H08Rik	0.759293	-0.281771	1.38818	0.523814
ENSMUSG00000008318	7.42	9.59	13.39	14.77	44.88	35.39	78.82	59.31	Relt	0.33081	0.132116	-0.334323	-0.404353
ENSMUSG00000008333	38.08	40.44	19.79	20.63	39.16	31.29	22.95	12.78	Snrpb2	0.0845935	0.0571439	-0.314672	-0.79745
ENSMUSG00000008348	598.91	569.27	555.85	572.19	496.11	708.24	538.46	725.13	Ubc	-0.0731009	0.0417247	0.512709	0.428712
ENSMUSG00000008373	39.42	39.73	38.45	43.46	42.28	29.03	37.1	33.65	Prpf31	0.0110225	0.172483	-0.527296	-0.136936
ENSMUSG00000008384	3.16	5.34	4.91	7.36	4.17	5.54	8.13	6.4	Sertad1	0.607899	0.500345	0.339126	-0.30309
ENSMUSG00000008393	44.61	54.74	36.19	34.36	32.29	26.81	59.51	59.39	Carhsp1	0.289363	-0.0727965	-0.259485	-0.00286391
ENSMUSG00000008398	7.02	5.4	8.28	6.6	4.11	2.39	2.44	3.58	Elk3	-0.32553	-0.288125	-0.592038	0.412939
ENSMUSG00000008429	27.87	21.39	25.98	26.9	29.13	37.8	29.76	33.68	Herpud2	-0.366717	0.0483748	0.364856	0.173048
ENSMUSG00000008435	36.22	30.43	38.48	33.27	45.25	28.44	15.09	17.18	Rdh13	-0.243936	-0.204176	-0.651676	0.176188
ENSMUSG00000008438	0.26	0.58	0.2	0.67	0	0.25	0.49	0.2	Adam21	0.326501	0.476814	0.321928	-0.312278
ENSMUSG00000008450	18.35	21.98	15.96	18.46	20.83	20.79	18.24	19.75	Nutf2	0.248045	0.198376	-0.00264593	0.109003
ENSMUSG00000008461	0.05	0	0	0	0.04	0.05	0	0	Fut1	-0.0703893	0	0.0138058	0
ENSMUSG00000008475	249.41	223.55	165.85	188.46	124.24	90.7	87.48	75.14	Arpc5	-0.157255	0.183342	-0.449702	-0.216697
ENSMUSG00000008482	0	0	0.29	0	0	0	0.1	0.11	Rnf151	0	-0.367371	0	0.0130562
ENSMUSG00000008489	108.77	101.52	73.06	73.93	57.31	61.71	54.02	51.51	Elavl2	-0.0985784	0.0168489	0.104952	-0.0673639
ENSMUSG00000008496	189.77	294.32	175.43	160.2	20.1	21.83	8.24	4.61	Pou2f2	0.630445	-0.130244	0.113688	-0.719892
ENSMUSG00000008540	34.45	20.12	30.98	34.45	17.88	13.26	16.89	13.73	Mgst1	-0.747176	0.148616	-0.404885	-0.280396
ENSMUSG00000008575	20.54	17.81	21.91	19.56	13.19	15.03	7.17	7.91	Nfib	-0.195518	-0.156137	0.1759	0.125089
ENSMUSG00000008590	0	0.04	0	0	0	0	0.09	0	Htr3b	0.0565835	0	0	-0.124328
ENSMUSG00000008601	1.52	1.89	0.43	1.87	0.75	0.59	1.99	0.51	Rab25	0.197646	1.00504	-0.138328	-0.985597
ENSMUSG00000008604	52.75	86.69	65.44	70.2	38.62	54.42	50.24	61.83	Ubqln4	0.706148	0.0998252	0.484178	0.294183
ENSMUSG00000008658	134.43	187.94	155.2	165.69	137.55	161.9	138.74	135.79	Rbfox1	0.480381	0.0937731	0.23358	-0.0307823
ENSMUSG00000008668	1211.97	772.7	1450.1	1397.88	326.53	768.89	691.86	836.83	Rps18	-0.648698	-0.0528747	1.23303	0.274094
ENSMUSG00000008682	347.88	450.21	270.37	280.55	105.38	62.06	226.3	174.64	Rpl10	0.371068	0.0531299	-0.75443	-0.371976
ENSMUSG00000008683	508.98	538.79	407.15	470.49	326.74	297.06	226.06	229.38	Rps15a	0.0819576	0.208128	-0.136949	0.0209419
ENSMUSG00000008690	65.89	67.14	71.79	67.58	52.48	62.27	70.47	66.57	Ncaph2	0.0267114	-0.0859524	0.242522	-0.0809549
ENSMUSG00000008730	23.28	38.09	25.07	27.63	27.01	28.17	24.2	33.67	Hipk1	0.687031	0.135137	0.0585434	0.460264
ENSMUSG00000008734	8.29	8.23	20.06	15.98	57.97	59.78	112.51	126.62	Gprc5b	-0.00934795	-0.310669	0.0436155	0.169035
ENSMUSG00000008763	48.81	49	32.46	34.37	58.4	35.98	30.51	31.97	Man1a2	0.00549268	0.0800888	-0.683718	0.0653441
ENSMUSG00000008789	0	0	0	0	0	0	0	0	Ceacam5	0	0	0	0
ENSMUSG00000008813	0	0	0	0	0	0	0	0	Tppp2	0	0	0	0
ENSMUSG00000008822	37.17	38.72	29.3	38.65	54.44	24.55	80.5	83.79	Acyp1	0.0574264	0.388003	-1.1176	0.0570941
ENSMUSG00000008843	0	0	0	0	0	0	0	0	Cldn13	0	0	0	0
ENSMUSG00000008845	2	2.67	2.62	2.19	2.5	6.13	0.91	2.59	Cd163	0.290818	-0.182433	1.02655	0.910411
ENSMUSG00000008855	123.81	100.42	246.81	215.19	232.48	175.52	485.82	616.75	Hdac5	-0.299391	-0.196935	-0.403467	0.343635
ENSMUSG00000008859	149.92	139.94	85.99	96.28	62.63	46.58	36.75	36.39	Rala	-0.0987029	0.161294	-0.419352	-0.0138242
ENSMUSG00000008874	0	0	0	0	0	0	0	0	Clec3a	0	0	0	0
ENSMUSG00000008892	317.76	271.76	202.74	213.05	225.98	211.21	164.88	140.44	Vdac3	-0.224839	0.0712186	-0.0970725	-0.22995
ENSMUSG00000008932	0	0.05	0	0	0.11	0.2	0.06	0	Slc1a7	0.0703893	0	0.112475	-0.0840643
ENSMUSG00000008958	63.09	77.08	64.16	54.5	38.94	22.94	39.99	60.59	Vps72	0.284854	-0.231499	-0.738411	0.587424
ENSMUSG00000008976	15.71	14.82	13.45	13.2	10.39	14.04	9.15	12.1	Gabpa	-0.0789621	-0.0251786	0.401037	0.368087
ENSMUSG00000008999	13.43	12.54	17.3	13.78	9.55	9.36	7.19	7.45	Bmp7	-0.0918436	-0.308197	-0.026219	0.0450879
ENSMUSG00000009013	369.34	288.24	267.19	293.48	317.01	461.82	249.11	233.47	Dynll1	-0.356583	0.134914	0.541379	-0.0931594
ENSMUSG00000009030	32.04	34.57	33.29	35.04	28.01	20.25	31.16	28.47	Pdcl	0.106447	0.0718111	-0.449087	-0.12602
ENSMUSG00000009035	19.98	22.25	32.27	33.13	25.17	26.34	31.35	38.33	Tmem184b	0.148216	0.0368185	0.0630993	0.281864
ENSMUSG00000009047	0	0	0	0	0	0	0	0	Gm5965	0	0	0	0
ENSMUSG00000009070	0.66	0.18	0.28	0.06	0.32	0.89	0	0	Rsph14	-0.492396	-0.27208	0.517848	0
ENSMUSG00000009073	118.15	121.89	114.9	107.96	86.12	95.74	56.25	66.68	Nf2	0.0445886	-0.089082	0.151109	0.241454
ENSMUSG00000009075	2.03	1.24	1.48	1.76	5.08	2.35	4.3	6.31	Cabp7	-0.435819	0.154328	-0.85991	0.463879
ENSMUSG00000009076	20.29	25.75	35.64	38.62	29.28	25.64	38.43	36.46	Zmat5	0.329363	0.112809	-0.184771	-0.0739428
ENSMUSG00000009079	222.66	297.12	206.77	225.18	163.63	220.35	283.93	254.78	Ewsr1	0.414586	0.122484	0.427102	-0.155704
ENSMUSG00000009090	73.92	77.27	86.29	79.05	74.2	92.36	77.03	99.19	Ap1b1	0.0631085	-0.124915	0.312072	0.360638
ENSMUSG00000009092	0.21	0.79	0.49	0.32	0.83	1.1	0.51	1.16	Derl3	0.564953	-0.174774	0.198546	0.516483
ENSMUSG00000009093	0	0	0	0	0	0	0	0	Gstt4	0	0	0	0
ENSMUSG00000009097	0.91	1.18	2.75	2.97	1.37	1.72	0.97	2.25	Tbx1	0.190755	0.0822484	0.19872	0.722244
ENSMUSG00000009108	0.18	0.05	0.23	0.19	0	0.36	0.41	0.11	Gnat2	-0.168398	-0.0476967	0.443607	-0.345135
ENSMUSG00000009112	26.09	38.98	42.29	40.15	43.4	30.19	19.53	34.45	Bcl2l13	0.561518	-0.0731414	-0.509476	0.788052
ENSMUSG00000009114	0	0.25	0	0	0	0	0	0	2610028H24Rik	0.321928	0	0	0
ENSMUSG00000009115	0	0	0	0	0	0	0	0.48	Spatc1l	0	0	0	0.565597
ENSMUSG00000009145	0.08	0	0.34	0.17	0.1	0.73	0	0.1	Dqx1	-0.111031	-0.195724	0.653269	0.137504
ENSMUSG00000009185	0	0	0	0	0	0	0.37	1.26	Ccl8	0	0	0	0.722147
ENSMUSG00000009207	29.39	29.89	20.06	23.8	28.93	20.92	18.31	18.1	Lnpk	0.0235432	0.235835	-0.449344	-0.0157755
ENSMUSG00000009210	0	0.67	0.34	0	0	0	0	0	Prr29	0.739848	-0.422233	0	0
ENSMUSG00000009214	0	0	0.19	0.09	0.1	0.23	0	0	Mymk	0	-0.126633	0.161155	0
ENSMUSG00000009216	6.73	7.81	13.61	9.3	17.81	5.64	7.02	6.28	Fam163b	0.188674	-0.504312	-1.50224	-0.139664
ENSMUSG00000009246	0.47	0.28	1.68	1.4	5.24	9.45	1.25	4.61	Trpm5	-0.199672	-0.159199	0.743885	1.31808
ENSMUSG00000009248	0	0.25	0.13	0.19	0.37	0.08	0	0.08	Ascl2	0.321928	0.0746388	-0.343145	0.111031
ENSMUSG00000009281	11.27	6.67	18.95	10.85	19.78	10.84	13.22	17.64	Rarres2	-0.677837	-0.751502	-0.811527	0.39048
ENSMUSG00000009291	51.66	39.16	48.73	51.9	44.04	64.22	54.92	54.99	Pttg1ip	-0.390948	0.0891513	0.534108	0.00180482
ENSMUSG00000009292	7.14	10.85	16.61	17.89	26.46	45.04	28.4	37.76	Trpm2	0.541786	0.101228	0.745556	0.398752
ENSMUSG00000009293	45.09	47.63	44.72	50.18	53.47	36.01	53.19	52.23	Ube2g2	0.0773928	0.162755	-0.557547	-0.0257871
ENSMUSG00000009350	0.57	0.2	0.33	0.83	0.18	0.05	0	0	Mpo	-0.38773	0.460417	-0.168398	0
ENSMUSG00000009356	3.12	4.34	1.11	0.96	1.52	0.9	1.45	5.42	Lpo	0.374195	-0.106389	-0.407424	1.38979
ENSMUSG00000009376	0.17	0.4	0.13	0.92	0.21	0.08	0.15	0.05	Met	0.258918	0.764784	-0.163976	-0.131245
ENSMUSG00000009378	1.17	0.83	0.85	1.14	1.54	2.38	1.99	1.34	Slc16a12	-0.245851	0.210086	0.412195	-0.353637
ENSMUSG00000009394	65.07	62.16	92.76	84.97	156.4	133.73	88.3	93.1	Syn2	-0.0649842	-0.125139	-0.224364	0.0755345
ENSMUSG00000009406	13.13	20.27	15.57	16.3	13.24	18.11	14.71	19.43	Elk1	0.590059	0.0621984	0.424379	0.379006
ENSMUSG00000009418	92.49	102.18	109.97	95.24	41.2	59.69	29.41	27	Nav1	0.142279	-0.205461	0.524216	-0.119119
ENSMUSG00000009470	29.33	31.69	23.66	27.11	17.24	27.61	14.13	14.49	Tnpo1	0.108104	0.188911	0.649414	0.0339252
ENSMUSG00000009471	0	0.11	0.11	0	0	0	0	0	Myod1	0.15056	-0.15056	0	0
ENSMUSG00000009487	0.02	0	0.04	0.02	0.01	0.01	0	0	Otog	-0.0285692	-0.0280144	0	0
ENSMUSG00000009535	46.59	47.84	28.26	30.45	27.35	22.2	27.83	23.9	Rnmt	0.0374047	0.10413	-0.289224	-0.211425
ENSMUSG00000009545	0.42	0.34	1.18	0.71	0.43	0.87	0.3	0.24	Kcnq1	-0.0836579	-0.350332	0.387023	-0.0681715
ENSMUSG00000009549	240.97	250.23	195.34	194.99	251.85	138.55	194.32	195.85	Srp14	0.0541806	-0.00257407	-0.8575	0.011257
ENSMUSG00000009551	4.79	4.92	2.76	1.67	2.87	0.94	2.11	0.97	6330409D20Rik	0.0320338	-0.493893	-0.996277	-0.658719
ENSMUSG00000009555	85.51	94	80.09	85.2	65.02	66.26	73.87	85.99	Cdk9	0.135061	0.0881639	0.0268456	0.216462
ENSMUSG00000009563	38.12	36.39	54.68	58.1	44.09	23.44	27.47	34.45	Tor2a	-0.0652539	0.0859989	-0.883563	0.316343
ENSMUSG00000009566	12.17	19.67	12.72	14.65	5.04	8.27	4.78	6.25	Fpgs	0.650283	0.189882	0.618021	0.326912
ENSMUSG00000009569	11.44	10.88	11.14	14.75	11.47	16.82	11.38	14.17	Mkl2	-0.0664516	0.375583	0.515036	0.29321
ENSMUSG00000009575	120.25	130.86	110.62	126.39	76.2	66.1	63.44	60.99	Cbx5	0.121022	0.190656	-0.202288	-0.055921
ENSMUSG00000009580	0	0	0	0	0	0	0	0	Odam	0	0	0	0
ENSMUSG00000009585	2.18	6.33	3.57	5.56	4.61	5.59	6.9	3.24	Apobec3	1.20479	0.521502	0.232278	-0.897788
ENSMUSG00000009588	0	0	0	0	0	0	0	0	St6galnac1	0	0	0	0
ENSMUSG00000009596	0	0	0	0	0	0	0	0	Taf7l	0	0	0	0
ENSMUSG00000009614	12.8	7.82	25.73	14.53	12.81	25.66	9.08	13.3	Sardh	-0.645818	-0.783402	0.948963	0.50452
ENSMUSG00000009621	13.33	15.92	16.02	16.91	6.39	5.75	3.87	5.12	Vav2	0.239691	0.0735343	-0.130687	0.32961
ENSMUSG00000009628	3.49	2.82	1.29	2.34	0.34	3.5	2.13	0.66	Tex15	-0.233143	0.544501	1.74769	-0.914979
ENSMUSG00000009630	160.76	127.29	90.66	112.77	89.07	97.84	125.28	117.1	Ppp2cb	-0.334446	0.311756	0.134048	-0.0966172
ENSMUSG00000009633	4.93	3.93	14.4	7.95	10.21	7.47	13.93	16.35	G0s2	-0.266444	-0.782971	-0.404352	0.216721
ENSMUSG00000009640	53.12	48.68	45.49	48.21	28.75	27.57	30.16	37.77	Dmap1	-0.123497	0.0820311	-0.0583886	0.315246
ENSMUSG00000009646	0	0	0	0	0	0	0	0	Pla2g12b	0	0	0	0
ENSMUSG00000009647	37.71	33.86	48.77	47.54	46.74	56.48	27.72	24.57	Mcu	-0.151134	-0.0361023	0.267861	-0.167604
ENSMUSG00000009654	0.09	0.03	0.07	0.07	0.32	0.04	0.07	0	Oit3	-0.0816838	0	-0.343954	-0.0976108
ENSMUSG00000009670	0.16	0	0	0.04	0.1	0	0.06	0	Tex11	-0.214125	0.0565835	-0.137504	-0.0840643
ENSMUSG00000009681	40.9	45.12	45.58	38.81	21.15	23.26	17.9	25.8	Bcr	0.138442	-0.22658	0.131273	0.503847
ENSMUSG00000009687	4.99	11.49	19.53	15.47	7.41	23.41	10.63	11.55	Fxyd5	1.06015	-0.317893	1.53729	0.109836
ENSMUSG00000009731	5.59	4.18	8.26	6.48	8.21	6.86	4.07	4.02	Kcnd1	-0.347326	-0.307974	-0.228672	-0.0142984
ENSMUSG00000009733	14.08	16.82	13.15	13.83	9.04	13.35	9.56	11.75	Tfcp2	0.240861	0.0677165	0.515291	0.271887
ENSMUSG00000009734	3.28	4.45	4.01	3.73	1.44	1.3	1.04	1.34	Pou6f2	0.348645	-0.0829704	-0.0852473	0.197939
ENSMUSG00000009739	27.04	32.32	37.34	36.83	18.72	19.57	21.26	23.74	Pou6f1	0.248902	-0.0193196	0.0608822	0.152392
ENSMUSG00000009741	25.51	32.66	24.96	29.7	20.51	36.32	26.22	28.5	Ubp1	0.344499	0.241948	0.794941	0.116048
ENSMUSG00000009772	3.71	3.74	2.78	2.05	0.96	0.96	1.35	1.73	Nuak2	0.00916	-0.309577	0	0.21624
ENSMUSG00000009828	40.48	54.1	34.82	35.71	31.67	43.42	38.59	34.32	Ick	0.409636	0.0354078	0.443243	-0.164651
ENSMUSG00000009863	259.72	180.33	166.9	163.93	208.93	158.28	189.69	176.22	Sdhb	-0.523884	-0.0257484	-0.398343	-0.105688
ENSMUSG00000009876	1.17	1.47	1.5	4.93	4.67	3.14	5.36	8.27	Cox4i2	0.186816	1.2461	-0.453718	0.543543
ENSMUSG00000009894	326.14	290.94	267.32	264.9	256.66	256.61	311.41	285.48	Snap47	-0.164236	-0.0130708	-0.000279988	-0.125006
ENSMUSG00000009900	0	0	0.11	0.03	0	0	0	0	Wnt3a	0	-0.107915	0	0
ENSMUSG00000009905	8.51	6.44	8.64	7.02	6.74	11.37	11.89	10.61	Kdsr	-0.354143	-0.265431	0.67644	-0.150884
ENSMUSG00000009907	15.29	20.3	16.8	14.48	14.5	22.17	21.07	14.45	Vps4b	0.386867	-0.201472	0.57999	-0.51448
ENSMUSG00000009927	748.99	1018.42	812.47	794.07	710.67	410.38	630.6	617.05	Rps25	0.442805	-0.0330073	-0.790737	-0.0312876
ENSMUSG00000009941	0.17	0	0.13	0	0	0.32	0	0.13	Nxf2	-0.226509	-0.176323	0.400538	0.176323
ENSMUSG00000009995	21.49	26.76	26.43	40.02	22.14	34.62	40.19	51.35	Taz	0.303724	0.580573	0.622299	0.345895
ENSMUSG00000010021	2.69	3.41	2.13	4.29	28.14	22.84	21.48	12.32	Kif19a	0.257158	0.757105	-0.289617	-0.755048
ENSMUSG00000010025	34.01	25.29	56.47	52.15	44.24	47.67	48.33	46.03	Aldh3a2	-0.413253	-0.112739	0.105434	-0.068884
ENSMUSG00000010044	3.33	4.29	0.16	2.83	1.31	0.86	0.79	1.19	Zmynd10	0.288901	1.72322	-0.31259	0.290971
ENSMUSG00000010045	30.08	30	34.9	31.47	30.53	28.55	30.35	36.06	Tmem115	-0.00371829	-0.144876	-0.093567	0.241397
ENSMUSG00000010047	29.97	29.07	31.99	28.1	14.87	11.85	14.86	15.2	Hyal2	-0.0425465	-0.18101	-0.304534	0.030601
ENSMUSG00000010048	7.01	3.87	9.96	8.39	12.68	13.45	8.17	10.93	Ifrd2	-0.71788	-0.223051	0.0790013	0.3796
ENSMUSG00000010051	4.19	3.7	3.72	3.42	3.84	2.95	3.9	5.7	Hyal1	-0.143074	-0.0947405	-0.293154	0.451379
ENSMUSG00000010054	83.99	82.27	79.71	91.65	79.7	75.68	99.11	86.52	Tusc2	-0.0294963	0.199044	-0.0737183	-0.193901
ENSMUSG00000010057	23.54	30.96	26.37	24.16	21.72	36.31	35.6	39.61	Nprl2	0.381132	-0.121464	0.7156	0.149991
ENSMUSG00000010064	27.65	31.39	61.23	52.68	93.73	100.4	72.77	61.68	Slc38a3	0.177013	-0.213226	0.0981644	-0.235029
ENSMUSG00000010066	45.35	56.91	53.4	65.1	13.7	12.85	34.9	17.53	Cacna2d2	0.321243	0.281044	-0.0859302	-0.954121
ENSMUSG00000010067	39.28	31.43	24.68	28.64	9.7	9.9	14.5	17.78	Rassf1	-0.312735	0.2069	0.0267173	0.276929
ENSMUSG00000010080	1.68	1.89	5.1	5.7	28.68	27.88	40.47	34.73	Epn3	0.108836	0.135352	-0.0394203	-0.214932
ENSMUSG00000010086	47.48	65.17	63.89	71.24	92.69	137.02	266.85	289.37	Rnf112	0.448788	0.154802	0.55891	0.116467
ENSMUSG00000010095	91.69	90.92	121.44	121.37	120.54	120.83	93.86	123.81	Slc3a2	-0.0120349	-0.000825037	0.00343824	0.395862
ENSMUSG00000010097	237.97	225.92	197.77	217.45	214.37	220.5	186.1	197.38	Nxf1	-0.0746457	0.136203	0.0404894	0.084457
ENSMUSG00000010110	49.44	67.68	59.21	69.95	49.33	90.54	79.45	77.38	Stx5a	0.445322	0.2368	0.862984	-0.0376068
ENSMUSG00000010122	0	0.56	0.15	0.18	0.83	0.05	1.12	0.15	Slc47a1	0.641546	0.037153	-0.801454	-0.88243
ENSMUSG00000010136	0.17	1.74	0.55	0.13	0.15	0	0.14	0	Pifo	1.22767	-0.455945	-0.201634	-0.189034
ENSMUSG00000010142	3.17	3.32	1.64	2.03	1.27	2.28	1.34	1.93	Tnfrsf13b	0.0509839	0.19878	0.531004	0.324392
ENSMUSG00000010154	49.78	49.73	67.98	64.97	25.42	21.42	23.9	23.79	Spire2	-0.00142123	-0.064368	-0.236844	-0.00638747
ENSMUSG00000010175	23.63	23.08	13.68	21.15	16.89	32.12	24.99	22.48	Prox1	-0.0325812	0.593455	0.888549	-0.146524
ENSMUSG00000010205	18.32	23.56	28	25.13	18.25	24.66	17.83	22.75	Raver1	0.346215	-0.150346	0.414663	0.334895
ENSMUSG00000010277	56.96	59.91	83.78	78.79	92.16	143.07	94.38	92.6	2610507B11Rik	0.0716215	-0.087516	0.628987	-0.0271783
ENSMUSG00000010290	18.07	17.5	12.93	15.3	10.74	13.27	14.08	13.15	AI597479	-0.0437796	0.226677	0.281553	-0.0918344
ENSMUSG00000010307	13.33	13.98	19.18	15.01	23.48	15.2	18.16	20.7	Tmem86a	0.063999	-0.333953	-0.59561	0.179597
ENSMUSG00000010311	3.61	4.82	1.98	3.39	0.13	0.43	0.25	0.42	Optc	0.336252	0.558909	0.339692	0.183963
ENSMUSG00000010342	0.86	1.82	0.38	1.95	1.14	1.71	0.06	0.76	Tex14	0.600393	1.09605	0.340682	0.731511
ENSMUSG00000010358	1.61	1.69	1.98	2.91	1.35	1.18	3.77	4.82	Ifi35	0.0435564	0.391856	-0.108333	0.28703
ENSMUSG00000010362	6.94	6.81	6.17	6.49	3.48	4.18	9.91	5.28	Rdm1	-0.0238165	0.0629926	0.209453	-0.796815
ENSMUSG00000010376	420.62	464.08	452.78	437.17	494.11	289.35	478.49	460.6	Nedd8	0.141536	-0.0505023	-0.769956	-0.0548575
ENSMUSG00000010392	14.43	14.66	17.19	20.21	20.62	23.89	17.83	19.52	Gosr1	0.0213462	0.221599	0.2032	0.123998
ENSMUSG00000010406	403.07	369.95	253.52	293.37	218.55	114.87	142.98	173.3	Mrpl52	-0.123381	0.209852	-0.922042	0.275704
ENSMUSG00000010435	0	0	0	0	0	0	0	0	Spaca7	0	0	0	0
ENSMUSG00000010453	41.44	43.02	54.32	50.95	38.65	45.61	41.38	56.18	Kansl3	0.0527345	-0.0906774	0.233319	0.432127
ENSMUSG00000010461	0.67	0.58	0.4	0.41	0.73	1.02	0.17	0.49	Eya4	-0.0799235	0.0102683	0.223583	0.348804
ENSMUSG00000010476	1.85	0.49	0.25	0.41	0.23	0.32	0.3	0.11	Ebf3	-0.93565	0.173767	0.10188	-0.227952
ENSMUSG00000010492	1.41	1.38	0.81	0.81	0.45	1.36	1.52	2.02	Uckl1os	-0.0180716	0	0.702734	0.261125
ENSMUSG00000010505	11.85	18.9	17.46	22.9	7.21	18.25	7.36	19.27	Myt1	0.631	0.372608	1.2294	1.27777
ENSMUSG00000010517	32.24	26.72	18.05	20.66	16.22	16.53	10.24	13.34	Faf1	-0.261993	0.185242	0.0257409	0.351403
ENSMUSG00000010529	6.68	10.29	15.86	15.55	7.37	6.55	11.13	14.05	Gm266	0.555867	-0.0267733	-0.148751	0.311184
ENSMUSG00000010538	2.91	2.09	2.67	2.57	2.27	2.19	2.56	1.71	Tsacc	-0.339562	-0.039856	-0.0357342	-0.393584
ENSMUSG00000010554	31.55	27.25	20.79	20.44	26.05	19.94	17.81	24.17	Mettl16	-0.204407	-0.0233613	-0.369367	0.420205
ENSMUSG00000010592	0.39	0.16	0.17	0.19	0.11	0.33	0.1	0	Dazl	-0.26096	0.024453	0.260867	-0.137504
ENSMUSG00000010601	0	0.15	0	0	0	0	0	0	Apol7a	0.201634	0	0	0
ENSMUSG00000010607	55.69	54.57	64.03	42.94	39.45	46.06	96.78	106.96	Pigyl	-0.028788	-0.565571	0.218362	0.142886
ENSMUSG00000010608	164.36	129.23	84.95	93.03	79.74	143.2	81.83	76.54	Rbm25	-0.344548	0.129623	0.836716	-0.0952127
ENSMUSG00000010609	21.88	13.98	23.15	17.45	19.8	17.2	15.84	18.35	Psen2	-0.611049	-0.388402	-0.192645	0.200441
ENSMUSG00000010651	2.29	0.42	0.83	0.54	0.5	0.48	0.53	0.15	Acaa1b	-1.2122	-0.248913	-0.0193653	-0.411898
ENSMUSG00000010660	7.78	9.32	9.78	10.29	6.65	8.05	4	3.16	Plcd1	0.23315	0.0666883	0.242458	-0.265345
ENSMUSG00000010663	99.86	109.22	131.52	149.21	132.43	157.86	122.37	137.51	Fads1	0.128032	0.180771	0.251673	0.166999
ENSMUSG00000010721	24.84	27.07	21.02	22.54	22.28	19.32	15.8	13.51	Lmbr1	0.119423	0.0962999	-0.196191	-0.211414
ENSMUSG00000010751	5.37	9.12	3.14	7.25	3.47	5.89	6.61	2.49	Tnfrsf22	0.667844	0.994763	0.624229	-1.12467
ENSMUSG00000010755	38.34	36.58	34.59	39.2	27.63	38.79	25.18	30.23	Cars	-0.0660319	0.175724	0.474878	0.254467
ENSMUSG00000010760	0	0.35	0	0	0	0.42	0	0	Phlda2	0.432959	0	0.505891	0
ENSMUSG00000010796	0	0	0	0	0	0	0.12	0	Asz1	0	0	0	-0.163499
ENSMUSG00000010797	0.41	0.04	0.18	0.13	0.25	0	0	0.05	Wnt2	-0.439112	-0.0624641	-0.321928	0.0703893
ENSMUSG00000010803	19.03	10.64	16.12	19.57	43.7	21.99	85.53	143.13	Gabra1	-0.783071	0.264859	-0.959268	0.736098
ENSMUSG00000010825	19.39	22.44	49.24	61.45	49.82	119.66	69.5	95.67	Grid2ip	0.201111	0.313865	1.24748	0.455445
ENSMUSG00000010830	3.37	2.51	3.84	3.84	3.6	2.16	1.12	0.81	Kdelr3	-0.316162	0	-0.541709	-0.228075
ENSMUSG00000010841	0	0	0	0	0	0	0	0	1700006E09Rik	0	0	0	0
ENSMUSG00000010911	25.64	21.3	18.6	24.53	28.42	23.31	33.04	32.64	Apip	-0.25655	0.38134	-0.275247	-0.0170533
ENSMUSG00000010914	42.3	38.55	42.8	35.06	47.66	41.32	40.58	35.62	Pdhx	-0.130689	-0.280531	-0.201397	-0.183258
ENSMUSG00000010936	23.75	24.33	22.94	18.11	16.22	13.61	15.08	18.71	Vac14	0.0334186	-0.325095	-0.237129	0.29366
ENSMUSG00000011008	0.1	0.23	0	0	0	0	0.04	0	Mcoln2	0.161155	0	0	-0.0565835
ENSMUSG00000011034	0.15	0.07	0.23	0.2	0.39	0.14	0.07	0.27	Slc5a1	-0.104023	-0.0356239	-0.286051	0.247218
ENSMUSG00000011052	0	0.55	0	0	0	0.59	0	0	1700049J03Rik	0.632268	0	0.669027	0
ENSMUSG00000011096	81.12	94.8	153.06	110.79	97.16	58.2	104.6	120.79	Akt1s1	0.222292	-0.462701	-0.729538	0.205786
ENSMUSG00000011114	69.68	64.33	54.79	59.39	49.39	42.06	29.92	33.24	Tbrg1	-0.113556	0.114303	-0.226789	0.147142
ENSMUSG00000011118	0	0	0	0	0	0	0	0	Panx3	0	0	0	0
ENSMUSG00000011148	3.39	4.05	3	5.23	6.2	3.41	35.92	24.36	Adssl1	0.202062	0.639232	-0.707218	-0.541848
ENSMUSG00000011154	1.39	2.23	0.43	1.43	0	0.1	0.09	0	Cfap161	0.434524	0.764941	0.137504	-0.124328
ENSMUSG00000011158	29.39	31.47	30	28.74	24.5	25.09	28.92	31.66	Brf1	0.0955107	-0.0598636	0.0329997	0.126415
ENSMUSG00000011171	3.62	8.51	14.42	16.7	18.32	45.05	88.04	80.94	Vipr2	1.04155	0.198947	1.25311	-0.119886
ENSMUSG00000011179	67.51	92.81	41.79	55.49	32.11	40.25	37.63	25.14	Odc1	0.453427	0.400722	0.317127	-0.563463
ENSMUSG00000011254	15.77	10	11.5	7.82	7.26	6.74	6.57	5.93	Thg1l	-0.608379	-0.503078	-0.0938082	-0.127438
ENSMUSG00000011256	16.18	18.85	18.87	14.26	19.21	12.2	10.57	9.81	Adam19	0.208409	-0.380837	-0.614531	-0.0980223
ENSMUSG00000011257	76.37	86.49	82.75	90.37	41.61	45.77	33.4	36.81	Pabpc4	0.177344	0.125631	0.134391	0.136359
ENSMUSG00000011263	0.3	0.39	1.1	0.53	0.25	0.67	0	0	Exoc3l2	0.0965733	-0.456858	0.41792	0
ENSMUSG00000011267	0.45	2.28	0.7	1.01	0.08	0.17	0.73	1.06	Zfp296	1.17764	0.241661	0.115477	0.251872
ENSMUSG00000011305	0.67	0.84	0.87	1.92	0.63	0.13	0.05	0	Plin5	0.139858	0.64293	-0.528549	-0.0703893
ENSMUSG00000011306	29.64	31.96	35.32	35.91	32.58	30.06	33.12	34.09	Sugp1	0.1053	0.0232475	-0.112544	0.0404423
ENSMUSG00000011349	0.08	0.06	0	0.25	0	0	0	0	Dmrtc2	-0.026967	0.321928	0	0
ENSMUSG00000011350	0	0	0	0	0	0	0	0	Gm5893	0	0	0	0
ENSMUSG00000011382	3.66	4.68	4.37	5.72	4.31	3.79	4.19	4.31	Dhdh	0.285561	0.323539	-0.148686	0.0329773
ENSMUSG00000011427	9.61	7.4	6.05	7.93	5.83	8.87	5.77	7.2	Zfp790	-0.336963	0.341037	0.531165	0.276468
ENSMUSG00000011463	0	0.03	0.04	0.07	0	0	0.07	0	Cpb1	0.0426443	0.0410273	0	-0.0976108
ENSMUSG00000011486	0.24	0.65	0	0.53	0	1.67	0	1.51	Slc25a41	0.412126	0.613532	1.41684	1.32769
ENSMUSG00000011589	91.71	112.05	133.4	114.26	70.56	65.23	69.42	70.36	Fsd1	0.286164	-0.221641	-0.111669	0.0191304
ENSMUSG00000011632	0.22	0	0	0.17	0	0	0	0	Pinlyp	-0.286881	0.226509	0	0
ENSMUSG00000011658	8.72	6.66	13.14	12.85	13.31	12.79	18.03	16.46	Fuz	-0.343612	-0.0298961	-0.0534012	-0.124222
ENSMUSG00000011751	41.63	65.85	57.3	64.47	66.3	65.64	89.94	116.47	Sptbn4	0.649059	0.167338	-0.0142181	0.369305
ENSMUSG00000011752	375.79	300.45	350.88	344.44	577.63	481.03	416.11	473.38	Pgam1	-0.321842	-0.0266484	-0.263518	0.185615
ENSMUSG00000011831	34.96	37.57	40.99	43.96	30	42.57	32.6	32.67	Evi5	0.101086	0.0985962	0.491067	0.00300249
ENSMUSG00000011832	129.57	125.73	142.73	141.58	84.67	82.3	95.15	116.64	Evi5l	-0.0430654	-0.0115896	-0.0404736	0.29102
ENSMUSG00000011837	33.43	38.89	36.42	32.89	19.56	20.23	16.03	26.71	Snapc2	0.212361	-0.14295	0.0462641	0.702328
ENSMUSG00000011877	121.25	126.44	133.47	107.8	92.98	102.67	125.88	160.92	Git1	0.0599837	-0.305606	0.141573	0.351817
ENSMUSG00000011884	25.88	23.64	58.64	54.62	135.33	111.02	149.23	124.44	Gltp	-0.125531	-0.100677	-0.283347	-0.260175
ENSMUSG00000011958	35.82	50.22	39.63	46.38	31.81	31.06	24.57	38.59	Bnip2	0.476218	0.221733	-0.0333612	0.630684
ENSMUSG00000011960	18.79	21.65	18.46	21.23	14.99	17.69	11.93	12.44	Ccnt1	0.194739	0.191996	0.225097	0.0558109
ENSMUSG00000012017	25.12	17.26	33.33	24.06	7.79	8.54	2.14	3.4	Scarf2	-0.516468	-0.454083	0.118126	0.486739
ENSMUSG00000012042	0	0	0	0	0	0	0.07	0	4930579F01Rik	0	0	0	-0.0976108
ENSMUSG00000012076	34.93	31.87	23.7	33.52	29.15	28.78	34.25	35.48	Brms1l	-0.128417	0.482921	-0.0178142	0.0494825
ENSMUSG00000012114	25.09	30.73	28.7	27.85	24.02	36.44	30.77	33.13	Med15	0.282351	-0.0418916	0.581499	0.103375
ENSMUSG00000012117	34.51	39.4	37.02	38.26	37.07	43.6	43.68	52.57	Dhdds	0.18613	0.0463016	0.228389	0.261796
ENSMUSG00000012123	8.8	8.25	3.81	5.23	1.32	2.39	3.24	1.51	Crybg2	-0.0833284	0.373195	0.54716	-0.756377
ENSMUSG00000012126	2.93	6.75	4.13	5.17	6.58	6.56	11.99	9.22	Ubxn11	0.979667	0.266312	-0.00381161	-0.346006
ENSMUSG00000012187	0	1.94	0.33	0	0.92	0	1.01	1	Mogat1	1.55582	-0.411426	-0.941106	-0.0071955
ENSMUSG00000012211	0	0	0.18	0	0	0	0	0	Tex22	0	-0.238787	0	0
ENSMUSG00000012282	0.08	0.06	0	0	0	0	0	0	Wnt8a	-0.026967	0	0	0
ENSMUSG00000012296	7.56	10.66	12.21	12.68	21.16	25.12	23.54	23.5	Tjap1	0.445885	0.0504378	0.237197	-0.0023535
ENSMUSG00000012350	0.03	0	0	0.39	0.98	0	0.46	0.07	Ehf	-0.0426443	0.475085	-0.9855	-0.448358
ENSMUSG00000012396	0	0.05	0	0.23	0	0	0.05	0	Nanog	0.0703893	0.298658	0	-0.0703893
ENSMUSG00000012405	605.54	703.18	475.53	635.55	559.85	377.52	290.81	324.68	Rpl15	0.215341	0.417707	-0.567245	0.158426
ENSMUSG00000012422	19.23	19.38	11.66	15.86	13.02	14.29	10.13	8.07	Tmem167	0.0106577	0.413327	0.125102	-0.295279
ENSMUSG00000012428	0	0.06	0.18	0.24	0.51	0.15	0.1	0.11	Steap4	0.0840643	0.0715533	-0.392915	0.0130562
ENSMUSG00000012429	11.38	15.21	9.51	13.45	4.71	4.49	4.92	8.32	Mplkip	0.388873	0.459307	-0.0566846	0.654733
ENSMUSG00000012443	7.94	8.65	4.59	5.25	1.43	2.12	1.07	0.7	Kif11	0.110254	0.161008	0.36059	-0.284096
ENSMUSG00000012483	33.29	19.07	19.57	25.3	35.82	22.76	24.41	22.13	Rpa3	-0.772747	0.354521	-0.631955	-0.135631
ENSMUSG00000012519	0.96	0.26	0.1	2.1	0.29	0.36	0.59	0.3	Mlkl	-0.63743	1.49476	0.0762356	-0.290515
ENSMUSG00000012520	0.08	0	0.1	0	0.18	0	0	0	Phox2b	-0.111031	-0.137504	-0.238787	0
ENSMUSG00000012535	59.98	59.62	43.06	40.5	30.35	36.23	34.57	28.71	Tnpo3	-0.0085423	-0.0863582	0.248	-0.259712
ENSMUSG00000012609	12.54	11.99	11.42	15.01	25.72	29.99	23.45	33.57	Ttll5	-0.0598263	0.366308	0.213883	0.499686
ENSMUSG00000012640	15.83	16.73	14.87	15.45	9.7	11.06	10.32	11.98	Zfp715	0.0751574	0.0517855	0.172619	0.197416
ENSMUSG00000012705	0.86	0	0.43	0.14	0	0	0	0	Retn	-0.895303	-0.326981	0	0
ENSMUSG00000012777	0	0	0.06	0	0	0	0	0	Acp4	0	-0.0840643	0	0
ENSMUSG00000012819	0.37	2.39	2.19	1.96	0.48	0.69	0.06	0.35	Cdh23	1.30711	-0.107959	0.191426	0.348895
ENSMUSG00000012848	950.99	830.7	681.1	727.82	510.21	464.5	331.82	336.21	Rps5	-0.194883	0.0955793	-0.135135	0.0189052
ENSMUSG00000012889	0.06	0.15	0.32	0.28	0.25	0	0	0.06	Podnl1	0.11757	-0.0443941	-0.321928	0.0840643
ENSMUSG00000013033	185.27	186.81	285.61	266.65	156.39	117.59	137.51	179.68	Adgrl1	0.0118785	-0.0987413	-0.408362	0.383447
ENSMUSG00000013076	61.25	74.2	85.1	70.65	102	153.63	123.34	159.41	Amotl1	0.272659	-0.265047	0.586176	0.367474
ENSMUSG00000013083	0	0	0	0	0	0	0	0	2200002J24Rik	0	0	0	0
ENSMUSG00000013089	16.21	17.99	26.61	25.93	26.82	24.98	30.67	30.63	Etv5	0.141993	-0.0359767	-0.098721	-0.00182331
ENSMUSG00000013091	0.33	0	0	0	0	0.31	0	0	Tmem190	-0.411426	0	0.389567	0
ENSMUSG00000013150	77.79	89.43	96.56	89.75	28.89	24.85	35.69	36.7	Gfod2	0.198789	-0.104392	-0.209499	0.0391776
ENSMUSG00000013155	7.1	6.31	8.13	9.59	4.01	5.54	4.83	5.74	Enkd1	-0.148051	0.214016	0.38448	0.209253
ENSMUSG00000013158	0.48	0.36	0.19	0	0	0.11	0	0.22	4933405L10Rik	-0.121991	-0.250962	0.15056	0.286881
ENSMUSG00000013160	229.1	199.95	185.16	182.07	224.56	234.51	179.58	174.87	Atp6v0d1	-0.195424	-0.0241477	0.0622771	-0.0381287
ENSMUSG00000013236	278.25	279.8	290.33	276.76	175.1	211.63	151.19	172.36	Ptprs	0.00798565	-0.0688154	0.27195	0.187897
ENSMUSG00000013275	14.04	13.31	25.96	21.79	28.64	36.47	27.9	35.01	Slc41a1	-0.0717809	-0.24242	0.338191	0.317328
ENSMUSG00000013338	0	0	0	0.05	0	0	0	0	Fer1l4	0	0.0703893	0	0
ENSMUSG00000013353	0	0	0.02	0	0	0	0	0.08	4931406B18Rik	0	-0.0285692	0	0.111031
ENSMUSG00000013367	46.23	59.42	73.47	61.77	56.32	69.22	35.31	39.46	Iglon5	0.355323	-0.246584	0.292843	0.156129
ENSMUSG00000013415	2.35	2.31	0.28	0.3	0.01	0.65	0.02	0.05	Igf2bp1	-0.0173299	0.0223678	0.708111	0.0418202
ENSMUSG00000013418	0	0	0	0	0.07	0	0	0	B4galnt2	0	0	-0.0976108	0
ENSMUSG00000013419	32.03	31.54	50.81	45.64	41.82	38.14	39.11	51.51	Zfp651	-0.0215627	-0.151663	-0.129641	0.38863
ENSMUSG00000013465	68.84	59.37	60.43	60.1	42.2	67.85	43.82	63.27	Nelfb	-0.210222	-0.007771	0.672425	0.520003
ENSMUSG00000013483	0.28	0.5	0.8	1.53	0.34	0.54	0.06	0.05	Card14	0.228819	0.49114	0.200697	-0.0136749
ENSMUSG00000013495	9.86	11.65	13.32	15.03	16.19	26.1	25.63	19.82	Tmem175	0.220113	0.162743	0.656723	-0.355082
ENSMUSG00000013523	25.01	17.06	129.54	112.27	308.96	432.78	329.1	338.69	Bcas1	-0.526269	-0.204726	0.484881	0.0413156
ENSMUSG00000013539	64.64	62.95	84.48	86.2	102.26	100.15	130.31	111.26	Tango2	-0.0376309	0.0287412	-0.0297852	-0.226133
ENSMUSG00000013562	0	0.19	0	0	0	0	0.62	0	4833413E03Rik	0.250962	0	0	-0.695994
ENSMUSG00000013584	17.77	10.75	18.26	11.43	3.84	4.41	3.12	3.25	Aldh1a2	-0.675768	-0.631781	0.160622	0.0448185
ENSMUSG00000013593	195.77	160.29	170.67	175.88	235.69	209.89	266.24	228.47	Ndufs2	-0.286853	0.043133	-0.166508	-0.21983
ENSMUSG00000013611	0.95	1.05	0.34	0.79	0.61	1.46	0.09	0.3	Snx31	0.0721498	0.417727	0.611598	0.254183
ENSMUSG00000013622	102.5	117.35	104.14	120.61	132.87	130.5	128.42	107.72	Atraid	0.193429	0.20995	-0.0257699	-0.251443
ENSMUSG00000013629	33.87	22.36	31.26	17.98	10.82	13.07	8.39	11.76	Cad	-0.577946	-0.765266	0.251392	0.442431
ENSMUSG00000013643	0	0	0	0	0	0	0	0	Lypd8	0	0	0	0
ENSMUSG00000013646	36.77	33.83	57.73	48.42	54.28	37.5	55.63	77.13	Sh3bp5l	-0.11691	-0.249003	-0.521899	0.46431
ENSMUSG00000013653	0	0	0	0	0	0	0	0	1810065E05Rik	0	0	0	0
ENSMUSG00000013662	90.51	76.09	49.55	56.18	66.65	75.72	56.53	45.08	Atad1	-0.247386	0.1778	0.181513	-0.320174
ENSMUSG00000013663	57.37	56.76	46.8	51.99	44.42	42.21	30.81	31.48	Pten	-0.0151563	0.14871	-0.0719625	0.0300713
ENSMUSG00000013668	0	0	0	0	0	0	0	0	4933402N03Rik	0	0	0	0
ENSMUSG00000013698	426.1	394.71	417.98	408.07	336.92	275.32	439.77	434.83	Pea15a	-0.11013	-0.0345336	-0.290342	-0.0162605
ENSMUSG00000013701	155.61	157.41	150.28	131.7	170.04	129.58	167.04	133.55	Timm23	0.0164871	-0.189053	-0.3894	-0.320662
ENSMUSG00000013707	4.21	1.78	3.69	4.05	4.47	3.99	1.39	3.73	Tnfaip8l2	-0.906198	0.106695	-0.132501	0.98483
ENSMUSG00000013736	31.49	30.56	25.03	28.38	31.17	44.78	31.56	28.79	Trnt1	-0.0418985	0.174659	0.509002	-0.128273
ENSMUSG00000013766	0	0.35	0.18	0.87	0.11	0	0.31	0	Ly6g6e	0.432959	0.664251	-0.15056	-0.389567
ENSMUSG00000013787	187.94	222.28	192.98	186.25	92.18	119.52	94.18	117.29	Ehmt2	0.240926	-0.0509422	0.37118	0.313598
ENSMUSG00000013822	67.78	86.32	83.33	73.29	57.37	65.81	86.76	92.46	Elof1	0.344323	-0.182878	0.194837	0.0907855
ENSMUSG00000013833	45.89	59.63	59.2	52.2	30.68	35.61	36.21	37.05	Med16	0.370752	-0.178337	0.208665	0.0322061
ENSMUSG00000013846	13.14	15.79	26.06	24.4	11.09	16.87	9.52	11.24	St3gal1	0.24782	-0.0913333	0.563725	0.218469
ENSMUSG00000013858	82.13	94.25	127.1	122.33	102.83	102.76	131.94	147.12	Tmem259	0.19635	-0.0547467	-0.000972963	0.155991
ENSMUSG00000013878	16.34	19.41	13.36	16.1	13.52	14.94	17.54	16.6	Rnf170	0.235172	0.251941	0.13461	-0.0750658
ENSMUSG00000013921	331.48	357.27	687.73	523.55	577.49	609.44	536.9	715.94	Clip3	0.10778	-0.392858	0.0775575	0.414514
ENSMUSG00000013928	0	0.12	0	0	0	0	0	0.2	Thap8	0.163499	0	0	0.263034
ENSMUSG00000013936	14.07	16.62	14.81	12.84	4.2	8.27	9.89	7.11	Myl2	0.225535	-0.191993	0.834058	-0.42523
ENSMUSG00000013973	35.49	39.02	45.05	34.46	32.49	39.88	42.83	50.7	Dedd	0.13322	-0.377009	0.287665	0.238246
ENSMUSG00000013974	0	0.2	0	0.29	0	0	0	0	Mcemp1	0.263034	0.367371	0	0
ENSMUSG00000013997	23.04	23.36	29.98	22.91	24.26	19.95	33.87	39.36	Nit1	0.0190772	-0.373723	-0.269904	0.21094
ENSMUSG00000014030	0.16	0.02	0.03	0.03	0.2	0.06	0	0	Pax5	-0.185556	0	-0.17897	0
ENSMUSG00000014039	7.61	6.73	6.09	7.63	5.59	5.35	4.61	8.11	Prdm15	-0.155545	0.283575	-0.0535219	0.69945
ENSMUSG00000014074	32.97	31.48	33.34	30.46	23.87	16.87	24.91	25.68	Rnf168	-0.0647096	-0.126371	-0.476867	0.0422497
ENSMUSG00000014075	23.74	19.84	19.81	16.25	19.03	9.23	15.5	11.3	Tctex1d2	-0.24749	-0.270681	-0.969356	-0.423808
ENSMUSG00000014077	33.74	36.27	48.99	45.75	58.95	57.38	99.99	92.62	Chp1	0.101417	-0.0966732	-0.0382855	-0.109324
ENSMUSG00000014104	0	0	0	0	0	0	0	0	Sval2	0	0	0	0
ENSMUSG00000014158	1.05	1.3	1.53	1.36	4.02	2.01	1.05	1.78	Trpv4	0.16601	-0.100351	-0.737924	0.439461
ENSMUSG00000014164	10.19	12.43	15.48	18.25	11.82	10.48	10.19	11.68	Klhl3	0.263249	0.224142	-0.159274	0.180345
ENSMUSG00000014177	24.21	16.52	21.46	23.85	27.46	17.06	27.44	22.49	Tvp23b	-0.524993	0.145888	-0.656138	-0.275875
ENSMUSG00000014195	193.56	204.55	177.6	187.07	144.4	139.97	137.06	137.87	Dnajc7	0.0792742	0.0745377	-0.0446391	0.00843958
ENSMUSG00000014198	0.33	2.19	0.43	2.77	1.59	2.27	8.49	3.14	Zfp385c	1.26213	1.39855	0.336339	-1.19678
ENSMUSG00000014226	155.19	122.73	131.94	120.83	87.56	70.29	87.55	69.5	Cacybp	-0.336107	-0.125906	-0.312956	-0.328869
ENSMUSG00000014232	32.93	20.68	18.23	17.12	14.35	19.21	18.19	21.49	Cluap1	-0.646197	-0.0857758	0.396831	0.228929
ENSMUSG00000014243	16.5	18.05	30.26	32.33	35.29	35.11	31.04	22.1	Zswim7	0.122436	0.0925035	-0.00717364	-0.471981
ENSMUSG00000014245	7.09	7.56	5.72	5.38	5.11	5.5	6.17	6.93	Pigl	0.0814711	-0.0749048	0.0892673	0.145348
ENSMUSG00000014294	247.5	203.85	237.93	238.88	383.61	135.27	356	338.89	Ndufa2	-0.278678	0.00572487	-1.49693	-0.0708562
ENSMUSG00000014301	50.91	81.17	39.57	63.41	65.64	30.56	64.85	58.24	Pam16	0.662599	0.666871	-1.07829	-0.152612
ENSMUSG00000014303	16.88	13.92	15.24	17.15	15.78	9.28	6.03	9.41	Glis2	-0.261099	0.160418	-0.706902	0.566373
ENSMUSG00000014313	717.74	885.98	905.72	891.96	1524.99	1009.71	1575.86	1394.3	Cox6c	0.303432	-0.0220616	-0.594376	-0.176479
ENSMUSG00000014329	5.36	5.63	5.07	4.94	2.23	7.56	4.49	4.67	Bicc1	0.0599821	-0.0312336	1.40608	0.0465426
ENSMUSG00000014349	69.96	67.44	61.46	64.47	42.69	39.2	35.47	42.14	Ube2z	-0.0521662	0.0679014	-0.120108	0.242316
ENSMUSG00000014351	0	0	0	0	0	0	0	0	Gip	0	0	0	0
ENSMUSG00000014353	14.65	15.16	19.09	23.64	16.4	20.69	14.63	14.14	Tmem87b	0.0462645	0.294525	0.317943	-0.0459526
ENSMUSG00000014355	38.95	46.11	35.2	32.67	19.85	29.03	25.17	25.14	Anapc1	0.237838	-0.104526	0.526357	-0.00165478
ENSMUSG00000014361	3.65	2.7	5.37	4.72	11.21	18.29	5.8	6.98	Mertk	-0.329705	-0.155278	0.65979	0.230854
ENSMUSG00000014402	85.21	88.4	51.75	57.11	44.15	48.48	48.44	43.87	Tsg101	0.0524196	0.139615	0.13212	-0.139928
ENSMUSG00000014418	11.31	13.86	15.26	17.66	8.69	15.24	11.87	22.89	Hps5	0.271603	0.198622	0.744983	0.892395
ENSMUSG00000014426	21.42	24.26	21.18	21.84	15.92	23.55	17.28	24.65	Map3k4	0.172068	0.0423033	0.536993	0.488693
ENSMUSG00000014444	10.36	6.51	10.82	6.48	3.09	3.94	3.42	2.09	Piezo1	-0.597078	-0.66012	0.27241	-0.51644
ENSMUSG00000014453	0	0	0	0	0.09	0	0	0	Blk	0	0	-0.124328	0
ENSMUSG00000014470	16.66	23.71	20.88	20.91	13.16	18.3	24.83	30.88	Rnf166	0.48461	0.00197675	0.44678	0.303604
ENSMUSG00000014496	17.43	17.19	10.86	13.58	13.06	14.08	13.33	10.06	Ankrd28	-0.0189105	0.297887	0.10104	-0.373687
ENSMUSG00000014498	45.48	47.76	48.48	43.74	33.62	34.69	21.47	29.07	Ankrd52	0.0690881	-0.14528	0.0439142	0.420325
ENSMUSG00000014503	3.62	2.42	1.76	2.59	0.9	1.23	0.46	1.47	Pkd2l2	-0.433897	0.379316	0.231044	0.758543
ENSMUSG00000014504	68.78	74.74	66.04	71.82	87.88	82.4	92.5	63.68	Srp19	0.118242	0.119313	-0.0918114	-0.531647
ENSMUSG00000014529	0	0	0	0	0	0	0	0	Tmbim7	0	0	0	0
ENSMUSG00000014542	0.31	0.08	0	0	0.29	0	0	0	Clec4f	-0.278535	0	-0.367371	0
ENSMUSG00000014543	0	0	0	0	0	0	0	0	Klra17	0	0	0	0
ENSMUSG00000014547	7.49	8.3	8.33	9.18	5.61	8.63	8.61	8.99	Wdfy2	0.131466	0.125789	0.542886	0.0559482
ENSMUSG00000014550	25.48	22.95	34.83	28.97	17.46	17.17	17.81	25.22	Rbsn	-0.144877	-0.257649	-0.0228441	0.479168
ENSMUSG00000014551	37	37.4	57.16	46.67	47.17	32.75	51.36	65.39	Mrps25	0.0151069	-0.286946	-0.513247	0.342501
ENSMUSG00000014554	17.79	16.65	19.58	20.73	15.92	16.5	29.02	42.51	Dguok	-0.0902969	0.0784452	0.0486254	0.535423
ENSMUSG00000014592	278.62	255.28	191.7	208.11	87.78	143.74	90.85	134.74	Camta1	-0.125747	0.117905	0.705157	0.563494
ENSMUSG00000014599	7.16	6.06	9.25	11.11	7.23	8.37	11.8	13.45	Csf1	-0.208901	0.240575	0.187157	0.174926
ENSMUSG00000014601	90.9	107.65	75.52	68.17	36.28	33.33	30.89	39.95	Strip1	0.241551	-0.14569	-0.118932	0.360759
ENSMUSG00000014602	448.82	649.87	710.77	770.55	570.82	580.72	344.76	512.24	Kif1a	0.533022	0.116349	0.0247638	0.569863
ENSMUSG00000014603	1	0.21	0.38	0.16	0.06	0	0	0.06	Alx3	-0.724993	-0.250543	-0.0840643	0.0840643
ENSMUSG00000014606	79.36	74.14	85.05	76.26	98.47	90.69	116.39	110.92	Slc25a11	-0.0968964	-0.155454	-0.117497	-0.0688416
ENSMUSG00000014609	0	0	0.23	0	1.07	0	0	0.08	Chrne	0	-0.298658	-1.04963	0.111031
ENSMUSG00000014633	20.9	12.06	19.36	14.74	25.81	15.79	19.52	23.87	Cmc2	-0.745776	-0.371302	-0.675169	0.277376
ENSMUSG00000014668	70.38	70.25	59.9	65.83	33.29	55.56	43.53	48.59	Chfr	-0.00262989	0.134054	0.721994	0.155272
ENSMUSG00000014686	2.94	4.37	2.66	3.62	1.18	1.03	1.3	2.02	Ceacam16	0.446726	0.336049	-0.102848	0.392915
ENSMUSG00000014704	0	0	0	0	0	0	0	0	Hoxa2	0	0	0	0
ENSMUSG00000014725	0.04	0.03	0.13	0.13	0	0.27	0.03	0.04	Adam28	-0.0139392	0	0.344828	0.0139392
ENSMUSG00000014747	0	0.3	0.37	1.15	0	0.96	0.5	1.47	Ankrd53	0.378512	0.650161	0.970854	0.719549
ENSMUSG00000014748	22.34	20.96	34.87	25.29	26.97	22.09	44.63	30.35	Tex261	-0.0879265	-0.448264	-0.276612	-0.541517
ENSMUSG00000014763	23.64	25.47	19.88	21.57	18.33	19.67	17.13	20.7	Fam120b	0.103356	0.112285	0.0966968	0.259316
ENSMUSG00000014767	20.42	24.68	12.94	16.97	7.88	18.68	13.02	13.67	Tbp	0.261687	0.36636	1.1481	0.0653825
ENSMUSG00000014769	197.12	195.39	157.26	143.58	203.86	154.48	181.62	149.42	Psmb1	-0.0126531	-0.130429	-0.397909	-0.279848
ENSMUSG00000014771	51	42.46	32.27	38.02	22.36	18.63	28.98	25.32	Pdcd2	-0.258823	0.229992	-0.25098	-0.187841
ENSMUSG00000014773	15.2	11.67	12.22	10.28	2.71	3.24	4.04	3.03	Dll1	-0.354577	-0.228955	0.192645	-0.322644
ENSMUSG00000014776	7.25	5.9	10.72	9.73	16.57	8.92	13	14.23	Nol3	-0.257798	-0.127322	-0.824702	0.121489
ENSMUSG00000014778	3.96	7.15	6.13	5.32	3.23	4.61	1.71	3.94	Fhod1	0.71646	-0.173978	0.407343	0.866218
ENSMUSG00000014782	2.85	7.36	5.05	11.78	0.58	2.09	0.27	0.77	Plekhg4	1.11864	1.07888	0.967682	0.478921
ENSMUSG00000014786	14.2	21.99	22.72	24.99	9.84	12.04	8.96	12.03	Slc9a5	0.596935	0.131853	0.266579	0.387619
ENSMUSG00000014791	0.54	0.21	0.54	0.3	0.63	0.55	0.46	0.81	Elmo3	-0.347923	-0.244419	-0.0726037	0.310021
ENSMUSG00000014813	1.17	0.63	0.64	1.73	0.85	0.35	0.26	0.45	Stc1	-0.412823	0.735205	-0.454566	0.202629
ENSMUSG00000014837	186.68	230.81	145.46	148.48	31.81	22.53	14.8	14.71	4931428F04Rik	0.304668	0.0294458	-0.479634	-0.00824138
ENSMUSG00000014846	171.49	176.74	206.9	184.13	142.1	77.89	138.67	132.59	Tppp3	0.0432557	-0.167351	-0.859109	-0.0642102
ENSMUSG00000014850	7.77	13.55	5.37	10.95	9.78	8.63	6.5	6.56	Msh3	0.73037	0.907645	-0.162749	0.0114956
ENSMUSG00000014852	0.31	0	0.15	0.04	0	0	0	0	Adamts13	-0.389567	-0.14505	0	0
ENSMUSG00000014856	62.29	65.03	83.65	75.74	67.75	43.02	49.14	68.7	Tmem208	0.0611441	-0.141531	-0.643201	0.475197
ENSMUSG00000014859	19.5	21.02	30.49	26.35	20.13	22.39	17.32	24.98	E2f4	0.103191	-0.203353	0.146599	0.503982
ENSMUSG00000014867	102.45	81.93	99.48	72.86	44.03	56.94	32.84	57.43	Surf4	-0.318968	-0.444043	0.363673	0.78798
ENSMUSG00000014873	30.68	39.48	34.47	33.34	26.83	32	24.95	29.02	Surf2	0.353637	-0.0467093	0.245825	0.210189
ENSMUSG00000014905	21.94	18.04	21.23	22.49	33.9	38.04	41.69	38.32	Dnajb9	-0.268832	0.0795388	0.161726	-0.118635
ENSMUSG00000014907	7.81	7.82	15.8	14.4	8.46	12.44	11.99	13.79	Naf1	0.00163664	-0.125531	0.506621	0.187221
ENSMUSG00000014932	13.31	13.35	13.46	16.77	10.94	12.73	8.42	8.85	Yes1	0.00402706	0.297376	0.201529	0.0643967
ENSMUSG00000014956	233.47	182.42	126.08	136.84	169.51	193.18	166.89	136.62	Ppp1cb	-0.354252	0.117258	0.187538	-0.286826
ENSMUSG00000014959	84.56	90.69	80.89	68.74	68.51	68.69	74.96	68.72	Gorasp2	0.0998279	-0.231701	0.00373111	-0.123667
ENSMUSG00000014980	32.53	27.85	48.09	23.67	16.77	20.44	36.59	33.8	Tsen15	-0.216881	-0.992671	0.270861	-0.111262
ENSMUSG00000015001	0	0.22	0.13	0.06	0.22	0	0	0	Oc90	0.286881	-0.0922585	-0.286881	0
ENSMUSG00000015002	29.23	32.46	44.89	43.69	44.59	42.11	41.9	45.63	Efr3a	0.146456	-0.0382278	-0.0806948	0.120281
ENSMUSG00000015013	164.83	126.11	140.01	103.7	99.91	58.76	122.02	81.14	Trappc2l	-0.383627	-0.429536	-0.755817	-0.582736
ENSMUSG00000015016	8.46	13.16	12.28	16.54	16.84	16.37	15.32	22.86	Acsf3	0.581909	0.401394	-0.0385179	0.547953
ENSMUSG00000015023	32.45	34.74	28.36	26.56	21.62	18.78	17.33	19.68	Ddx19a	0.0955334	-0.0912761	-0.193557	0.174029
ENSMUSG00000015027	3.95	5.91	3.9	5.6	3.44	2.82	2.61	3.07	Galns	0.481257	0.429684	-0.216987	0.17303
ENSMUSG00000015053	11.14	4.18	11.76	8.04	6.07	6.02	13.62	29.21	Gata2	-1.22874	-0.497234	-0.0102392	1.04708
ENSMUSG00000015083	1.15	1.71	1.42	2.44	2.66	1.09	2.17	2.1	C8g	0.333956	0.507402	-0.808341	-0.0322146
ENSMUSG00000015085	1.17	4.1	10.07	6.45	10.14	10.99	6.45	10.17	Entpd2	1.2328	-0.571343	0.106082	0.584317
ENSMUSG00000015087	46.38	51.44	58.11	69.97	71.83	90.03	92.03	122.52	Rabl6	0.146389	0.263807	0.321809	0.408977
ENSMUSG00000015090	377.2	113.8	692.34	410.63	425.75	868.78	520.04	1044.45	Ptgds	-1.72003	-0.752215	1.02726	1.00466
ENSMUSG00000015092	370.8	355.49	397.26	389.19	457.06	155.12	443.91	524.95	Edf1	-0.0606652	-0.0295338	-1.55288	0.241412
ENSMUSG00000015093	1.19	2.6	1.34	2.16	1.4	1.45	3.55	1.9	Clic3	0.717066	0.433416	0.0297473	-0.649814
ENSMUSG00000015094	408.61	408.24	459.8	428.24	286.66	274.31	262.59	311.37	Npdc1	-0.00130377	-0.102356	-0.0633076	0.24496
ENSMUSG00000015095	72.52	68.44	91.69	72.55	65.71	90.78	75.5	79.28	Fbxw5	-0.0823698	-0.333688	0.460277	0.0695809
ENSMUSG00000015112	3.59	1.68	1.24	1.95	2.78	0.59	1.54	1.16	Slc25a13	-0.776261	0.397216	-1.24936	-0.233797
ENSMUSG00000015120	315.07	353.64	240.51	259.38	182.01	172.93	161.74	178.91	Ube2i	0.166111	0.108536	-0.0734157	0.144706
ENSMUSG00000015126	42.79	34.67	31.38	29.67	28.52	22.75	18.61	20.1	Tsr3	-0.29589	-0.0782748	-0.313765	0.105653
ENSMUSG00000015127	38.37	21.78	41.6	39.29	38.05	58.42	62.98	62.51	Unkl	-0.789329	-0.0804316	0.605626	-0.0106372
ENSMUSG00000015133	2.19	1.29	2.94	2.85	3	1.74	0.89	1.5	Lrrk1	-0.478209	-0.0333372	-0.545824	0.403542
ENSMUSG00000015134	0	0.21	0.14	0.21	0.06	0.03	0.11	0	Aldh1a3	0.275007	0.0859732	-0.0414199	-0.15056
ENSMUSG00000015143	20.1	27.16	48.91	48.64	22.77	34.13	10.5	12.56	Actn1	0.416404	-0.00782579	0.563562	0.237723
ENSMUSG00000015149	100.87	101.5	231.74	193.25	585.09	435.46	571.77	500.2	Sirt2	0.00889466	-0.260805	-0.425273	-0.19257
ENSMUSG00000015165	343.86	323.45	241.55	247.28	169.47	232.86	190.91	201.67	Hnrnpl	-0.0880146	0.0336859	0.456127	0.0787027
ENSMUSG00000015176	35	37.98	24.6	29.46	23.66	24.03	19.17	22.7	Nolc1	0.114737	0.250772	0.0214855	0.232676
ENSMUSG00000015189	37.38	31.56	26.77	29.55	24.53	23.26	20.9	21.34	Casd1	-0.237254	0.137645	-0.073614	0.0286983
ENSMUSG00000015202	1.39	2.07	4.69	4.11	23.25	23.85	36.88	36.19	Magi1	0.361228	-0.155105	0.0352611	-0.0265216
ENSMUSG00000015214	15.56	11.12	14.92	17.98	12.02	21.41	19.47	14.44	Mtmr1	-0.450313	0.25364	0.783413	-0.406838
ENSMUSG00000015217	302.82	290.34	171.99	187.93	100.83	77.46	56.08	48.24	Hmgb3	-0.0605131	0.127163	-0.376133	-0.213155
ENSMUSG00000015222	581.48	743.9	511.78	624.6	325.38	396.64	177.23	166.64	Map2	0.354838	0.286901	0.28491	-0.0883738
ENSMUSG00000015224	6.21	4.4	9.21	6.82	16.82	27.05	23.19	23.14	Cyp2j9	-0.41704	-0.384742	0.654503	-0.00298509
ENSMUSG00000015242	0	0	0	0	0	0	0	0	Nipsnap3a	0	0	0	0
ENSMUSG00000015243	40.66	26.67	43.97	33.66	26.04	29.03	11.32	12.62	Abca1	-0.59034	-0.375691	0.151309	0.144724
ENSMUSG00000015247	65.49	64.26	36.28	40.83	15.6	16.83	15.3	8.26	Nipsnap3b	-0.0269384	0.166136	0.103123	-0.815788
ENSMUSG00000015289	39.18	42.46	38.61	41.72	54.7	29.54	46.62	52.8	Lage3	0.113211	0.109047	-0.866977	0.176039
ENSMUSG00000015290	46.48	43.34	55.5	57.43	38.37	36.91	59.21	66.31	Ubl4a	-0.0987112	0.0484584	-0.0545183	0.160818
ENSMUSG00000015291	515.42	525.77	639.54	611.1	460.85	317.68	742.4	712.85	Gdi1	0.0286283	-0.0655213	-0.535316	-0.0585177
ENSMUSG00000015305	45.6	50.61	64.22	72	50.14	74.38	46.74	56.58	Sash1	0.147321	0.162582	0.55973	0.270369
ENSMUSG00000015312	7.25	5.59	11.17	9.23	11.3	13.83	9.26	12.27	Gadd45b	-0.324116	-0.250523	0.26986	0.371138
ENSMUSG00000015314	0	0	0.02	0.47	0	0.14	0	0.29	Slamf6	0	0.527247	0.189034	0.367371
ENSMUSG00000015316	0.06	0.28	0.11	0.08	0.05	0.13	0.19	0.1	Slamf1	0.27208	-0.0395284	0.105933	-0.113458
ENSMUSG00000015335	18.36	16.19	24.33	16.38	15.9	8.51	8.82	10.32	Zdhhc12	-0.171509	-0.543419	-0.829506	0.205079
ENSMUSG00000015337	32.49	27.42	34.49	28.84	58.38	48.69	50.42	55.53	Endog	-0.236824	-0.250165	-0.257022	0.136687
ENSMUSG00000015340	0.6	0.38	0.63	0.62	0.55	0.67	0.12	1.34	Cybb	-0.213404	-0.00887815	0.10758	1.06301
ENSMUSG00000015341	95.76	94.09	82.52	93.71	139.39	121.17	186.15	168.06	Golga7	-0.0251171	0.181395	-0.20055	-0.14666
ENSMUSG00000015342	6.47	7.1	5.56	6.11	5.96	8.13	2.84	4.46	Xk	0.116814	0.116154	0.391528	0.507795
ENSMUSG00000015354	4.94	1.9	3.73	1.69	1.89	3.23	2.2	1.32	Pcolce2	-1.03441	-0.814234	0.549588	-0.463947
ENSMUSG00000015355	0.37	0.28	0.48	0.37	0.9	1.28	0.28	0.45	Cd48	-0.0980321	-0.111421	0.263034	0.179909
ENSMUSG00000015357	21.46	20.03	16.16	14.5	20.33	20.44	22.84	26.38	Clpx	-0.0949091	-0.146781	0.00742094	0.199738
ENSMUSG00000015363	26.53	26.92	29.53	30.89	20.11	20.34	20.24	22.75	Trabd	0.0202943	0.0628765	0.0156336	0.161144
ENSMUSG00000015365	0.23	0.17	0.12	0.09	0.3	0	0	0	Mov10l1	-0.0721498	-0.0391706	-0.378512	0
ENSMUSG00000015377	24.08	38.65	23.69	29.97	9.76	26.07	17.01	22.53	Dennd6b	0.660784	0.326945	1.33102	0.385703
ENSMUSG00000015396	25.96	29.37	23.96	23.91	16.52	21.49	18.71	17.86	Cd83	0.171826	-0.00289291	0.360281	-0.0635981
ENSMUSG00000015401	0.11	0.09	0	0	0	0	0	0.41	Tmem27	-0.0262315	0	0	0.495695
ENSMUSG00000015405	0.44	0.03	0.44	0.32	1.03	2.03	1.54	1	Ace2	-0.483424	-0.125531	0.577838	-0.344828
ENSMUSG00000015437	0	0	0	0.07	0	0	0	0	Gzmb	0	0.0976108	0	0
ENSMUSG00000015441	0	0	0	0	0	0	0	0	Gzmf	0	0	0	0
ENSMUSG00000015443	0	0	0	0	0	0	0	0	Gzmn	0	0	0	0
ENSMUSG00000015451	0.03	5.48	0.52	2.22	1.78	0.99	1.44	0.52	C4a	2.65335	1.08299	-0.482316	-0.68281
ENSMUSG00000015452	1.2	1.3	2.2	1.42	0.68	0.54	0.24	0.41	Ager	0.0641303	-0.403065	-0.125531	0.185355
ENSMUSG00000015461	54.74	60.72	85.26	75.9	58.06	52.68	65.67	80.73	Atf6b	0.147025	-0.165708	-0.137797	0.293828
ENSMUSG00000015467	3.53	1.77	12.88	5.72	5.34	2.98	3.65	2.22	Egfl8	-0.709625	-1.04647	-0.671714	-0.53017
ENSMUSG00000015468	7.16	9.95	8.89	9.96	5.98	9.85	9.48	14.05	Notch4	0.42429	0.148205	0.636396	0.522125
ENSMUSG00000015474	22.13	24.01	27.62	24.82	36.2	46.92	28.02	34.99	Ppt2	0.11274	-0.148535	0.365325	0.310549
ENSMUSG00000015476	24.5	28.07	44.68	42.12	46.57	103.02	98.71	101.55	Prrt1	0.189034	-0.0832055	1.12874	0.0405174
ENSMUSG00000015478	131.11	171.83	186.89	177.12	139.63	81.11	199.77	201.87	Rnf5	0.387614	-0.0770388	-0.776275	0.0150118
ENSMUSG00000015484	12.07	20.77	28.62	42.46	39.96	46.43	23.01	22.63	Fam163a	0.736082	0.553117	0.211584	-0.0230158
ENSMUSG00000015488	51.72	58.35	61.13	57.66	34.97	42.87	29.68	32.85	Cacfd1	0.170898	-0.082913	0.286441	0.141857
ENSMUSG00000015501	46.29	44.94	46.32	39.82	36.59	39.73	21.05	23.01	Hivep2	-0.0417843	-0.213174	0.115743	0.122857
ENSMUSG00000015519	0	0	0	0	0	0	0	0	2310057J18Rik	0	0	0	0
ENSMUSG00000015522	12.55	18.92	16.14	23.51	10.73	32.31	16.83	26.92	Arnt	0.555925	0.516003	1.50575	0.646992
ENSMUSG00000015533	0.8	0.51	0.88	0.45	0.45	0.08	0.07	0	Itga2	-0.253448	-0.37468	-0.425022	-0.0976108
ENSMUSG00000015536	122.62	93.07	88.39	86.61	84.36	76.09	79.36	106.96	Mocs2	-0.394106	-0.0290179	-0.147016	0.425947
ENSMUSG00000015542	24.57	28.24	18.33	24.78	30.01	19.79	28.34	36.22	Nat9	0.193491	0.415411	-0.576844	0.343209
ENSMUSG00000015568	3.42	4.83	2.67	3.42	6.64	7.66	2.11	2.04	Lpl	0.39945	0.268266	0.180794	-0.0328433
ENSMUSG00000015575	40.54	38.24	43.89	45.09	80.48	78.85	70.62	68.21	Atp6v0e	-0.0821762	0.0380597	-0.0291536	-0.049382
ENSMUSG00000015579	0.09	0.13	0	0.07	0	0	0	0	Nkx2-5	0.0519946	0.0976108	0	0
ENSMUSG00000015597	37.06	55.71	40.34	41.48	21.92	33.05	19.72	21.51	Zfp318	0.575328	0.0392454	0.571048	0.119542
ENSMUSG00000015599	36.92	40.38	62.73	50.38	45.39	37.19	34.72	44.63	Ttbk1	0.125975	-0.310766	-0.280619	0.353251
ENSMUSG00000015605	14.83	19.36	16.37	15.3	12.1	11.83	14.69	18.41	Srf	0.363076	-0.0917258	-0.0300456	0.306955
ENSMUSG00000015619	6.26	10.58	4.13	7.24	7	3.75	7.18	15.27	Gata3	0.673594	0.683686	-0.752072	0.992042
ENSMUSG00000015627	0	0	0	0	0	0	0	0	Gata5	0	0	0	0
ENSMUSG00000015647	2.23	1.4	3.76	3.9	3.55	21.14	4.55	7.09	Lama5	-0.4285	0.0418202	2.28272	0.543652
ENSMUSG00000015652	0.35	0.53	0.64	0.88	2.24	0.78	0.67	0	Steap1	0.180572	0.197037	-0.864117	-0.739848
ENSMUSG00000015653	5.01	5.56	6.07	7.09	6.75	9.62	11.04	8.15	Steap2	0.126331	0.194429	0.454516	-0.395992
ENSMUSG00000015656	1507.91	1431.93	1695.84	1257.48	1414.63	1795.83	1502.56	1487.29	Hspa8	-0.0745386	-0.431168	0.34401	-0.0147268
ENSMUSG00000015659	7.72	12.68	8.7	11.28	8.34	12.3	11	12.4	Serac1	0.649668	0.340254	0.509932	0.159199
ENSMUSG00000015665	0	0	0	0	0.09	0	0.08	0	Awat1	0	0	-0.124328	-0.111031
ENSMUSG00000015668	34.1	24.34	30.15	27.88	43.74	33.85	45.28	45.08	Pdzd11	-0.470055	-0.109161	-0.360407	-0.00624815
ENSMUSG00000015671	150.17	174.75	124.05	139.75	157.3	97.85	156.9	133.18	Psma2	0.217353	0.17063	-0.679348	-0.234842
ENSMUSG00000015672	24.73	26.9	25.73	29.7	33.36	21.34	24.26	20.73	Mrpl32	0.116814	0.199779	-0.621101	-0.217166
ENSMUSG00000015697	30.92	33.29	24.91	28.43	15.7	23.81	14.89	16.68	Setdb1	0.103327	0.183779	0.571074	0.153999
ENSMUSG00000015702	1.02	0.48	0.22	0.16	0.12	0.48	0.17	0.33	Anxa9	-0.448758	-0.0727563	0.402098	0.184918
ENSMUSG00000015709	86.9	112.81	60.48	56.86	27.21	26.82	24.17	31.34	Arnt2	0.372692	-0.0875508	-0.0200842	0.361614
ENSMUSG00000015711	63.4	55.16	38.41	36.94	19.77	18.69	12.61	11.85	Prune1	-0.197518	-0.0548421	-0.0770381	-0.0828987
ENSMUSG00000015714	36.26	39.96	44.87	41.44	84.78	66.05	141.83	123.54	Cers2	0.136588	-0.112126	-0.355404	-0.19769
ENSMUSG00000015721	0	0	0	0.03	0	0	0.03	0.07	Nlrp5	0	0.0426443	0	0.0549665
ENSMUSG00000015733	131.11	115.31	81.07	107.9	130.35	107.48	113.53	75.49	Capza2	-0.183765	0.408077	-0.275987	-0.582382
ENSMUSG00000015745	55.15	78.34	32.72	48.07	15.43	25.67	20.61	15.61	Plekho1	0.498762	0.541237	0.698885	-0.379647
ENSMUSG00000015747	41.3	29.02	21.54	24.85	31.78	30.55	36.49	23.75	Vps45	-0.494734	0.197677	-0.0551758	-0.599077
ENSMUSG00000015748	20.83	26.25	17.73	23.92	11.5	17.87	17.54	15.94	Prpf3	0.319944	0.411953	0.594166	-0.130207
ENSMUSG00000015749	115.09	99.97	76.55	85.23	72.32	81.54	59.3	49.89	Anp32e	-0.201317	0.153063	0.170887	-0.244776
ENSMUSG00000015750	63.69	88.47	81.07	79.3	99.02	55.86	79.22	57.83	Aph1a	0.467861	-0.031455	-0.814803	-0.44741
ENSMUSG00000015755	44	41.81	41.93	44.15	39.04	50.69	28.48	27.38	Tab2	-0.0719772	0.0727398	0.368443	-0.0548619
ENSMUSG00000015757	27.01	27.8	16.6	18.93	17.07	21.99	15.87	15.54	Ppil4	0.0401268	0.179366	0.34741	-0.0285007
ENSMUSG00000015759	77.77	80.41	48.02	62.65	59.93	76.19	66.35	53.78	Cnih1	0.0475597	0.37679	0.341261	-0.298029
ENSMUSG00000015766	14.89	12.41	26.22	31.25	50.26	51.04	37.7	44.89	Eps8	-0.24481	0.244632	0.0217875	0.245846
ENSMUSG00000015776	61.56	64.01	49.9	41.12	37.32	25.71	40	41.94	Med22	0.0554211	-0.27316	-0.520718	0.0666983
ENSMUSG00000015787	0	0	0.06	0	0	0	0	0	Abo	0	-0.0840643	0	0
ENSMUSG00000015790	94.01	95.49	101.17	94.93	82	72.72	87.5	90.27	Surf1	0.0223001	-0.0909177	-0.171055	0.0444633
ENSMUSG00000015804	94.48	98.95	66.24	64.12	64.17	52.29	54.75	66.92	Med28	0.066008	-0.046219	-0.290343	0.284865
ENSMUSG00000015806	57.97	69.91	67.76	87.07	111.12	103.45	275.8	333.4	Qdpr	0.266008	0.357081	-0.102231	0.272731
ENSMUSG00000015812	0	1.67	0	0	0	0.77	0.36	0.8	Gnrh1	1.41684	0	0.823749	0.40439
ENSMUSG00000015829	4.84	6.3	31.42	33.43	46.77	53.48	28.37	43.25	Tnr	0.321928	0.0867821	0.189622	0.591334
ENSMUSG00000015837	254.07	233.16	255.16	256.37	263.05	257.03	293.87	314.93	Sqstm1	-0.123399	0.00679868	-0.0332723	0.0995259
ENSMUSG00000015839	6.34	5.13	5.24	8.68	9.13	10.99	8.63	9.12	Nfe2l2	-0.259893	0.633461	0.243197	0.0716016
ENSMUSG00000015843	13.97	10.54	11	7.7	1.87	1.8	2.28	0.56	Rxrg	-0.375431	-0.463947	-0.0356239	-1.07215
ENSMUSG00000015846	4.59	7.3	7.49	8.1	7.83	11.03	9.68	14.34	Rxra	0.570263	0.100102	0.446151	0.522387
ENSMUSG00000015850	1.07	0.45	2.8	1.28	1.78	1.5	7.6	6.81	Adamtsl4	-0.513578	-0.736966	-0.153157	-0.139014
ENSMUSG00000015852	9.79	16.67	10.17	15.98	12.74	29.48	21.71	16.29	Fcrls	0.711607	0.604207	1.14948	-0.39339
ENSMUSG00000015854	0	0	0	0	0	0	0.26	0	Cd5l	0	0	0	-0.333424
ENSMUSG00000015869	84.19	87.06	71.67	78.06	62.12	71.53	47.36	58.32	Prpsap1	0.0478028	0.121588	0.200481	0.294704
ENSMUSG00000015879	8.17	5.47	13.41	8.29	6.78	2.27	1.33	0.68	Fam184b	-0.503156	-0.63332	-1.25048	-0.471869
ENSMUSG00000015880	1.43	2.48	1.6	1.95	0.29	0.59	0.24	0.24	Ncapg	0.518131	0.182203	0.301656	0
ENSMUSG00000015882	29.47	31.12	30.03	15.51	29.9	10.2	10.84	12.63	Lcorl	0.0760824	-0.910324	-1.46411	0.203116
ENSMUSG00000015889	41.85	41.01	34.71	42	27.61	29.34	27.31	30.66	Lta4h	-0.0285624	0.268009	0.0847016	0.16135
ENSMUSG00000015890	0.11	0.08	0.12	0	0.46	0.15	0.04	0.05	Amdhd1	-0.0395284	-0.163499	-0.344335	0.0138058
ENSMUSG00000015932	288.37	265	169.37	179.39	186.32	206.27	169.57	135.06	Dstn	-0.121489	0.082448	0.146006	-0.326121
ENSMUSG00000015937	193.38	186.2	161.08	176.43	182.64	198.38	197.15	232.27	H2afy	-0.0542994	0.130544	0.11864	0.235408
ENSMUSG00000015942	19.87	19.02	20.1	21.14	10.45	18.89	21.55	19.52	Gtf2ird2	-0.0599886	0.0694122	0.796696	-0.136097
ENSMUSG00000015943	54.71	35.8	36.39	28.79	37.8	20.55	34.55	31.36	Bola1	-0.598231	-0.327824	-0.848369	-0.135638
ENSMUSG00000015944	46.43	45.5	55.8	55.61	34.03	38.33	27.89	42.22	Gatsl2	-0.0285692	-0.00483401	0.167039	0.581129
ENSMUSG00000015947	2.05	1.35	4.52	3.78	1.19	2.82	1.34	3.47	Fcgr1	-0.376148	-0.207658	0.802642	0.933766
ENSMUSG00000015950	4.76	3.99	5.69	4.05	5.39	7.64	6.44	5.58	Ncf1	-0.207029	-0.405723	0.435215	-0.177215
ENSMUSG00000015957	1.57	1.77	6.27	6.32	0.59	1.43	0.55	0.13	Wnt11	0.108118	0.00988828	0.61193	-0.455945
ENSMUSG00000015961	81.29	66.8	42.29	48.11	44.72	39.58	34.52	32.11	Adss	-0.279432	0.181983	-0.172057	-0.101365
ENSMUSG00000015962	0	0	0	0	0	0	0	0	1700016C15Rik	0	0	0	0
ENSMUSG00000015966	1.71	1.56	1.58	0.62	0.22	0.06	1.2	0.29	Il17rb	-0.082149	-0.671377	-0.202817	-0.770132
ENSMUSG00000015968	14.93	20.2	13.47	16.04	8.42	14.05	6.55	8.72	Cacna1d	0.412318	0.23586	0.675965	0.36448
ENSMUSG00000015970	0.81	1.51	0.88	0.84	0.41	0.15	0.98	1.67	Chdh	0.471698	-0.0310269	-0.294061	0.431339
ENSMUSG00000015971	22.4	21.74	20.13	21.54	26.63	22.09	28.57	31.58	Actr8	-0.0412763	0.0931947	-0.258967	0.139852
ENSMUSG00000015980	16.35	10.04	7.29	5.9	7.13	7.83	5.73	5.39	Lrrc27	-0.652195	-0.264776	0.119158	-0.0747906
ENSMUSG00000015981	81.42	69.26	62.25	56.56	45.71	28.26	74.35	67.63	Stk32c	-0.230291	-0.135999	-0.674802	-0.134768
ENSMUSG00000015994	77.77	65.59	64.05	63.4	83.58	66.02	100.31	81.46	Fnta	-0.242341	-0.0144884	-0.335725	-0.29701
ENSMUSG00000016018	26.02	30.49	21.35	25.07	24.53	34.66	27.52	27.36	Skiv2l2	0.220866	0.222116	0.482113	-0.00811645
ENSMUSG00000016024	0.1	0.64	0.78	0.71	8.5	0.92	0.61	0.97	Lbp	0.576192	-0.0578809	-2.30682	0.291135
ENSMUSG00000016028	3.18	3.27	1.72	2.45	0.49	0.54	0.29	0.27	Celsr1	0.0307331	0.34299	0.047618	-0.0225426
ENSMUSG00000016087	3.09	3.42	2.95	4.01	2.29	5.45	3.65	3.09	Fli1	0.111946	0.342958	0.971212	-0.18513
ENSMUSG00000016128	6.8	3.65	5.46	4.65	4.82	6.54	3.48	15.03	Stard13	-0.746243	-0.193283	0.373545	1.8392
ENSMUSG00000016150	35.55	56.43	24.18	38.28	12.32	12.82	6.91	9.49	Tenm1	0.651933	0.641517	0.0531635	0.407265
ENSMUSG00000016179	8.64	8.21	6.37	6.4	5.46	3.13	1.83	1.78	Camk1g	-0.065832	0.00586065	-0.645392	-0.0257172
ENSMUSG00000016181	7.81	9.14	6.95	10.45	5.79	8.98	7.46	7.6	Diexf	0.202844	0.526321	0.555628	0.023679
ENSMUSG00000016194	0.34	0.54	10.44	8.15	9.57	9.3	21.17	18.54	Hsd11b1	0.200697	-0.322243	-0.037331	-0.182178
ENSMUSG00000016200	6.66	9.33	4.8	6.25	2.73	4.17	3.61	4.48	Syt14	0.431424	0.321928	0.470989	0.249409
ENSMUSG00000016206	3.69	2.96	2.93	2.6	5.96	5.79	8.14	6.78	H2-M3	-0.244087	-0.126532	-0.0356757	-0.232424
ENSMUSG00000016239	2.64	2.99	8.68	11.11	8.27	9	7.45	10.68	Lonrf3	0.13245	0.32312	0.109359	0.467017
ENSMUSG00000016252	1205.84	1210.34	1219.82	1190.47	1004.92	517.99	1393.37	1184.04	Atp5e	0.00536944	-0.0351079	-0.954737	-0.234678
ENSMUSG00000016253	42.96	46.52	43.11	40.5	30.19	28.72	30.78	41.02	Nelfcd	0.112343	-0.0879944	-0.0696494	0.402957
ENSMUSG00000016255	0	0	0	0.15	0.09	0	0	0	Tubb1	0	0.201634	-0.124328	0
ENSMUSG00000016256	37.93	40.63	39.14	40.66	26.69	27.31	41.98	52.05	Ctsz	0.0967412	0.0536222	0.0319467	0.303687
ENSMUSG00000016257	53.74	58.45	41.25	47.36	44.39	43.98	52.29	51.2	Prelid3b	0.119081	0.194863	-0.0130908	-0.029815
ENSMUSG00000016262	17.67	22.93	12.58	15.81	7.54	7.06	6.57	5.89	Sertad4	0.358098	0.307836	-0.0834562	-0.135789
ENSMUSG00000016283	0	0	0	0	0	0	0	0	H2-M2	0	0	0	0
ENSMUSG00000016308	47.27	47.38	44.16	37.13	47.55	55.82	37.7	34.45	Ube2a	0.00328394	-0.244119	0.226928	-0.126548
ENSMUSG00000016319	266.59	230.29	275.8	254.64	516.21	426.56	422.61	334.6	Slc25a5	-0.210321	-0.11473	-0.274623	-0.335994
ENSMUSG00000016327	0	0.02	0	0.04	0.05	0.03	0	0	Atp1b4	0.0285692	0.0565835	-0.027745	0
ENSMUSG00000016344	190.85	213.35	212.77	177.04	155.41	97.46	133.14	146.89	Ppdpf	0.15999	-0.263858	-0.667723	0.140785
ENSMUSG00000016346	88.2	107	96.42	104.42	55.57	71.3	68.94	101.79	Kcnq2	0.275916	0.113859	0.353958	0.55551
ENSMUSG00000016349	242.64	213.97	501.36	411.08	661.57	773.31	834.23	1041.52	Eef1a2	-0.180616	-0.285797	0.224838	0.31983
ENSMUSG00000016356	0.29	0.17	0.67	0.46	1.81	4.09	2.62	1.42	Col20a1	-0.140863	-0.19388	0.857096	-0.580983
ENSMUSG00000016382	16.68	12.85	13.26	18.69	23.63	28.98	44.36	26.87	Pls3	-0.352232	0.465489	0.283584	-0.702708
ENSMUSG00000016386	11.26	12.55	9.65	11.24	5.66	6.64	4.97	6.7	Mpped2	0.144334	0.20075	0.19805	0.367128
ENSMUSG00000016409	30.21	22.74	11.55	13.63	11.38	14.41	7.3	9.01	Nkap	-0.394688	0.221242	0.315856	0.270259
ENSMUSG00000016427	382.82	434.01	516.86	540.01	550.45	217.98	742.08	629.8	Ndufa1	0.180619	0.0630931	-1.33243	-0.236335
ENSMUSG00000016458	0.22	0.16	0.04	0.12	0.09	0	0	0	Wt1	-0.0727563	0.106915	-0.124328	0
ENSMUSG00000016477	19.32	11.75	11.02	13.78	46.34	20.39	29.2	16.68	E2f3	-0.672403	0.298209	-1.14612	-0.77243
ENSMUSG00000016481	21.52	23.45	22.51	26.57	21.78	26.42	19.99	17.47	Cr1l	0.118628	0.229825	0.267461	-0.184518
ENSMUSG00000016487	16.82	20.73	26.24	30.5	26.26	50.18	40.25	57.5	Ppfibp1	0.286191	0.209625	0.908795	0.504043
ENSMUSG00000016493	2.76	3.71	2.7	3.55	2.5	6.13	2.78	2.33	Cd46	0.324994	0.298341	1.02655	-0.182864
ENSMUSG00000016494	13.15	11.73	15.74	18.94	15.61	24.11	12.74	10.71	Cd34	-0.15257	0.252366	0.59621	-0.230641
ENSMUSG00000016495	29.08	34.03	22.06	22.17	15.75	21.17	13.37	18.76	Plgrkt	0.219786	0.00686553	0.404448	0.459523
ENSMUSG00000016496	0.33	0.28	0.08	0.34	0.18	0.2	0.36	0.31	Cd274	-0.0552824	0.311202	0.0242475	-0.0540398
ENSMUSG00000016498	0	0	0	0.12	0.14	0	0	0	Pdcd1lg2	0	0.163499	-0.189034	0
ENSMUSG00000016503	64.16	72.27	47.8	57	41.91	36.19	27.11	29.67	Gtf3a	0.169236	0.249172	-0.206399	0.125745
ENSMUSG00000016510	31.56	13.09	24.01	20.23	15.83	17.96	12.56	15.65	Mtif3	-1.20843	-0.236401	0.171924	0.296165
ENSMUSG00000016520	2.07	2.13	2.59	3.43	2.14	2.92	1.6	2.45	Lnx2	0.027924	0.303323	0.320089	0.408085
ENSMUSG00000016524	0	0	0	0	0.52	0.34	0.12	0.17	Il19	0	0	-0.181838	0.0630098
ENSMUSG00000016526	9.09	6.15	5.18	5.98	4.69	5.25	5.7	6.3	Dyrk3	-0.496911	0.17562	0.135428	0.123735
ENSMUSG00000016528	30.39	28.71	31.84	29.14	27.09	23.76	27.72	29.82	Mapkapk2	-0.0793564	-0.123775	-0.182045	0.101811
ENSMUSG00000016529	0	0	0.08	0.08	0	0	0	0	Il10	0	0	0	0
ENSMUSG00000016534	32.81	29.63	30	37.97	45.4	49.84	51.94	41.03	Lamp2	-0.142505	0.330096	0.131839	-0.332939
ENSMUSG00000016541	215.02	203.5	151.19	154.79	138.98	159.94	100.67	96.04	Atxn10	-0.079064	0.0337291	0.201302	-0.0672426
ENSMUSG00000016552	6.92	9.17	7.32	8.31	3.82	5.35	3.35	5.05	Foxred2	0.360747	0.162198	0.397723	0.47592
ENSMUSG00000016554	92.91	88.34	91.48	82.09	62.49	73.37	60.8	67.95	Eif3d	-0.0719725	-0.154467	0.228191	0.157944
ENSMUSG00000016559	446.45	626.25	272.46	306.87	198.73	175.9	166.79	158.9	H3f3b	0.487314	0.170991	-0.175117	-0.0694868
ENSMUSG00000016619	17.82	15.14	18.08	18.14	19.4	19.99	17.28	18.4	Nup50	-0.221626	0.00452966	0.041133	0.0857906
ENSMUSG00000016624	6.04	5.5	8.47	7.09	6.99	17.68	15.81	23	Phf21b	-0.115136	-0.227225	1.22523	0.513715
ENSMUSG00000016626	0	0	0	0	0	0	0	0	Nlrp14	0	0	0	0
ENSMUSG00000016637	27.71	41.82	33.43	33.53	36.97	30.14	26.9	32.34	Ift27	0.576731	0.00418415	-0.286091	0.256989
ENSMUSG00000016664	11.98	14.42	14.64	16.95	25.48	19.37	24.87	30.67	Pacsin2	0.248512	0.198743	-0.378457	0.291837
ENSMUSG00000016756	2.98	1.97	1.26	1.63	1.93	3.65	1.69	2.21	Cmah	-0.422305	0.21874	0.66633	0.254967
ENSMUSG00000016757	25.84	27.65	24.97	24.03	12.04	11.02	9.81	9.19	Ttll12	0.0941505	-0.0531877	-0.117507	-0.0852125
ENSMUSG00000016758	0.49	0.25	0.26	0.37	0.14	0.31	0.14	0.15	Bik	-0.253384	0.120752	0.200533	0.0126
ENSMUSG00000016763	6.67	5.84	3.71	3.67	2.84	1.83	1.25	1.5	Scube1	-0.16523	-0.0123045	-0.440304	0.152003
ENSMUSG00000016831	24.2	28.75	33.03	29.22	27.03	25.79	38.71	27.84	Tox4	0.239466	-0.171303	-0.0652772	-0.461431
ENSMUSG00000016833	69.93	89.41	65.06	71.19	77.1	37.06	92.54	70.23	Mrps18c	0.350086	0.128022	-1.03705	-0.393098
ENSMUSG00000016918	10.36	8.01	8.7	7.02	6.87	3.38	0.99	1.61	Sulf1	-0.334364	-0.274383	-0.845433	0.391281
ENSMUSG00000016921	105.16	125.55	79.05	90.57	64.7	95.68	63.63	75.33	Srsf6	0.253467	0.193974	0.557324	0.240046
ENSMUSG00000016933	65.91	91	70.62	71.35	35.31	63.93	31.02	49.04	Plcg1	0.459412	0.0146305	0.838518	0.644108
ENSMUSG00000016940	63.59	62.66	72.25	70.8	75.28	53.47	121.05	158.25	Kctd2	-0.0209237	-0.0288449	-0.485843	0.383821
ENSMUSG00000016942	0.12	0.06	0.06	0.2	0.2	0.11	0	0.07	Tmprss6	-0.0794345	0.17897	-0.112475	0.0976108
ENSMUSG00000016946	58.57	44.58	75.14	60.36	44.29	49.51	31.99	28.15	Kctd5	-0.386185	-0.311356	0.157377	-0.178533
ENSMUSG00000016982	0.09	0	0	0.05	0	0	0	0	Pom121l2	-0.124328	0.0703893	0	0
ENSMUSG00000016984	4.26	5.07	3.11	4.6	3.34	4.76	4.35	4.05	Etaa1	0.206634	0.446288	0.408374	-0.0832555
ENSMUSG00000016995	10.93	11.16	33.04	31.06	44.25	24.58	12.51	17.58	Matn4	0.0275492	-0.0864566	-0.822902	0.459723
ENSMUSG00000016998	0	0	0.19	0	0	0	0	0	Svs4	0	-0.250962	0	0
ENSMUSG00000017000	0	0	0	0	0	0	0	0	Svs6	0	0	0	0
ENSMUSG00000017002	0.76	0.53	2.58	7.15	6.18	6.62	0.42	6.51	Slpi	-0.202044	1.18684	0.0858072	2.40292
ENSMUSG00000017003	0.12	0	0	0	0	0	0	0	Svs3a	-0.163499	0	0	0
ENSMUSG00000017004	0	0	0	0	0.27	0	0	0	Svs5	0	0	-0.344828	0
ENSMUSG00000017007	0.13	0.31	0.57	0.77	0.9	0.88	0.26	0.81	Rbpjl	0.213244	0.172985	-0.0152668	0.522566
ENSMUSG00000017009	9.57	5.44	14.05	13.05	48.68	99.04	47.28	68.9	Sdc4	-0.714843	-0.0991934	1.00984	0.533867
ENSMUSG00000017049	0	0	0	0	0	0	0	0	Ccdc70	0	0	0	0
ENSMUSG00000017057	4.74	4.76	3.71	3.16	2.03	3.12	1.33	1.2	Il13ra1	0.00501807	-0.179144	0.443327	-0.0828264
ENSMUSG00000017064	0	0	0	0	0	0	0	0	Prl5a1	0	0	0	0
ENSMUSG00000017119	66.55	70.93	60.03	71.88	66.17	82.7	88.44	95.61	Nbr1	0.0906378	0.256004	0.317411	0.111252
ENSMUSG00000017132	27.67	38.21	39.99	38.28	37.66	42.58	67.6	71.56	Cyth1	0.45168	-0.0614771	0.172825	0.0809659
ENSMUSG00000017144	15.23	16.19	11.7	11.47	20.33	19.35	32.4	20.49	Rnd3	0.0829065	-0.026367	-0.0678552	-0.636183
ENSMUSG00000017146	1.5	1.77	1.16	1.63	1.59	1.06	0.94	0.93	Brca1	0.147958	0.284031	-0.330308	-0.0074558
ENSMUSG00000017165	0	1.76	0	0	0	0	0	0	Gast	1.46467	0	0	0
ENSMUSG00000017167	14.51	12.51	37.05	34.35	128.24	153.25	104.53	134.5	Cntnap1	-0.199171	-0.106186	0.255218	0.36064
ENSMUSG00000017176	52.52	58.47	67.88	63.95	46.17	38.58	53.93	40.24	Nt5c3b	0.152084	-0.0847556	-0.253098	-0.41355
ENSMUSG00000017188	124.63	123.16	133	139.11	148.37	90.95	202.88	201.31	Coa3	-0.0169806	0.0643269	-0.699969	-0.0111526
ENSMUSG00000017195	0	0	0	0.34	0.19	0	0	0.3	Zpbp2	0	0.422233	-0.250962	0.378512
ENSMUSG00000017204	0	0	0	0	0.08	0	0.45	0.08	Gsdma	0	0	-0.111031	-0.425022
ENSMUSG00000017210	42.64	60.98	43.75	50.19	35.78	59.69	57.4	70.11	Med24	0.506152	0.193974	0.722537	0.284084
ENSMUSG00000017211	0.11	0	0	0	0	0	0	0	Gsdma2	-0.15056	0	0	0
ENSMUSG00000017221	144.04	159.99	185.14	161.4	148.36	130.73	127.34	153.81	Psmd3	0.15052	-0.196836	-0.18121	0.270528
ENSMUSG00000017264	50.56	60.07	54.61	51.24	31.87	38.94	31.93	33.04	Exosc10	0.244212	-0.0901894	0.281063	0.0478285
ENSMUSG00000017286	53.48	61.42	49.81	42.23	51.47	48.75	75.98	48.82	Glod4	0.196282	-0.23308	-0.0767963	-0.627759
ENSMUSG00000017288	56.35	55.48	50.19	46.73	53.35	42.72	41.36	51.44	Vps53	-0.0220534	-0.100966	-0.313987	0.307965
ENSMUSG00000017291	30.46	33.12	21.17	24.7	21.96	24.38	16.94	15.24	Taok1	0.117099	0.21316	0.144569	-0.143628
ENSMUSG00000017299	58.26	43.53	55.46	50.65	31.79	30.74	60.39	60.13	Dnttip1	-0.412281	-0.128461	-0.0469538	-0.0061231
ENSMUSG00000017300	0	0	0.2	0	0	0.24	0	0	Tnnc2	0	-0.263034	0.31034	0
ENSMUSG00000017307	30.04	34.67	45.91	44.23	29.42	44.65	49.78	52.26	Acot8	0.200583	-0.0526155	0.585595	0.068792
ENSMUSG00000017309	0	0.15	0.04	0.04	0	0.21	0	0.05	Cd300lg	0.201634	0	0.275007	0.0703893
ENSMUSG00000017310	0	0	0	0	0	0	0	0	Spint4	0	0	0	0
ENSMUSG00000017311	0	0	0	0	0	0	0	0	Pyy	0	0	0	0
ENSMUSG00000017314	30.02	29.06	48.27	43.53	40.31	32.09	34.84	51.17	Mpp2	-0.0453537	-0.145932	-0.320096	0.54165
ENSMUSG00000017316	0	0	0	0	0	0	0	0	Ppy	0	0	0	0
ENSMUSG00000017344	87.79	70.94	114.1	120.11	51.72	137.09	70.89	90.13	Vtn	-0.303603	0.0734302	1.38919	0.342135
ENSMUSG00000017376	24.8	28.01	24.61	26.79	22.06	23.49	15.42	15.74	Nlk	0.169179	0.117859	0.0868003	0.0278454
ENSMUSG00000017386	61.69	80.08	85.51	79.85	41.54	32.15	20.54	24.24	Traf4	0.371111	-0.0976191	-0.359811	0.228694
ENSMUSG00000017390	72.92	54.72	189.08	192.9	522.95	577.91	1010.49	852.99	Aldoc	-0.407769	0.0287061	0.14391	-0.244191
ENSMUSG00000017400	12.82	12.2	15.2	20.14	11.07	27.01	3.06	4.97	Stac2	-0.0662197	0.383982	1.21452	0.556251
ENSMUSG00000017404	1073.22	1029.3	863.36	942.2	842.99	678.38	585.6	660.2	Rpl19	-0.060225	0.125931	-0.313007	0.17271
ENSMUSG00000017405	4.29	8.05	7.28	5.96	3.34	3.67	2.21	2.02	Nek8	0.77465	-0.250543	0.105728	-0.0880247
ENSMUSG00000017412	9.47	11.43	13.27	27.86	122.53	41.31	111.24	93.11	Cacnb4	0.247565	1.01609	-1.54579	-0.254167
ENSMUSG00000017417	6.5	5.65	30.19	14.93	27.27	89.43	76.6	94.32	Plxdc1	-0.173536	-0.969337	1.67753	0.296722
ENSMUSG00000017418	12.32	9.93	11.15	15.97	8.91	12.52	8.47	8.26	Arl5b	-0.285301	0.48203	0.448138	-0.0323522
ENSMUSG00000017421	76.88	90.26	61.95	73.6	55.96	95.49	57.75	60.86	Zfp207	0.22873	0.244969	0.76043	0.074418
ENSMUSG00000017428	68.72	56.33	49.96	48.86	49.97	58.69	43.55	45.41	Psmd11	-0.282282	-0.0314824	0.227841	0.0590103
ENSMUSG00000017446	3.52	4.94	4.49	5.06	1.43	5.38	1.06	1.27	C1qtnf1	0.39414	0.142512	1.3926	0.140048
ENSMUSG00000017453	0.72	2.94	1.81	3.04	1.19	3	6.68	2.54	Pipox	1.19579	0.523785	0.869069	-1.11736
ENSMUSG00000017466	176.43	133.33	154.15	140.58	124.64	74.53	82.28	94.73	Timp2	-0.401468	-0.132046	-0.734174	0.201001
ENSMUSG00000017478	29.14	37.5	56.26	62.57	30.32	36.11	37.91	63.92	Zc3h18	0.353179	0.150818	0.244724	0.738522
ENSMUSG00000017485	128.31	122.79	57.03	73.88	48.74	53.23	29.22	27.15	Top2b	-0.0629391	0.367782	0.124685	-0.102369
ENSMUSG00000017491	1.51	2.99	2.12	2.88	3.49	2.17	2.29	2.01	Rarb	0.668701	0.314511	-0.502233	-0.128324
ENSMUSG00000017493	123.42	222.16	95.75	137.42	33.17	72.43	17.25	25.5	Igfbp4	0.84286	0.516719	1.10364	0.538096
ENSMUSG00000017499	0.95	1.24	1.35	1.3	0.26	0.52	0.28	0.18	Cdc6	0.200025	-0.0310269	0.270648	-0.117357
ENSMUSG00000017548	23.93	25.43	14.48	16.82	13.09	18.61	14.92	14.22	Suz12	0.0842935	0.203092	0.476918	-0.064872
ENSMUSG00000017550	3.89	4.07	1.92	2.36	1.4	1.84	0.94	1.1	Atad5	0.0521513	0.202493	0.242857	0.114333
ENSMUSG00000017561	11.53	6.99	12.22	9.44	7.44	11.45	7.51	9.44	Crlf3	-0.649119	-0.3406	0.560831	0.294891
ENSMUSG00000017588	0	0.2	0.14	0.07	0.08	0.08	0	0	Krt27	0.263034	-0.091423	0	0
ENSMUSG00000017607	0.16	0.26	1.31	1.56	0.48	1.52	0.43	0.88	Tns4	0.119299	0.148251	0.767827	0.394718
ENSMUSG00000017615	55.29	51.12	53.97	45.83	28.29	30.82	23.73	27.1	Tnfaip1	-0.111042	-0.231211	0.119526	0.184308
ENSMUSG00000017631	110.23	120.65	122.58	117.52	183.23	200.71	186.2	207.85	Abr	0.12919	-0.0603147	0.130775	0.157887
ENSMUSG00000017639	61.14	68.49	61.94	72.3	92.83	85.32	86.94	111.11	Rab11fip4	0.161283	0.219836	-0.120354	0.350324
ENSMUSG00000017652	2.18	3.78	3.89	3.24	2.25	1.09	4.01	0.96	Cd40	0.587984	-0.20577	-0.636937	-1.35396
ENSMUSG00000017664	27.39	32.46	38.15	36.59	43.42	33.54	36.4	39.55	Slc35c2	0.237055	-0.0586634	-0.362941	0.116664
ENSMUSG00000017667	7.8	7.11	7.18	8.3	5.06	7.78	4.85	5.47	Zfp334	-0.117802	0.18513	0.534903	0.145329
ENSMUSG00000017670	50.19	53.33	59.3	59.52	84.14	100.36	97.9	100.07	Elmo2	0.085887	0.00525399	0.251579	0.0313124
ENSMUSG00000017677	185.5	224.33	170.02	248.73	52.22	94.32	101.41	107.32	Wsb1	0.272864	0.546204	0.84081	0.080943
ENSMUSG00000017679	37.9	32.23	28.95	32.07	30.84	31.99	39.27	37.93	Ttpal	-0.227284	0.142967	0.0511884	-0.0488231
ENSMUSG00000017686	39.24	44.64	30.76	36.9	36.2	45.22	40.12	32.7	Rhot1	0.181668	0.254987	0.313215	-0.287092
ENSMUSG00000017688	0.18	0.3	0.39	0.04	0	0.11	0	0	Hnf4g	0.139725	-0.418501	0.15056	0
ENSMUSG00000017692	0.71	1.36	1.84	2.23	4.19	2.8	2.91	4.22	Rhbdl3	0.464791	0.185643	-0.449735	0.416881
ENSMUSG00000017697	1.53	1.31	0.99	0.95	0.21	1.37	0.19	0.36	Ada	-0.131245	-0.0292943	0.96988	0.192645
ENSMUSG00000017707	76.38	75.14	79.41	79.84	97.09	119.77	104.02	95.16	Serinc3	-0.0233062	0.00769439	0.300084	-0.127155
ENSMUSG00000017713	3.19	3.91	3.64	3.94	4.42	3.99	3.9	3.2	Tha1	0.228773	0.0903862	-0.119253	-0.222392
ENSMUSG00000017715	46.57	52.69	54.02	55.19	53.18	41.12	50.77	62.52	Pgs1	0.174601	0.0303573	-0.363255	0.295095
ENSMUSG00000017716	12.65	14.12	12.06	9.93	3.78	1.7	1.61	1.28	Birc5	0.147557	-0.256861	-0.824051	-0.195016
ENSMUSG00000017718	3.61	4.46	3.41	3.38	2.01	1.01	0.5	0.59	Afmid	0.244134	-0.00984779	-0.582568	0.0840643
ENSMUSG00000017720	0	0	0	0	0	0	0	0.31	Trp53tg5	0	0	0	0.389567
ENSMUSG00000017721	107.47	101.33	127.42	99.91	78.7	83.19	60.89	66.81	Pigt	-0.0840669	-0.347801	0.0790692	0.131792
ENSMUSG00000017723	2.49	1.6	0.3	12.76	7.57	2.34	1.83	1.94	Wfdc2	-0.424715	3.4039	-1.35945	0.0550141
ENSMUSG00000017724	27.17	29.05	37.95	38.81	23.28	26.72	15.08	12.61	Etv4	0.0932054	0.0315075	0.191159	-0.2406
ENSMUSG00000017733	0	0	0	0	0.38	0	0	0	Eppin	0	0	-0.464668	0
ENSMUSG00000017734	27.74	26.15	46.65	35.53	112.65	73.87	243.2	214.01	Dbndd2	-0.0821079	-0.383394	-0.602138	-0.183659
ENSMUSG00000017737	3.12	3.57	1.8	3.3	1.15	1.28	0.63	0.74	Mmp9	0.14955	0.61891	0.0846972	0.0942153
ENSMUSG00000017740	198.8	204.96	290.22	283.46	181.32	207.64	180.41	234.21	Slc12a5	0.0438076	-0.0338836	0.194543	0.374695
ENSMUSG00000017747	12.13	9.97	16.12	11.66	10.23	10.21	10.4	11.58	Ghdc	-0.259303	-0.435405	-0.00257165	0.142098
ENSMUSG00000017754	75.9	57.86	97.68	95.46	49.35	77.27	51.18	74.68	Pltp	-0.385696	-0.0328269	0.636468	0.536415
ENSMUSG00000017756	2.5	2.36	2.14	2.2	0.89	2.05	0.53	1.25	Slc12a7	-0.0588937	0.0273073	0.690423	0.556393
ENSMUSG00000017760	57.56	59.94	79.18	67.84	81.61	73.25	118.55	113.45	Ctsa	0.0574739	-0.219995	-0.153925	-0.0628967
ENSMUSG00000017764	15.08	12.64	12.91	14.45	10.29	13.74	10.51	14.68	Zswim1	-0.237424	0.151484	0.384691	0.446038
ENSMUSG00000017765	16.52	16.82	30.58	25.23	28.87	24.72	32.61	25.84	Slc12a4	0.0244946	-0.267793	-0.215807	-0.324506
ENSMUSG00000017767	0	0	0.33	0.32	0.19	0.2	0	0	Spata25	0	-0.0108883	0.0120728	0
ENSMUSG00000017774	23.87	24.16	28.88	30.5	19.07	22.6	9.42	11.14	Myo1c	0.0167254	0.0761717	0.233746	0.220413
ENSMUSG00000017776	141.4	99.09	129.31	128.69	99.18	60.69	104.16	108.3	Crk	-0.508651	-0.00688056	-0.699486	0.0557074
ENSMUSG00000017778	809.83	779.95	828.39	836.47	1559.72	1107.01	1278.76	1231.54	Cox7c	-0.0541693	0.0139869	-0.494241	-0.0542388
ENSMUSG00000017781	273.4	244.34	382.65	316.68	373.58	305.78	384.41	420.46	Pitpna	-0.161498	-0.272216	-0.288069	0.129002
ENSMUSG00000017801	25.51	17.67	23.64	22.98	28.47	46.8	19.56	26	Mlx	-0.505815	-0.0391706	0.697764	0.393119
ENSMUSG00000017802	49.27	48.79	47.79	49.73	46.61	43.66	52.08	57.55	Retreg3	-0.0138417	0.0562537	-0.0922814	0.141501
ENSMUSG00000017817	3.2	1.96	5.79	4.81	1.5	0.96	0.72	0.76	Jph2	-0.504792	-0.224873	-0.351074	0.0331669
ENSMUSG00000017830	1.9	0.84	1.23	0.75	0.71	0.98	1.2	1.01	Dhx58	-0.656347	-0.349689	0.211504	-0.130308
ENSMUSG00000017831	119.38	98.13	82.02	101.52	115.06	92.35	108.59	120.47	Rab5a	-0.280202	0.304375	-0.314149	0.148484
ENSMUSG00000017832	0.28	0.22	1.56	0.91	2.02	1.12	0.71	0	Hspb9	-0.0692627	-0.422571	-0.510484	-0.773996
ENSMUSG00000017837	70.05	72.43	74.66	60.7	39.03	31.22	26.88	34.28	Nkiras2	0.047535	-0.29426	-0.313125	0.33962
ENSMUSG00000017843	71.02	64.99	60.5	61.17	60.72	78.9	47.13	43.05	Ppp2r5c	-0.12615	0.0156322	0.372457	-0.127794
ENSMUSG00000017858	18.68	18.23	19.07	16.29	17.86	23.56	20.08	21.32	Ift52	-0.0333715	-0.215103	0.380981	0.0824622
ENSMUSG00000017861	2.14	3.56	2.28	1.95	0.7	0.97	0.81	0.83	Mybl2	0.538269	-0.152981	0.212661	0.015854
ENSMUSG00000017868	0.05	0	0.55	0.28	3.49	2.61	5.05	3.07	Sgk2	-0.0703893	-0.276124	-0.314717	-0.571906
ENSMUSG00000017897	0.74	4.95	4.52	3.52	5.77	4.84	0.76	2.66	Eya2	1.7738	-0.288345	-0.213187	1.05627
ENSMUSG00000017922	0	0	0	0	0	0	0	0	Prl3c1	0	0	0	0
ENSMUSG00000017929	53.13	36.91	38.06	39.51	36.17	68.14	34.88	45.45	B4galt5	-0.51385	0.0525861	0.895382	0.372499
ENSMUSG00000017943	199.81	106.43	124.2	112.45	106.48	77.99	65.3	65.89	Gdap1l1	-0.902434	-0.142178	-0.444326	0.0127817
ENSMUSG00000017950	0	0.65	0.02	0.06	0	0	0	0	Hnf4a	0.722466	0.0554951	0	0
ENSMUSG00000017969	5.56	3.46	6.91	5.46	4.77	3.15	2.49	1.78	Ptgis	-0.556652	-0.292144	-0.47546	-0.328142
ENSMUSG00000017978	5.79	4.99	4.13	5.15	3.3	4.67	2.34	4.67	Cadps2	-0.180856	0.261628	0.399012	0.763501
ENSMUSG00000017999	29.31	33.76	31.36	30.85	21.74	27.9	22.16	27.81	Ddx27	0.197634	-0.0229182	0.345837	0.314934
ENSMUSG00000018001	32.17	29.31	28.28	24.92	12.56	13.77	11.49	10.87	Cyth3	-0.130085	-0.17585	0.123313	-0.0734535
ENSMUSG00000018008	5.98	6.76	8.68	6.29	6.79	5.79	5.48	5.8	Cyth4	0.15283	-0.409088	-0.198212	0.0695409
ENSMUSG00000018012	686.49	583.45	491.7	431.48	121.29	92.06	26.72	36.91	Rac3	-0.234259	-0.188076	-0.394073	0.451651
ENSMUSG00000018040	73.33	50.04	94.12	67.57	58.95	70.9	89.3	82.32	Rrp7a	-0.542316	-0.472171	0.262232	-0.116063
ENSMUSG00000018042	84.64	76.79	84.17	73.05	46.25	36.73	41.46	44.19	Cyb5r3	-0.1387	-0.201846	-0.324602	0.0898992
ENSMUSG00000018068	12.7	24.39	15	13.44	8.09	12.69	9.38	7.34	Ints2	0.890085	-0.148001	0.59077	-0.315687
ENSMUSG00000018076	17.3	27.64	17.7	21.72	9.65	20.23	12.82	16.82	Med13l	0.646188	0.280925	0.995251	0.36674
ENSMUSG00000018102	21.66	22.2	30.75	29.54	84.04	77.23	139.15	129.57	Hist1h2bc	0.0339769	-0.0560565	-0.12042	-0.102148
ENSMUSG00000018126	6.9	4.66	6.9	9.69	2.38	2.07	0.05	0.06	Baiap2l2	-0.481051	0.436337	-0.138785	0.0136749
ENSMUSG00000018143	9.79	6.97	10.69	7.32	7.14	5.07	9.62	10.36	Mafk	-0.437043	-0.490619	-0.423332	0.0971791
ENSMUSG00000018160	29.43	25.66	17.94	20.83	17.11	15.62	14.76	13.98	Med1	-0.190818	0.204876	-0.123866	-0.0732299
ENSMUSG00000018166	0.14	0.65	0.25	0.46	6.29	7.82	14.6	19.13	Erbb3	0.533432	0.22404	0.27486	0.367801
ENSMUSG00000018167	16.31	24.22	42.26	33.5	23.97	19.27	44.49	46.46	Stard3	0.542963	-0.326437	-0.30085	0.0611627
ENSMUSG00000018168	0.14	0.14	0	0	0	0.03	0	0.17	Ikzf3	0	0	0.0426443	0.226509
ENSMUSG00000018169	2.95	5.45	4.7	4.46	4.06	5.08	2.96	2.58	Mfng	0.707447	-0.062061	0.264934	-0.145541
ENSMUSG00000018171	152.53	134.24	88.07	100.83	101.61	64.5	195.24	205.7	Vmp1	-0.182999	0.193151	-0.647605	0.0749192
ENSMUSG00000018189	28.84	29.94	29.91	35.59	25.44	22.89	73.15	53.88	Uchl5	0.0522257	0.243376	-0.146315	-0.434166
ENSMUSG00000018196	48.77	51.62	59.12	49.62	47.77	53.66	47.74	50.85	Glrx2	0.0803349	-0.248138	0.164491	0.0892377
ENSMUSG00000018199	29.74	34.34	17.57	24.33	23.02	30.53	29.26	26.37	Trove2	0.201185	0.447873	0.392489	-0.144817
ENSMUSG00000018209	15.57	16.07	12.44	12.46	10.95	16.41	13.29	15.53	Stk4	0.0428895	0.00214527	0.542906	0.210081
ENSMUSG00000018211	0	0	0	0	0	0	0	0	Wfdc15b	0	0	0	0
ENSMUSG00000018217	11.54	10.85	16.83	13.19	21.05	31.09	33.01	30.31	Pmp22	-0.0816503	-0.329432	0.541345	-0.119335
ENSMUSG00000018238	1.35	1	0.58	1.11	0.19	0.43	0.18	1.49	Gdf9	-0.232661	0.417318	0.265054	1.07736
ENSMUSG00000018239	8.59	4.91	4.74	7.53	10.78	9.74	8.33	7.42	Zcchc10	-0.698373	0.571495	-0.133346	-0.148057
ENSMUSG00000018259	0.17	0	0	0	0	0	0	0	Prl8a2	-0.226509	0	0	0
ENSMUSG00000018263	0.03	0	0	0.23	0	0	0	0	Tbx5	-0.0426443	0.298658	0	0
ENSMUSG00000018286	443.24	405.34	406.75	378.46	290.5	193.2	307.71	322.68	Psmb6	-0.128652	-0.103737	-0.585953	0.068316
ENSMUSG00000018287	82.54	80.02	79.92	66.37	61.84	63.69	58.94	66.86	Spag7	-0.0441891	-0.26439	0.0418595	0.179042
ENSMUSG00000018293	481.88	503.99	694.41	580.38	517.7	375.72	511.07	470.34	Pfn1	0.0645901	-0.258382	-0.461408	-0.119573
ENSMUSG00000018322	16.93	19.64	19.82	18.78	23	34.83	28.94	38.41	Tomm34	0.203067	-0.0739276	0.578134	0.396488
ENSMUSG00000018326	297.1	297.42	248.99	258.18	296.16	259.16	236.83	228.23	Ywhab	0.00154785	0.052084	-0.191841	-0.0531348
ENSMUSG00000018334	13.15	13.63	28.12	24.69	12.96	19.49	29.31	34.56	Ksr1	0.0481277	-0.180803	0.553621	0.230461
ENSMUSG00000018339	33	28.67	23.52	27.38	19.33	9.84	6.56	11.34	Gpx3	-0.19653	0.210916	-0.907245	0.706884
ENSMUSG00000018340	88.71	81.79	162.44	127.23	123.47	161.2	123.25	120.84	Anxa6	-0.115812	-0.350027	0.381976	-0.028258
ENSMUSG00000018341	0	0.04	0.08	0	0.09	0.13	0	0.06	Il12rb2	0.0565835	-0.111031	0.0519946	0.0840643
ENSMUSG00000018347	6.29	9.86	6.98	5.8	6.29	8.09	8.19	11.48	Zkscan6	0.575033	-0.230854	0.318361	0.441481
ENSMUSG00000018362	12.43	87.01	8.99	58.85	10.75	64.24	39.32	27.89	Kpna2	2.71221	2.58279	2.4731	-0.480925
ENSMUSG00000018363	24.92	24.83	22.67	23.09	13.21	22.28	11.88	12.9	Smurf2	-0.00501807	0.0253747	0.712185	0.109952
ENSMUSG00000018372	6.84	8.64	3.31	4.95	4.8	12.75	7.1	10.99	Cep95	0.298179	0.465202	1.24531	0.565838
ENSMUSG00000018377	21.94	23.76	18.03	21.07	18.5	24.35	15.92	18.84	Vezf1	0.110146	0.213811	0.378512	0.229682
ENSMUSG00000018378	81.2	80.25	81.07	75.22	46.75	39.42	49.52	57.59	Cuedc1	-0.0167706	-0.106685	-0.240431	0.2138
ENSMUSG00000018379	205.24	205.73	166.41	198.41	131.24	113.42	148.53	159.43	Srsf1	0.00342359	0.252352	-0.208819	0.101509
ENSMUSG00000018381	1.03	1.04	2.49	1.91	3.34	3.05	3.2	3.32	Abi3	0.00708942	-0.262208	-0.0997731	0.040642
ENSMUSG00000018387	3.1	2.91	3.67	2.92	1.2	2.72	3.44	3.49	Shroom1	-0.0684553	-0.252569	0.757799	0.0161558
ENSMUSG00000018395	201.75	170.92	143.74	148.95	89.87	112.79	93.07	91.97	Kif3a	-0.237965	0.0510178	0.324498	-0.0169694
ENSMUSG00000018398	31.43	30.8	47.08	48.41	81.58	95.21	121.8	134.53	2019-09-08	-0.0283023	0.0393662	0.220394	0.142302
ENSMUSG00000018401	49.7	53.73	64.98	62.37	56.22	58.67	67.32	68.1	Mtmr4	0.110346	-0.0582288	0.0604863	0.0163777
ENSMUSG00000018405	91.05	12.23	20.95	16.82	14.69	9.17	11.43	9.33	Mrm1	-2.7986	-0.300724	-0.625526	-0.266986
ENSMUSG00000018411	928.43	1022.34	657.97	668.34	200.12	154.12	151.94	223.41	Mapt	0.138867	0.0225264	-0.374672	0.553171
ENSMUSG00000018412	62.25	62.22	38.74	53.03	32.07	46.7	30.25	40.62	Kansl1	-0.000684445	0.443169	0.528466	0.413421
ENSMUSG00000018415	15.66	18.55	17.78	22.58	26.57	24.42	23.94	27.86	Gid4	0.23078	0.328367	-0.117135	0.21061
ENSMUSG00000018417	37.74	47.39	42.42	43.48	33.23	53.07	24.29	27.27	Myo1b	0.320885	0.0347971	0.659567	0.160705
ENSMUSG00000018425	10.56	9.6	8.21	7.9	9.89	12.98	10.19	8.78	Dhx40	-0.125077	-0.0493958	0.36036	-0.194304
ENSMUSG00000018427	14.1	10.35	24.55	27.16	33.79	39.31	38.32	36.55	Ypel2	-0.411856	0.140324	0.212465	-0.0664504
ENSMUSG00000018428	31.31	35.85	29.12	30.77	21.77	25.03	21.97	22.55	Akap1	0.189684	0.0769433	0.193041	0.0359762
ENSMUSG00000018433	18.89	20.04	13.9	15.8	13.83	16.94	12.05	10.35	Nol11	0.0810914	0.173149	0.274661	-0.201358
ENSMUSG00000018442	16.04	16.82	12.84	17.57	17.84	14.8	13.38	12.63	Derl2	0.064572	0.42413	-0.253874	-0.0772781
ENSMUSG00000018446	113.16	106.76	94.37	89.78	109.91	68.01	61.88	79.29	C1qbp	-0.0832355	-0.071161	-0.684512	0.352619
ENSMUSG00000018449	37.19	57.56	32.18	35.79	33	20.9	44.75	34.26	Rpain	0.616721	0.149	-0.634604	-0.375739
ENSMUSG00000018451	261.47	349.91	167.56	256.82	90.4	58.02	43.75	57.44	6330403K07Rik	0.418949	0.613102	-0.63099	0.385068
ENSMUSG00000018459	3.36	2.41	10.07	9.51	25.47	17.97	9.57	10.99	Slc13a3	-0.354556	-0.0748926	-0.480639	0.181856
ENSMUSG00000018470	7.51	7.86	8.85	8.95	26.9	29.51	47.5	101.28	Kcnab3	0.0581476	0.0145728	0.129017	1.07647
ENSMUSG00000018474	315.51	330.83	604.6	479.82	388.9	287.13	327.71	579.01	Chd3	0.0681932	-0.332868	-0.436384	0.819262
ENSMUSG00000018476	15.26	25.68	23.04	24.59	11.27	23.22	10.8	15.11	Kdm6b	0.714431	0.0901433	0.981064	0.44917
ENSMUSG00000018479	0	0	0	0	0	0	0	0	1700125H20Rik	0	0	0	0
ENSMUSG00000018481	44.64	40.21	36.72	41.05	39.98	41.04	28.3	28.34	Appbp2	-0.147304	0.156776	0.0368427	0.00196821
ENSMUSG00000018486	37.83	37.17	49.28	54.54	26.44	39.75	35.01	40.67	Wnt9b	-0.0247325	0.143543	0.57052	0.210612
ENSMUSG00000018500	6.55	4.23	10.69	9.83	11.34	9.47	5.87	4.96	Adora2b	-0.529666	-0.110242	-0.237081	-0.204998
ENSMUSG00000018501	153.98	152.17	108.96	126.83	84.01	141.46	69.5	96.98	Ncor1	-0.0169483	0.217248	0.744852	0.474864
ENSMUSG00000018507	33.36	33.45	35.74	33.16	13.59	15.8	14.27	12.88	Trpv2	0.00377395	-0.105044	0.203481	-0.137692
ENSMUSG00000018509	49.47	53.79	45.95	44.64	48.8	39.82	49.18	61.08	Cenpv	0.118487	-0.0408264	-0.28687	0.307016
ENSMUSG00000018537	33.07	47.35	35.83	34.76	11.7	21.62	9.38	9.44	Pcgf2	0.505014	-0.0425347	0.83277	0.00831527
ENSMUSG00000018541	12.42	11.71	12.67	13.14	14.16	14.74	10.8	13.02	Cwc25	-0.0784206	0.0487689	0.0541658	0.248699
ENSMUSG00000018543	0	1.43	0.48	0	1.91	1.14	2.56	1.44	1700001P01Rik	1.28096	-0.565597	-0.443408	-0.544996
ENSMUSG00000018547	99.03	126.14	95.54	93.93	47.5	46.37	36.66	45.17	Pip4k2b	0.345985	-0.0242627	-0.0340111	0.293923
ENSMUSG00000018548	109.75	115.26	90.88	97.75	121.95	127.92	120.11	110.82	Trim37	0.0700481	0.10403	0.0684044	-0.11514
ENSMUSG00000018554	6	12.38	14.06	8.59	1.8	4.73	3.5	3	Ybx2	0.934651	-0.651119	1.03311	-0.169925
ENSMUSG00000018559	47	70.38	65.14	64.2	54.42	69.64	50.95	64.98	Ctdnep1	0.572485	-0.0206511	0.350079	0.344905
ENSMUSG00000018565	162.36	129.1	138.41	119.59	121.33	105.91	95.1	98.52	Elp5	-0.328434	-0.209224	-0.194381	0.0504501
ENSMUSG00000018566	3.98	3.24	5.31	3.08	8.72	5	2.58	4.44	Slc2a4	-0.232081	-0.629071	-0.695994	0.603647
ENSMUSG00000018567	180.87	181.19	162.98	162.95	159.89	144.56	134.9	138.24	Gabarap	0.00253619	-0.000263964	-0.144461	0.0350283
ENSMUSG00000018569	0.8	0	0.87	1.05	0.24	1.03	0	0	Cldn7	-0.847997	0.132586	0.71114	0
ENSMUSG00000018570	2.26	3.62	1.96	1.64	0.14	0.56	0.72	0.41	2810408A11Rik	0.503021	-0.165059	0.452512	-0.286713
ENSMUSG00000018572	50.29	47.72	49.86	59.66	49.7	33.47	53.89	66.96	Phf23	-0.0741634	0.254214	-0.556644	0.308143
ENSMUSG00000018574	24.55	27.1	39.97	37.76	50.71	41.83	65.57	68.61	Acadvl	0.137247	-0.0799993	-0.271822	0.0644224
ENSMUSG00000018581	0.02	0.43	0.08	0.09	0.25	0	0.01	0.06	Dnah11	0.487446	0.0132968	-0.321928	0.069709
ENSMUSG00000018583	29.24	30.21	28.46	29.69	21.46	21.18	18.67	19.38	G3bp1	0.0455502	0.0590112	-0.0180986	0.0511571
ENSMUSG00000018585	143.34	171.83	288.62	231.63	230.97	157.06	237.85	226.03	Atox1	0.259883	-0.316124	-0.553466	-0.0732219
ENSMUSG00000018589	109.86	106.87	50.99	72.01	19.98	25.56	7.47	10.27	Glra2	-0.0394452	0.48986	0.34024	0.412054
ENSMUSG00000018593	205.54	190.39	375.54	345.85	631.63	933.83	1304.86	1029.95	Sparc	-0.109906	-0.118491	0.563342	-0.341026
ENSMUSG00000018595	0	0	0	0.07	0.06	0	0	0	Glra4	0	0.0976108	-0.0840643	0
ENSMUSG00000018599	35.27	28.97	26.14	26.16	15.08	18.92	21.3	24.12	Mief2	-0.275258	0.00106276	0.30895	0.171793
ENSMUSG00000018604	0.69	1.32	2.87	1.97	1.45	2.07	1.91	1.89	Tbx3	0.457102	-0.381871	0.325457	-0.00994966
ENSMUSG00000018620	0	0	0	0	0	0	0	0	Mmp20	0	0	0	0
ENSMUSG00000018623	0.14	0.11	0	0.74	0.61	0.27	0.34	0.39	Mmp7	-0.0384741	0.799087	-0.342232	0.0528519
ENSMUSG00000018634	19.85	25.01	27.3	26.54	12.25	9.69	3.76	3.67	Crhr1	0.319019	-0.0392735	-0.309731	-0.027539
ENSMUSG00000018648	3.19	2.29	13.04	5.88	25.82	21.68	22.69	31.63	Dusp14	-0.348863	-1.02906	-0.241889	0.461921
ENSMUSG00000018651	19.36	22.9	18.63	18.44	11.3	14.03	16.56	14.02	Tada2a	0.231273	-0.014032	0.289187	-0.225408
ENSMUSG00000018654	0.97	2.45	2.1	2.8	2.94	2.33	2.85	3.33	Ikzf1	0.808401	0.293731	-0.242673	0.169509
ENSMUSG00000018656	0	0	0	0.12	0	0	0	0	Tcaf3	0	0.163499	0	0
ENSMUSG00000018659	18.81	14.75	25.84	24.84	34.05	41.03	46.61	49.44	Pnpo	-0.330877	-0.0547786	0.262005	0.0833036
ENSMUSG00000018661	22.79	27.41	23.94	26.31	18.98	28.68	20.99	37.28	Cog1	0.256044	0.130968	0.570935	0.799743
ENSMUSG00000018666	84.58	94.29	60.07	75.07	46.24	44.63	52.91	60.98	Cbx1	0.155051	0.316864	-0.0500263	0.20125
ENSMUSG00000018669	72.84	62.81	72.85	69.19	36.68	33.29	38.79	36.96	Cdk5rap3	-0.21062	-0.0733324	-0.136011	-0.0679259
ENSMUSG00000018672	10.35	8.12	13.61	11.37	5.91	8.97	9.22	11.4	Copz2	-0.315587	-0.240111	0.528908	0.278945
ENSMUSG00000018677	70.22	65.92	98.6	95.48	106.69	106.09	95.47	99.89	Slc25a39	-0.089845	-0.0459158	-0.00806052	0.0646309
ENSMUSG00000018678	8.23	9.65	7.66	8.21	7.08	8.76	6.63	7.83	Sp2	0.206451	0.0888341	0.272526	0.21073
ENSMUSG00000018697	22.08	22.88	17	17.64	16.84	16.78	12.96	12.83	Aatf	0.0491596	0.050405	-0.00486029	-0.0134978
ENSMUSG00000018698	4.38	4.56	1.49	2.99	2.09	0.89	0.82	1.1	Lhx1	0.0474787	0.680243	-0.709221	0.206451
ENSMUSG00000018707	176.54	194.85	180.48	175.72	122.38	155.14	103.94	144.94	Dync1h1	0.141605	-0.0383452	0.339732	0.475811
ENSMUSG00000018727	1.12	1.66	1.11	2.29	0.13	1.31	1.38	2.18	Cpsf4l	0.327362	0.640845	1.03157	0.418065
ENSMUSG00000018733	7.95	7.29	5.92	5.95	5.76	8.05	5.33	7.62	Pex12	-0.110516	0.00624094	0.420895	0.445482
ENSMUSG00000018736	52.36	52.73	49.74	49.02	54.79	57.1	55.96	68.86	Ndel1	0.00996917	-0.0206185	0.0585316	0.294517
ENSMUSG00000018740	1.97	1.13	2.9	2.65	3.95	7.72	3.85	6.43	Slc25a35	-0.47961	-0.0955777	0.8169	0.615377
ENSMUSG00000018750	28.58	32.88	79.29	70.27	52.21	40.45	130.42	172.59	Zbtb4	0.195812	-0.171925	-0.360325	0.401499
ENSMUSG00000018752	2.59	1.22	2.97	1.57	3.09	1.25	2.05	3.55	Tnfsfm13	-0.693424	-0.627371	-0.862176	0.577057
ENSMUSG00000018761	92.65	128.45	166.58	153.73	126.44	86.61	104.79	117.66	Mpdu1	0.467044	-0.115097	-0.540651	0.16563
ENSMUSG00000018765	82.56	55.27	73.2	70.43	58.47	101.95	120.12	171.13	Fxr2	-0.570447	-0.0548891	0.79171	0.507061
ENSMUSG00000018770	638.75	624.13	671.83	639.64	1058.9	562.73	718.42	752.35	Atp5g3	-0.033352	-0.0707282	-0.910852	0.066486
ENSMUSG00000018774	5.28	8.52	8.98	7.52	4.69	5.89	5.71	11.42	Cd68	0.600197	-0.228186	0.276075	0.888281
ENSMUSG00000018776	0.17	0.56	0.13	0.06	0.07	0	0.07	0.08	Slc35g3	0.415037	-0.0922585	-0.0976108	0.0134205
ENSMUSG00000018796	18.19	17.59	15.74	16.39	38.71	22.9	36.52	23.25	Acsl1	-0.0458279	0.0549584	-0.732492	-0.629675
ENSMUSG00000018800	11.51	10.54	6.64	8.7	9.97	8.93	11.09	9.82	Abca5	-0.116439	0.344412	-0.143698	-0.160114
ENSMUSG00000018809	9.51	8.22	6.93	9.8	4.5	6.02	5.44	6.01	Smyd4	-0.188924	0.445639	0.352039	0.122354
[truncated: 44,080 more rows]

## Sheet: DEG_P3WT_vs_P3KO
Gene_Name	DEG_call	Express_higher	Fold_difference	P3WT_O-count	P3O_O-count	P3WT_T-lower	P3WT_T-upper	P3KO_T-lower	P3Ko_T-upper
ENSMUSG00000015090	Y	P3WT	2.36898	377	113	100774	128775	27198	42539
ENSMUSG00000018362	Y	P3KO	2.95596	12	87	1777	6858	20272	33740
ENSMUSG00000018405	Y	P3WT	3.11395	91	12	21343	35124	1776	6854
ENSMUSG00000019039	Y	P3WT	1.62415	315	139	83215	108813	34227	51236
ENSMUSG00000021867	Y	P3KO	1.64511	19	70	3264	9617	15821	27909
ENSMUSG00000027364	Y	P3WT	1.63529	219	89	56290	77640	20800	34422
ENSMUSG00000027694	Y	P3KO	3.08829	237	923	61308	83516	257922	301696
ENSMUSG00000028156	Y	P3WT	1.51059	222	99	57126	78621	23453	37817
ENSMUSG00000029447	Y	P3WT	1.73958	693	319	191415	229368	84290	110035
ENSMUSG00000030869	Y	P3WT	1.78363	274	106	71670	95546	25322	40182
ENSMUSG00000031760	Y	P3WT	1.61438	540	261	147343	180849	67978	91269
ENSMUSG00000032532	Y	P3WT	1.53172	1242	693	351109	401913	191292	229225
ENSMUSG00000034467	Y	P3KO	1.82528	0	12	3	973	1776	6854
ENSMUSG00000035202	Y	P3WT	1.57166	236	102	61029	83190	24253	38831
ENSMUSG00000035299	Y	P3WT	2.75125	64	8	14279	25847	1008	5190
ENSMUSG00000037152	Y	P3WT	1.84309	387	154	103615	131985	38317	56218
ENSMUSG00000038323	Y	P3WT	1.59537	43	9	8958	18456	1192	5615
ENSMUSG00000039985	Y	P3WT	2.20708	37	4	7482	16300	356	3390
ENSMUSG00000041453	Y	P3KO	1.67394	404	827	108452	137437	230061	271497
ENSMUSG00000044211	Y	P3KO	2.47659	1	24	38	1773	4391	11510
ENSMUSG00000044533	Y	P3WT	3.37691	1781	446	509188	570021	120349	150785
ENSMUSG00000048758	Y	P3KO	1.58355	483	922	131004	162693	257632	301382
ENSMUSG00000048949	Y	P3WT	2.22178	22	1	3937	10762	38	1772
ENSMUSG00000050621	Y	P3KO	2.12636	5	40	503	3862	8212	17370
ENSMUSG00000052305	Y	P3WT	2.40732	213	55	54622	75678	11966	22690
ENSMUSG00000057886	Y	P3WT	1.53429	214	93	54900	76005	21859	35782
ENSMUSG00000058126	Y	P3WT	2.02474	118	31	28561	44246	6031	14106
ENSMUSG00000058600	Y	P3KO	1.62149	375	750	100206	128132	207765	247225
ENSMUSG00000058922	Y	P3WT	8.87871	382	24	102194	130380	4391	11510
ENSMUSG00000060938	Y	P3KO	2.08019	592	1446	162290	197371	410569	465354
ENSMUSG00000061477	Y	P3KO	2.13082	398	1029	106744	135513	288754	334972
ENSMUSG00000062353	Y	P3WT	411.69	1411	0	400574	454722	3	973
ENSMUSG00000062611	Y	P3WT	3.21242	149	24	36975	54593	4391	11510
ENSMUSG00000062933	Y	P3KO	1.76666	233	533	60191	82212	145241	178510
ENSMUSG00000064360	Y	P3WT	3.07505	1743	481	498016	558197	130348	161954
ENSMUSG00000066443	Y	P3WT	22.4993	399	7	107029	135834	831	4757
ENSMUSG00000067575	Y	P3WT	40.5313	158	0	39437	57578	3	973
ENSMUSG00000069917	Y	P3WT	2.01392	246	81	63823	86448	18692	31691
ENSMUSG00000069919	Y	P3WT	1.64383	131	46	32076	48599	9699	19513
ENSMUSG00000072676	Y	P3KO	1.64511	19	70	3264	9617	15821	27909
ENSMUSG00000072940	Y	P3KO	5.45051	135	972	33161	49934	272166	317086
ENSMUSG00000078880	Y	P3KO	2.34687	1	23	38	1773	4161	11133
ENSMUSG00000078984	Y	P3WT	2.40852	80	14	18442	31367	2186	7657
ENSMUSG00000079225	Y	P3WT	2.80323	224	49	57682	79274	10450	20577
ENSMUSG00000080058	Y	P3KO	2.74879	3	39	226	2898	7966	17011
ENSMUSG00000080875	Y	P3WT	20.9582	195	2	49629	69778	116	2368
ENSMUSG00000081214	Y	P3WT	40.5313	158	0	39437	57578	3	973
ENSMUSG00000081344	Y	P3KO	3.22023	689	2547	190259	228103	734545	807249
ENSMUSG00000081684	Y	P3KO	339.313	0	1171	3	973	330152	379454
ENSMUSG00000081752	Y	P3KO	1.77853	4	31	356	3391	6031	14106
ENSMUSG00000082016	Y	P3KO	2.80227	12	83	1777	6858	19218	32375
ENSMUSG00000082319	Y	P3WT	2.24769	14	0	2187	7662	3	973
ENSMUSG00000082585	Y	P3KO	1.59072	133	298	32618	49267	78370	103255
ENSMUSG00000083424	Y	P3WT	40.5313	158	0	39437	57578	3	973
ENSMUSG00000083798	Y	P3WT	1.56347	31	5	6035	14114	503	3860
ENSMUSG00000084071	Y	P3WT	1.75845	23	2	4164	11140	116	2368
ENSMUSG00000084349	Y	P3WT	89.8798	330	0	87453	113652	3	973
ENSMUSG00000085791	Y	P3WT	35.8679	509	5	138450	170981	503	3860
ENSMUSG00000085875	Y	P3KO	1.59278	1	17	38	1773	2824	8837
ENSMUSG00000090137	Y	P3KO	1.58979	322	642	85192	111072	176581	213092
ENSMUSG00000090733	Y	P3KO	1.62862	2159	3848	620493	687470	1119630	1208992
ENSMUSG00000091421	Y	P3WT	1.59481	17	1	2826	8842	38	1772
ENSMUSG00000091478	Y	P3WT	2.09512	74	15	16872	29306	2396	8053
ENSMUSG00000091957	Y	P3KO	28.5987	3	314	226	2898	82879	108422
ENSMUSG00000094664	Y	P3WT	40.5313	158	0	39437	57578	3	973
ENSMUSG00000095526	Y	P3WT	40.5313	158	0	39437	57578	3	973
ENSMUSG00000095597	Y	P3WT	326.327	1127	0	317516	365911	3	973
ENSMUSG00000096403	Y	P3KO	20.5632	0	86	3	973	20008	33399
ENSMUSG00000097346	Y	P3KO	14.7349	1	109	38	1773	26125	41193
ENSMUSG00000098912	Y	P3KO	10.2251	0	47	3	973	9949	19869
ENSMUSG00000100131	Y	P3WT	1.61518	1269	671	359005	410357	184943	222269
ENSMUSG00000100690	Y	P3WT	2.85111	202	42	51568	72075	8705	18087
ENSMUSG00000100801	Y	P3WT	73.6588	274	0	71670	95546	3	973
ENSMUSG00000100826	Y	P3KO	1.52868	327	627	86605	112685	172259	208341
ENSMUSG00000101111	Y	P3KO	1.92119	2492	5193	718765	790721	1519126	1622936
ENSMUSG00000101878	Y	P3KO	4.73027	2	52	117	2369	11206	21636
ENSMUSG00000102070	Y	P3WT	1.81345	4322	2186	1261095	1355854	628054	695411
ENSMUSG00000102634	Y	P3KO	2.03392	0	13	3	973	1979	7257
ENSMUSG00000102824	Y	P3KO	7.18602	0	35	3	973	6992	15565
ENSMUSG00000105361	Y	P3WT	2.9579	2316	681	666803	736172	187828	225431
ENSMUSG00000106037	Y	P3WT	3.40435	567	122	155099	189432	29621	45559
ENSMUSG00000107062	Y	P3WT	1.61582	279	121	73074	97167	29351	45224
ENSMUSG00000107383	Y	P3WT	56.1377	213	0	54622	75678	3	973
ENSMUSG00000107470	Y	P3WT	2.03138	110	28	26410	41556	5321	13001

## Sheet: DEG_P7WT_vs_P7KO
Gene_Name	DEG_call	Express_higher	Fold_difference	P7WT_O-count	P7KO_O-count	P7WT_T-lower	P7WT_T-upper	P7KO_T-lower	P7KO_T-upper
ENSMUSG00000001020	Y	P7KO	3.50832	5	61	500	3844	13486	24767
ENSMUSG00000001025	Y	P7KO	3.19248	37	203	7440	16215	51766	72295
ENSMUSG00000017723	Y	P7KO	1.82887	0	12	3	970	1774	6848
ENSMUSG00000018362	Y	P7KO	2.46158	8	58	1003	5167	12719	23721
ENSMUSG00000027907	Y	P7KO	1.5661	45	123	9402	19069	29864	45855
ENSMUSG00000029304	Y	P7KO	14.167	0	62	3	970	13742	25115
ENSMUSG00000029675	Y	P7WT	3.41386	244	43	62914	85339	8944	18429
ENSMUSG00000032291	Y	P7KO	4.42748	2	49	116	2358	10440	20560
ENSMUSG00000032584	Y	P7KO	1.62371	0	11	3	970	1575	6441
ENSMUSG00000035202	Y	P7WT	2.15636	250	76	64583	87281	17367	29950
ENSMUSG00000035299	Y	P7WT	3.23405	63	6	13942	25365	661	4311
ENSMUSG00000041453	Y	P7KO	1.72834	300	650	78549	103410	178728	215436
ENSMUSG00000042306	Y	P7KO	1.62371	0	11	3	970	1575	6441
ENSMUSG00000048758	Y	P7KO	1.55625	479	896	129145	160551	249858	292953
ENSMUSG00000056412	Y	P7WT	1.77177	31	4	6001	14041	356	3387
ENSMUSG00000056758	Y	P7KO	2.03814	0	13	3	970	1977	7251
ENSMUSG00000057262	Y	P7WT	42.297	287	1	74908	99226	38	1771
ENSMUSG00000058126	Y	P7WT	1.99136	83	19	19123	32224	3259	9603
ENSMUSG00000059040	Y	P7KO	2.90825	0	17	3	970	2821	8830
ENSMUSG00000060938	Y	P7KO	1.66953	662	1290	181462	218379	364591	416297
ENSMUSG00000061477	Y	P7KO	2.13089	364	945	96549	123930	264081	308338
ENSMUSG00000062353	Y	P7WT	172.529	614	0	167698	203252	3	972
ENSMUSG00000064357	Y	P7KO	1.60318	1510	2684	427247	482992	774322	848898
ENSMUSG00000064358	Y	P7KO	2.7732	1309	4009	368679	420582	1166359	1257500
ENSMUSG00000065037	Y	P7WT	2.15171	92	20	21487	35277	3481	9986
ENSMUSG00000066362	Y	P7KO	2.48358	1	24	38	1766	4386	11500
ENSMUSG00000066443	Y	P7WT	7.33379	91	3	21224	34938	225	2894
ENSMUSG00000066878	Y	P7WT	4.46475	59	3	12921	23978	225	2894
ENSMUSG00000067575	Y	P7WT	28.394	115	0	27599	43009	3	972
ENSMUSG00000068396	Y	P7WT	3.72197	221	34	56533	77876	6744	15189
ENSMUSG00000072674	Y	P7KO	2.57104	31	146	6001	14041	36100	53517
ENSMUSG00000078877	Y	P7KO	2.15115	7	48	826	4737	10190	20206
ENSMUSG00000078880	Y	P7KO	1.6009	3	25	224	2884	4617	11875
ENSMUSG00000080242	Y	P7KO	21.1515	0	88	3	970	20517	34052
ENSMUSG00000081214	Y	P7WT	28.394	115	0	27599	43009	3	972
ENSMUSG00000083424	Y	P7WT	28.394	115	0	27599	43009	3	972
ENSMUSG00000084349	Y	P7WT	113.292	412	0	110120	139250	3	972
ENSMUSG00000084830	Y	P7WT	1.57128	417	199	111537	140842	50659	70985
ENSMUSG00000085791	Y	P7WT	25.3249	368	5	97678	125209	502	3857
ENSMUSG00000088088	Y	P7WT	3.9738	45	2	9402	19069	116	2366
ENSMUSG00000091421	Y	P7WT	2.98927	28	1	5294	12941	38	1771
ENSMUSG00000091478	Y	P7WT	1.57964	129	47	31359	47676	9940	19852
ENSMUSG00000091957	Y	P7KO	3.31844	6	64	658	4296	14256	25809
ENSMUSG00000093815	Y	P7WT	4.46445	91	7	21224	34938	830	4754
ENSMUSG00000094664	Y	P7WT	28.394	115	0	27599	43009	3	972
ENSMUSG00000094800	Y	P7KO	1.6342	16	62	2595	8409	13742	25115
ENSMUSG00000094826	Y	P7WT	4.46445	91	7	21224	34938	830	4754
ENSMUSG00000095526	Y	P7WT	28.394	115	0	27599	43009	3	972
ENSMUSG00000095597	Y	P7WT	70.1475	971	5	270559	315265	502	3857
ENSMUSG00000095969	Y	P7WT	4.46445	91	7	21224	34938	830	4754
ENSMUSG00000096205	Y	P7WT	4.46445	91	7	21224	34938	830	4754
ENSMUSG00000096206	Y	P7WT	4.46445	91	7	21224	34938	830	4754
ENSMUSG00000096214	Y	P7WT	4.46445	91	7	21224	34938	830	4754
ENSMUSG00000096659	Y	P7WT	4.46445	91	7	21224	34938	830	4754
ENSMUSG00000096768	Y	P7WT	1.5254	329	156	86690	112723	38829	56831
ENSMUSG00000096964	Y	P7KO	1.62371	0	11	3	970	1575	6441
ENSMUSG00000097346	Y	P7KO	4.52165	0	24	3	970	4386	11500
ENSMUSG00000097554	Y	P7WT	88.7109	577	1	157107	191574	38	1771
ENSMUSG00000098912	Y	P7KO	9.47629	0	44	3	970	9192	18786
ENSMUSG00000098915	Y	P7WT	2.89095	17	0	2810	8797	3	972
ENSMUSG00000099021	Y	P7WT	2.02653	653	252	178880	215545	65401	88269
ENSMUSG00000099250	Y	P7WT	2.02653	653	252	178880	215545	65401	88269
ENSMUSG00000101878	Y	P7WT	2.21162	110	25	26263	41336	4617	11875
ENSMUSG00000102627	Y	P7KO	1.65636	301	626	78829	103732	171818	207844
ENSMUSG00000105361	Y	P7WT	2.79958	3568	1137	1031617	1117300	319946	368490
ENSMUSG00000106106	Y	P7WT	2.91495	5069	1578	1475110	1577235	448864	506049
ENSMUSG00000106628	Y	P7WT	2.14527	116	28	27867	43343	5316	12990
ENSMUSG00000107383	Y	P7WT	69.8827	262	0	67926	91161	3	972
ENSMUSG00000107470	Y	P7WT	2.27057	62	10	13687	25019	1380	6028

## Sheet: DEG_P14WT_vs_P14KO
Gene_Name	DEG_call	Express_higher	Fold_difference	P14WT_O-count	P14KO_O-count	P14WT_T-lower	P14WT_T-upper	P14KO_T-lower	P14KO_T-upper
ENSMUSG00000001175	Y	P14WT	1.71502	1914	983	549170	612320	275080	320212
ENSMUSG00000001827	Y	P14WT	5.97325	30	0	5806	13767	3	972
ENSMUSG00000001930	Y	P14KO	2.07963	9	54	1195	5626	11700	22317
ENSMUSG00000002416	Y	P14WT	2.02718	504	189	137232	169647	47888	67696
ENSMUSG00000002580	Y	P14WT	1.56158	151	59	37581	55341	12972	24066
ENSMUSG00000003657	Y	P14WT	2.68562	619	176	170330	206251	44307	63423
ENSMUSG00000004285	Y	P14WT	1.55549	331	155	87873	114149	38550	56492
ENSMUSG00000004366	Y	P14WT	6.8716	165	10	41422	59985	1380	6028
ENSMUSG00000004630	Y	P14WT	2.69033	16	0	2615	8464	3	972
ENSMUSG00000004655	Y	P14WT	1.83128	12	0	1780	6868	3	972
ENSMUSG00000004788	Y	P14WT	2.08401	154	43	38402	56338	8943	18427
ENSMUSG00000005716	Y	P14WT	4.68143	70	4	15856	27968	356	3387
ENSMUSG00000005892	Y	P14WT	2.91152	17	0	2830	8855	3	972
ENSMUSG00000006057	Y	P14WT	1.83629	1237	572	350193	400963	156274	190707
ENSMUSG00000007656	Y	P14WT	1.63531	174	67	43900	62962	15027	26845
ENSMUSG00000007892	Y	P14WT	2.04348	2957	1301	857585	936075	367749	419668
ENSMUSG00000008668	Y	P14KO	1.89055	326	768	86458	112534	212751	252646
ENSMUSG00000014294	Y	P14WT	2.05883	383	135	102639	130900	33105	49853
ENSMUSG00000015090	Y	P14KO	1.67403	425	868	114614	144383	241701	284112
ENSMUSG00000015092	Y	P14WT	2.19079	457	155	123762	154630	38550	56492
ENSMUSG00000016252	Y	P14WT	1.62832	1004	517	282096	327837	140507	173244
ENSMUSG00000016427	Y	P14WT	1.95742	550	217	150449	184310	55640	76861
ENSMUSG00000017344	Y	P14KO	1.57764	51	137	10978	21328	33648	50519
ENSMUSG00000017412	Y	P14WT	1.6761	122	41	29687	45656	8449	17712
ENSMUSG00000017417	Y	P14KO	1.64175	27	89	5098	12656	20778	34387
ENSMUSG00000018362	Y	P14KO	2.35798	10	64	1385	6045	14254	25805
ENSMUSG00000018770	Y	P14WT	1.58826	1058	562	297854	344809	153404	187535
ENSMUSG00000019189	Y	P14WT	1.54927	136	52	33486	50344	11194	21614
ENSMUSG00000019874	Y	P14WT	1.58131	496	243	134936	167094	62878	85332
ENSMUSG00000020163	Y	P14WT	2.65533	1265	397	358392	409734	106280	134971
ENSMUSG00000020267	Y	P14WT	1.60143	678	341	187375	224967	90413	117005
ENSMUSG00000020358	Y	P14WT	1.61326	276	120	72345	96341	29051	44844
ENSMUSG00000020385	Y	P14KO	1.51789	36	102	7251	15961	24227	38792
ENSMUSG00000021268	Y	P14KO	3.88212	555	2506	151888	185902	721693	793744
ENSMUSG00000021520	Y	P14WT	1.55004	506	254	137806	170285	65950	88905
ENSMUSG00000021606	Y	P14WT	1.91544	438	171	118328	148548	42933	61776
ENSMUSG00000021750	Y	P14KO	1.90569	101	281	24040	38575	73512	97655
ENSMUSG00000022054	Y	P14WT	1.82698	696	305	192582	230670	80258	105410
ENSMUSG00000022425	Y	P14WT	2.08079	399	140	107196	136041	34462	51517
ENSMUSG00000022468	Y	P14KO	1.71456	16	65	2615	8464	14512	26152
ENSMUSG00000022822	Y	P14KO	1.54541	40	112	8231	17407	26901	42161
ENSMUSG00000022949	Y	P14WT	2.69033	16	0	2615	8464	3	972
ENSMUSG00000023089	Y	P14WT	1.59971	525	256	143262	176345	66509	89555
ENSMUSG00000023236	Y	P14WT	2.64038	699	206	193450	231620	52589	73266
ENSMUSG00000023723	Y	P14WT	2.50309	129	27	31584	48003	5081	12618
ENSMUSG00000023904	Y	P14WT	1.63754	455	212	123189	153990	54252	75228
ENSMUSG00000023939	Y	P14WT	1.771	102	30	24307	38914	5787	13725
ENSMUSG00000024026	Y	P14WT	1.56803	214	91	54986	76121	21306	35067
ENSMUSG00000024038	Y	P14WT	1.78579	599	264	164561	199898	68747	92150
ENSMUSG00000024309	Y	P14WT	1.78316	143	47	35394	52679	9938	19849
ENSMUSG00000024346	Y	P14WT	1.50864	111	41	26721	41956	8449	17712
ENSMUSG00000024907	Y	P14KO	1.60955	39	114	7984	17047	27438	42832
ENSMUSG00000025393	Y	P14WT	1.83928	5995	3037	1761630	1873384	878465	957783
ENSMUSG00000025739	Y	P14WT	1.57407	140	53	34576	51679	11447	21966
ENSMUSG00000025878	Y	P14WT	1.82606	57	12	12503	23440	1774	6847
ENSMUSG00000025982	Y	P14KO	1.57764	51	137	10978	21328	33648	50519
ENSMUSG00000026034	Y	P14KO	1.5419	44	120	9221	18841	29051	44844
ENSMUSG00000026154	Y	P14WT	1.50996	67	20	15077	26928	3480	9985
ENSMUSG00000026728	Y	P14KO	1.57286	34	101	6766	15234	23961	38455
ENSMUSG00000026939	Y	P14WT	1.65024	129	45	31584	48003	9439	19139
ENSMUSG00000027014	Y	P14WT	2.32963	63	10	14043	25537	1380	6028
ENSMUSG00000028248	Y	P14KO	1.50072	65	158	14560	26234	39370	57484
ENSMUSG00000028648	Y	P14WT	1.81032	564	243	154478	188767	62878	85332
ENSMUSG00000028773	Y	P14WT	1.77679	346	141	92125	118988	34734	51849
ENSMUSG00000029416	Y	P14KO	1.76579	18	72	3049	9244	16323	28571
ENSMUSG00000030002	Y	P14KO	1.52023	26	81	4864	12283	18673	31659
ENSMUSG00000030417	Y	P14WT	1.67987	172	64	43349	62301	14254	25805
ENSMUSG00000030432	Y	P14WT	2.82946	1410	418	400904	455108	112250	141689
ENSMUSG00000030532	Y	P14WT	2.93364	77	10	17684	30383	1380	6028
ENSMUSG00000030647	Y	P14WT	1.75661	332	136	88157	114471	33376	50186
ENSMUSG00000031144	Y	P14WT	1.55228	1790	1015	512631	573702	284383	330243
ENSMUSG00000032525	Y	P14KO	1.66261	27	90	5098	12656	21042	34727
ENSMUSG00000032532	Y	P14WT	1.69766	2483	1310	717220	789145	370378	422476
ENSMUSG00000033272	Y	P14WT	1.72038	193	72	49153	69226	16323	28571
ENSMUSG00000033685	Y	P14KO	2.56957	133	469	32670	49341	126785	157966
ENSMUSG00000034160	Y	P14KO	1.65049	53	147	11485	22034	36367	53841
ENSMUSG00000034892	Y	P14WT	3.88268	2707	607	783517	858616	166328	201798
ENSMUSG00000035299	Y	P14KO	10.4512	7	196	833	4767	49821	69992
ENSMUSG00000035545	Y	P14KO	2.41526	36	155	7251	15961	38550	56492
ENSMUSG00000035674	Y	P14WT	2.92741	1419	406	403546	457922	108837	137851
ENSMUSG00000035783	Y	P14KO	2.85277	4	46	357	3396	9688	19494
ENSMUSG00000036040	Y	P14WT	1.57101	21	2	3717	10397	116	2366
ENSMUSG00000036073	Y	P14KO	1.50045	20	67	3492	10015	15027	26845
ENSMUSG00000036751	Y	P14WT	2.03946	1897	813	544159	607028	225769	266815
ENSMUSG00000036781	Y	P14WT	1.58645	141	53	34848	52012	11447	21966
ENSMUSG00000037563	Y	P14WT	2.16173	954	362	267519	312108	96354	123752
ENSMUSG00000037727	Y	P14WT	4.05658	22	0	3943	10778	3	972
ENSMUSG00000037805	Y	P14WT	1.61385	824	420	229696	271137	112819	142328
ENSMUSG00000037965	Y	P14KO	1.92603	12	60	1780	6868	13228	24415
ENSMUSG00000038274	Y	P14WT	2.39231	538	170	146998	180488	42658	61446
ENSMUSG00000038717	Y	P14WT	1.89557	1022	449	287347	333496	121079	151589
ENSMUSG00000038803	Y	P14WT	1.51921	155	63	38676	56670	13997	25458
ENSMUSG00000039001	Y	P14WT	1.89882	2926	1388	848397	926474	393177	446803
ENSMUSG00000039016	Y	P14WT	1.51729	371	182	99225	127041	45958	65396
ENSMUSG00000039218	Y	P14KO	2.69674	121	453	29417	45321	122219	152865
ENSMUSG00000039233	Y	P14KO	1.96104	17	76	2830	8855	17365	29946
ENSMUSG00000039298	Y	P14WT	2.52325	55	7	11993	22738	830	4753
ENSMUSG00000039323	Y	P14WT	1.53284	265	121	69252	92766	29320	45179
ENSMUSG00000040048	Y	P14WT	1.73341	334	139	88723	115117	34191	51184
ENSMUSG00000040055	Y	P14KO	1.55471	70	173	15856	27968	43482	62435
ENSMUSG00000040824	Y	P14WT	1.96122	315	113	83346	108979	27169	42497
ENSMUSG00000040940	Y	P14KO	1.61999	21	74	3717	10397	16843	29259
ENSMUSG00000040952	Y	P14WT	1.80191	735	329	203875	243015	87023	113144
ENSMUSG00000041046	Y	P14WT	1.52252	163	67	40872	59323	15027	26845
ENSMUSG00000041354	Y	P14KO	2.35005	19	96	3269	9630	22631	36763
ENSMUSG00000041607	Y	P14WT	1.87008	7863	3954	2319618	2447603	1149883	1240385
ENSMUSG00000043091	Y	P14WT	7.29509	90	3	21112	34836	225	2894
ENSMUSG00000043889	Y	P14WT	4.29115	23	0	4171	11156	3	972
ENSMUSG00000044211	Y	P14WT	1.91403	74	17	16899	29350	2821	8829
ENSMUSG00000044285	Y	P14WT	9.73864	746	51	207063	246494	10942	21262
ENSMUSG00000044349	Y	P14KO	4.23284	128	730	31312	47668	201771	240667
ENSMUSG00000044533	Y	P14KO	1.88718	554	1241	151600	185584	350230	400937
ENSMUSG00000044550	Y	P14WT	1.62651	167	64	41972	60647	14254	25805
ENSMUSG00000044627	Y	P14WT	1.63965	288	124	75724	100235	30129	46183
ENSMUSG00000044916	Y	P14KO	1.71211	1	18	38	1775	3039	9216
ENSMUSG00000045763	Y	P14WT	1.62436	1060	550	298438	345437	149962	183727
ENSMUSG00000045854	Y	P14WT	1.69227	69	18	15596	27622	3039	9216
ENSMUSG00000046330	Y	P14WT	1.54661	1152	634	325320	374316	174094	210344
ENSMUSG00000046516	Y	P14WT	2.63207	270	67	70658	94392	15027	26845
ENSMUSG00000046598	Y	P14WT	1.62781	353	159	94112	121245	39644	57815
ENSMUSG00000046721	Y	P14WT	10.6128	105	2	25110	39929	116	2366
ENSMUSG00000046844	Y	P14WT	1.83062	60	13	13272	24491	1977	7250
ENSMUSG00000047676	Y	P14WT	157.448	559	0	153039	187176	3	972
ENSMUSG00000049751	Y	P14WT	1.93571	542	216	148148	181763	55362	76534
ENSMUSG00000049760	Y	P14WT	1.86185	189	64	48045	67909	14254	25805
ENSMUSG00000050856	Y	P14WT	9.18141	1215	98	343752	394069	23163	37440
ENSMUSG00000052305	Y	P14WT	2.79158	753	211	209092	248708	53975	74901
ENSMUSG00000053310	Y	P14WT	1.82658	87	23	20317	33812	4157	11123
ENSMUSG00000054312	Y	P14WT	1.69448	305	128	80520	105743	31210	47519
ENSMUSG00000054514	Y	P14KO	2.02977	0	13	3	974	1977	7250
ENSMUSG00000054728	Y	P14WT	2.63776	167	36	41972	60647	7227	15912
ENSMUSG00000055567	Y	P14KO	1.85582	25	94	4632	11909	22101	36085
ENSMUSG00000056629	Y	P14WT	1.74099	374	158	100079	128006	39370	57484
ENSMUSG00000057036	Y	P14WT	1.5667	1224	668	346387	396890	183886	221094
ENSMUSG00000057322	Y	P14WT	3.03921	2667	772	771674	846215	213908	253906
ENSMUSG00000057530	Y	P14KO	6.58526	21	263	3717	10397	68467	91825
ENSMUSG00000057863	Y	P14WT	1.84819	1488	694	423803	479485	191382	229307
ENSMUSG00000058126	Y	P14WT	4.05658	22	0	3943	10778	3	972
ENSMUSG00000058546	Y	P14WT	1.73482	1747	881	499969	560302	245470	288197
ENSMUSG00000058740	Y	P14KO	1.58694	22	75	3943	10778	17104	29602
ENSMUSG00000058833	Y	P14WT	1.77474	203	74	51927	72512	16843	29259
ENSMUSG00000058922	Y	P14KO	2.85726	13	89	1984	7272	20778	34387
ENSMUSG00000059040	Y	P14WT	58.2901	220	0	56658	78086	3	972
ENSMUSG00000059058	Y	P14WT	3.626	2326	554	670796	740410	151109	184996
ENSMUSG00000059291	Y	P14WT	1.87217	975	432	273640	318716	116235	146162
ENSMUSG00000060036	Y	P14KO	1.83989	290	674	76288	100884	185615	222990
ENSMUSG00000060803	Y	P14WT	1.66449	343	150	91274	118021	37185	54836
ENSMUSG00000060923	Y	P14WT	1.84189	77	19	17684	30383	3258	9601
ENSMUSG00000061330	Y	P14WT	43.7479	169	0	42523	61309	3	972
ENSMUSG00000061331	Y	P14KO	1.54956	37	106	7495	16324	25295	40142
ENSMUSG00000061518	Y	P14WT	2.16055	774	287	215182	255346	75197	99596
ENSMUSG00000061787	Y	P14WT	1.98489	1280	547	362787	414432	149102	182774
ENSMUSG00000061808	Y	P14WT	380.633	3102	2	900578	980968	116	2366
ENSMUSG00000061897	Y	P14WT	8.21399	39	0	7984	17047	3	972
ENSMUSG00000061983	Y	P14KO	2.09427	419	1063	112901	142459	298347	345279
ENSMUSG00000062296	Y	P14KO	1.54197	18	64	3049	9244	14254	25805
ENSMUSG00000062353	Y	P14WT	131.746	472	0	128057	159427	3	972
ENSMUSG00000063457	Y	P14WT	1.80514	2486	1231	718108	790076	347311	397814
ENSMUSG00000063524	Y	P14KO	1.81082	395	876	106056	134757	244020	286626
ENSMUSG00000063696	Y	P14WT	1.62551	11	0	1580	6459	3	972
ENSMUSG00000063787	Y	P14WT	2.05061	141	39	34848	52012	7958	16994
ENSMUSG00000064193	Y	P14WT	93.6121	342	0	90991	117698	3	972
ENSMUSG00000064341	Y	P14KO	1.69013	7857	13963	2317824	2445760	4133647	4303711
ENSMUSG00000064345	Y	P14KO	1.74239	4311	8024	1259780	1354549	2360150	2489070
ENSMUSG00000064351	Y	P14KO	2.2956	10904	26072	3229839	3380554	7760406	7992789
ENSMUSG00000064354	Y	P14KO	2.34384	11715	28558	3472864	3629082	8505970	8749180
ENSMUSG00000064356	Y	P14KO	2.09866	11659	25471	3456080	3611924	7580201	7809891
ENSMUSG00000064358	Y	P14KO	2.60753	6436	17656	1893258	2009049	5238653	5429887
ENSMUSG00000064363	Y	P14KO	1.89893	5082	10248	1489372	1592266	3023595	3169289
ENSMUSG00000064367	Y	P14KO	1.98722	2544	5490	735268	808070	1605813	1712452
ENSMUSG00000064368	Y	P14KO	1.83788	2442	4888	705093	776422	1426967	1527591
ENSMUSG00000064370	Y	P14KO	1.75696	7373	13636	2173148	2297081	4035868	4203928
ENSMUSG00000065947	Y	P14KO	4.38354	2386	11265	688533	759040	3327284	3480036
ENSMUSG00000066443	Y	P14WT	7.84038	254	16	66165	89186	2606	8439
ENSMUSG00000066553	Y	P14WT	2.13964	257	80	67007	90163	18410	31317
ENSMUSG00000066724	Y	P14WT	1.88241	128	38	31312	47668	7713	16634
ENSMUSG00000067017	Y	P14WT	3.36317	19	0	3269	9630	3	972
ENSMUSG00000067038	Y	P14WT	6.59366	1328	157	376854	429458	39096	57154
ENSMUSG00000067288	Y	P14WT	2.86388	2165	657	623231	690393	180717	217618
ENSMUSG00000067575	Y	P14WT	9.48663	44	0	9221	18841	3	972
ENSMUSG00000067847	Y	P14WT	2.2137	423	140	114043	143741	34462	51517
ENSMUSG00000068240	Y	P14WT	1.51791	2064	1209	593415	658992	340892	390942
ENSMUSG00000069014	Y	P14WT	1.76991	158	54	39499	57665	11700	22317
ENSMUSG00000069171	Y	P14KO	1.52299	115	254	27797	43303	65950	88905
ENSMUSG00000069917	Y	P14KO	1.6217	147	331	36486	54010	87588	113788
ENSMUSG00000069919	Y	P14WT	10.6641	1281	88	363080	414745	20514	34047
ENSMUSG00000070394	Y	P14WT	1.69155	213	83	54708	75793	19198	32342
ENSMUSG00000070858	Y	P14WT	1.92643	296	107	77980	102829	25562	40479
ENSMUSG00000070880	Y	P14WT	2.01372	144	41	35667	53012	8449	17712
ENSMUSG00000071014	Y	P14WT	1.50967	281	132	73752	97964	32292	48853
ENSMUSG00000071568	Y	P14WT	2.69033	16	0	2615	8464	3	972
ENSMUSG00000071866	Y	P14WT	1.5505	1679	949	479954	539101	265203	309548
ENSMUSG00000073406	Y	P14WT	2.36293	52	7	11231	21681	830	4753
ENSMUSG00000073616	Y	P14WT	2.07754	713	273	197503	236053	71268	95066
ENSMUSG00000073702	Y	P14WT	1.94353	773	321	214892	255030	84766	110568
ENSMUSG00000073876	Y	P14WT	2.47016	15	0	2401	8070	3	972
ENSMUSG00000073877	Y	P14WT	7.63919	61	1	13529	24840	38	1771
ENSMUSG00000073888	Y	P14WT	1.95743	193	62	49153	69226	13740	25111
ENSMUSG00000073940	Y	P14WT	2.24665	162	42	40597	58991	8696	18070
ENSMUSG00000074218	Y	P14WT	2.65025	48	5	10222	20265	502	3857
ENSMUSG00000074280	Y	P14WT	29.9866	120	0	29147	44985	3	972
ENSMUSG00000074884	Y	P14WT	1.9367	391	148	104917	133472	36640	54173
ENSMUSG00000075391	Y	P14WT	17.9239	76	0	17422	30039	3	972
ENSMUSG00000076432	Y	P14WT	1.52095	842	458	234926	276817	123646	154460
ENSMUSG00000078249	Y	P14WT	10.001	46	0	9721	19554	3	972
ENSMUSG00000078901	Y	P14KO	2.24127	0	14	3	974	2183	7650
ENSMUSG00000079018	Y	P14KO	1.50049	37	103	7495	16324	24494	39130
ENSMUSG00000079224	Y	P14WT	2.4482	106	21	25378	40267	3704	10366
ENSMUSG00000079435	Y	P14WT	3.24943	465	102	126052	157189	24227	38792
ENSMUSG00000079436	Y	P14WT	1.62551	11	0	1580	6459	3	972
ENSMUSG00000079480	Y	P14WT	2.00195	130	36	31855	48338	7227	15912
ENSMUSG00000079523	Y	P14WT	2.15013	1020	392	286763	332867	104860	133370
ENSMUSG00000079641	Y	P14WT	1.50087	669	360	184772	222115	95787	123110
ENSMUSG00000080058	Y	P14KO	1.68892	65	176	14560	26234	44307	63423
ENSMUSG00000080717	Y	P14KO	2.21408	1	22	38	1775	3930	10745
ENSMUSG00000081214	Y	P14WT	9.48663	44	0	9221	18841	3	972
ENSMUSG00000081344	Y	P14WT	1.91822	1425	637	405306	459797	174958	211293
ENSMUSG00000081476	Y	P14KO	12.0123	0	54	3	974	11700	22317
ENSMUSG00000081788	Y	P14WT	1.62551	11	0	1580	6459	3	972
ENSMUSG00000082286	Y	P14KO	3.42989	46	258	9721	19554	67068	90204
ENSMUSG00000082593	Y	P14KO	2.04384	2	26	117	2372	4848	12246
ENSMUSG00000082691	Y	P14WT	7.17656	102	4	24307	38914	356	3387
ENSMUSG00000082809	Y	P14WT	3.54828	32	1	6284	14502	38	1771
ENSMUSG00000083327	Y	P14WT	31.3776	125	0	30499	46663	3	972
ENSMUSG00000083424	Y	P14WT	9.48663	44	0	9221	18841	3	972
ENSMUSG00000083773	Y	P14WT	235.474	1941	2	557131	620724	116	2366
ENSMUSG00000083833	Y	P14WT	1.90513	473	188	128343	159746	47612	67367
ENSMUSG00000084349	Y	P14WT	143.843	513	0	139815	172519	3	972
ENSMUSG00000084372	Y	P14KO	2.53963	2	31	117	2372	6024	14092
ENSMUSG00000084890	Y	P14KO	5.53515	3	71	226	2902	16063	28226
ENSMUSG00000085791	Y	P14WT	4.37163	167	19	41972	60647	3258	9601
ENSMUSG00000086841	Y	P14WT	1.73541	135	45	33214	50010	9439	19139
ENSMUSG00000087563	Y	P14WT	2.61547	25	1	4632	11909	38	1771
ENSMUSG00000089661	Y	P14WT	1.59797	17	1	2830	8855	38	1771
ENSMUSG00000089917	Y	P14KO	1.50468	13	51	1984	7272	10942	21262
ENSMUSG00000090247	Y	P14WT	1.67275	186	71	47215	66921	16063	28226
ENSMUSG00000090733	Y	P14WT	1.65262	3169	1742	920451	1001704	496890	556964
ENSMUSG00000090841	Y	P14WT	1.56476	985	528	276555	321862	143657	176740
ENSMUSG00000090862	Y	P14WT	1.579	704	361	194897	233203	96070	123431
ENSMUSG00000091383	Y	P14WT	14.4475	63	0	14043	25537	3	972
ENSMUSG00000091421	Y	P14KO	13.3493	1	100	38	1775	23695	38117
ENSMUSG00000091478	Y	P14KO	3.63114	51	295	10978	21328	77445	102181
ENSMUSG00000091537	Y	P14WT	1.78627	379	156	101501	129614	38823	56823
ENSMUSG00000091845	Y	P14WT	2.75309	102	17	24307	38914	2821	8829
ENSMUSG00000091938	Y	P14WT	2.47016	15	0	2401	8070	3	972
ENSMUSG00000091957	Y	P14WT	21.4356	347	6	92409	119311	661	4311
ENSMUSG00000092341	Y	P14KO	1.75203	298	659	78544	103476	181293	218250
ENSMUSG00000094472	Y	P14KO	1.57733	11	48	1580	6459	10188	20203
ENSMUSG00000094497	Y	P14WT	1.90513	473	188	128343	159746	47612	67367
ENSMUSG00000094627	Y	P14WT	4.32037	48	2	10222	20265	116	2366
ENSMUSG00000094664	Y	P14WT	9.48663	44	0	9221	18841	3	972
ENSMUSG00000095526	Y	P14WT	9.48663	44	0	9221	18841	3	972
ENSMUSG00000095597	Y	P14WT	110.049	704	1	194897	233203	38	1771
ENSMUSG00000095687	Y	P14WT	1.91884	77	18	17684	30383	3039	9216
ENSMUSG00000096942	Y	P14WT	1.84278	28	3	5333	13028	225	2894
ENSMUSG00000096947	Y	P14KO	12.0338	11	296	1580	6459	77726	102504
ENSMUSG00000097156	Y	P14KO	1.58315	94	223	22174	36198	57307	78819
ENSMUSG00000097221	Y	P14WT	1.62619	140	51	34576	51679	10942	21262
ENSMUSG00000097346	Y	P14WT	75.2973	279	0	73189	97315	3	972
ENSMUSG00000097391	Y	P14KO	2.27629	18	90	3049	9244	21042	34727
ENSMUSG00000097451	Y	P14KO	2.28443	732	1933	203006	242066	552984	616266
ENSMUSG00000097545	Y	P14KO	2.79579	29	151	5569	13398	37458	55167
ENSMUSG00000098120	Y	P14WT	2.17139	32	3	6284	14502	225	2894
ENSMUSG00000098234	Y	P14KO	4.49609	9	106	1195	5626	25295	40142
ENSMUSG00000098702	Y	P14WT	2.35725	39	4	7984	17047	356	3387
ENSMUSG00000099021	Y	P14WT	3.36802	1834	463	525593	587409	125072	156054
ENSMUSG00000099250	Y	P14WT	3.36802	1834	463	525593	587409	125072	156054
ENSMUSG00000100755	Y	P14WT	1.94678	694	284	192003	230036	74354	98626
ENSMUSG00000100801	Y	P14WT	69.8025	260	0	67848	91140	3	972
ENSMUSG00000100826	Y	P14KO	3.86665	222	1084	57215	78740	304460	351853
ENSMUSG00000100862	Y	P14KO	1.52264	12018	19087	3563685	3721911	5667134	5865967
ENSMUSG00000101111	Y	P14WT	19.8222	7371	318	2172550	2296467	83920	109602
ENSMUSG00000101249	Y	P14KO	2.67602	13	84	1984	7272	19460	32684
ENSMUSG00000102070	Y	P14WT	14.7012	6583	387	1937149	2054255	103441	131768
ENSMUSG00000102467	Y	P14KO	3.06828	15	104	2401	8070	24761	39467
ENSMUSG00000102828	Y	P14KO	4.4141	7	90	833	4767	21042	34727
ENSMUSG00000102869	Y	P14WT	1.80189	739	331	205034	244280	87588	113788
ENSMUSG00000102961	Y	P14WT	1.76289	23	2	4171	11156	116	2366
ENSMUSG00000103034	Y	P14WT	77.2626	803	3	223598	264507	225	2894
ENSMUSG00000103276	Y	P14WT	1.51522	76	24	17422	30039	4386	11498
ENSMUSG00000103318	Y	P14KO	1.69898	110	271	26452	41618	70708	94418
ENSMUSG00000105207	Y	P14KO	2.10501	35	134	7008	15598	32834	49520
ENSMUSG00000105285	Y	P14KO	3.18811	32	183	6284	14502	46234	65725
ENSMUSG00000105388	Y	P14WT	2.18643	1118	426	315381	363648	114526	144245
ENSMUSG00000105471	Y	P14KO	1.618	7	38	833	4767	7713	16634
ENSMUSG00000106037	Y	P14KO	1.71399	48	141	10222	20265	34734	51849
ENSMUSG00000106173	Y	P14WT	3.01129	28	1	5333	13028	38	1771
ENSMUSG00000106924	Y	P14KO	2.66442	41	187	8477	17766	47336	67039
ENSMUSG00000107870	Y	P14KO	3.34482	90	433	21112	34836	116520	146482
ENSMUSG00000107962	Y	P14KO	1.83549	1	19	38	1775	3258	9601

## Sheet: DEG_P23WT_vs_P23KO
Gene_Name	DEG_call	Express_higher	Fold_difference	P23WT_O-count	P23KO_O-count	P23WT_T-lower	P23WT_T-upper	P23KO_T-lower	P23KO_T-upper
ENSMUSG00000015090	Y	P23KO	1.68212	520	1044	141793	174712	293886	340546
ENSMUSG00000020415	Y	P23WT	1.6863	74	20	16895	29343	3494	10019
ENSMUSG00000025261	Y	P23KO	1.52685	64	158	14298	25880	39515	57688
ENSMUSG00000025878	Y	P23KO	1.68787	5	33	504	3867	6527	14874
ENSMUSG00000027694	Y	P23KO	5.90508	44	413	9219	18837	111234	140590
ENSMUSG00000031762	Y	P23KO	2.10902	431	1094	116301	146273	308493	356257
ENSMUSG00000031765	Y	P23KO	1.67005	818	1575	227901	269183	449549	506856
ENSMUSG00000031848	Y	P23KO	1.55203	119	265	28870	44639	69281	92803
ENSMUSG00000032598	Y	P23KO	1.50468	26	80	4863	12281	18479	31427
ENSMUSG00000038418	Y	P23WT	1.57828	53	13	11482	22029	1984	7275
ENSMUSG00000039298	Y	P23KO	3.10038	14	100	2190	7671	23783	38251
ENSMUSG00000041740	Y	P23KO	1.53843	118	261	28600	44303	68157	91501
ENSMUSG00000048616	Y	P23KO	1.87055	8	46	1010	5199	9725	19562
ENSMUSG00000052305	Y	P23WT	2.18247	1387	538	394066	447815	147058	180560
ENSMUSG00000052684	Y	P23KO	1.51152	70	168	15852	27962	42265	61002
ENSMUSG00000054716	Y	P23KO	2.33772	60	222	13269	24485	57239	78772
ENSMUSG00000054728	Y	P23WT	2.05356	85	19	19784	33121	3271	9634
ENSMUSG00000059040	Y	P23KO	9.47125	0	44	3	974	9225	18848
ENSMUSG00000064193	Y	P23KO	9.23042	1	72	38	1775	16384	28671
ENSMUSG00000064288	Y	P23KO	2.13667	4	36	357	3395	7254	15967
ENSMUSG00000064341	Y	P23WT	1.62063	9530	5555	2817712	2958583	1631036	1738649
ENSMUSG00000064351	Y	P23WT	1.5306	15920	9960	4733185	4915257	2948284	3092379
ENSMUSG00000064354	Y	P23WT	1.86493	13243	6753	3930100	4096161	1988721	2107372
ENSMUSG00000064357	Y	P23WT	1.65371	4414	2453	1290139	1386013	708634	780148
ENSMUSG00000064360	Y	P23WT	1.68371	3487	1882	1014601	1099817	539957	602599
ENSMUSG00000064363	Y	P23WT	1.77794	6786	3561	1997320	2116194	1037228	1123391
ENSMUSG00000064367	Y	P23WT	1.84748	2947	1433	854427	932768	407820	462483
ENSMUSG00000064368	Y	P23WT	1.55058	2370	1364	683647	753903	387567	440898
ENSMUSG00000064370	Y	P23WT	1.59149	9169	5438	2709681	2847858	1596134	1702608
ENSMUSG00000065037	Y	P23KO	1.74064	20	76	3491	10013	17429	30051
ENSMUSG00000065947	Y	P23WT	2.44374	5129	1922	1503037	1606384	551753	615057
ENSMUSG00000069917	Y	P23WT	1.92666	1638	734	467786	526194	203668	242796
ENSMUSG00000069919	Y	P23WT	1.69451	739	352	204987	244226	93866	120971
ENSMUSG00000072692	Y	P23KO	4.88864	40	321	8229	17403	85077	110962
ENSMUSG00000072940	Y	P23WT	2.63139	821	247	228773	270130	64229	86940
ENSMUSG00000073485	Y	P23WT	6.69713	33	0	6523	14865	3	974
ENSMUSG00000073876	Y	P23KO	2.03696	0	13	3	974	1984	7275
ENSMUSG00000073877	Y	P23KO	7.19815	0	35	3	974	7011	15604
ENSMUSG00000073940	Y	P23WT	1.89512	360	137	96077	123472	33772	50697
ENSMUSG00000074516	Y	P23KO	24.9661	0	102	3	974	24317	38929
ENSMUSG00000078747	Y	P23KO	1.77438	8	44	1010	5199	9225	18848
ENSMUSG00000082286	Y	P23KO	1.86461	88	245	20577	34146	63669	86288
ENSMUSG00000082691	Y	P23WT	4.49493	39	1	7983	17043	39	1776
ENSMUSG00000082908	Y	P23WT	14.4148	63	0	14040	25532	3	974
ENSMUSG00000083327	Y	P23KO	11.0164	0	50	3	974	10730	20982
ENSMUSG00000084319	Y	P23WT	1.67257	485	222	131752	163544	57239	78772
ENSMUSG00000085791	Y	P23KO	8.90763	2	90	117	2371	21120	34849
ENSMUSG00000095562	Y	P23WT	10.7505	49	0	10471	20616	3	974
ENSMUSG00000097971	Y	P23KO	1.76853	75	205	17156	29688	52504	73198
ENSMUSG00000100220	Y	P23KO	2.9076	0	17	3	974	2832	8859
ENSMUSG00000101878	Y	P23WT	1.9483	84	20	19520	32779	3494	10019
ENSMUSG00000101939	Y	P23WT	1.5501	7879	4778	2323874	2451964	1399372	1499177
ENSMUSG00000102824	Y	P23KO	1.77438	8	44	1010	5199	9225	18848
ENSMUSG00000103409	Y	P23KO	1.62217	6	35	663	4322	7011	15604
ENSMUSG00000105186	Y	P23KO	1.88621	37	126	7493	16320	30783	47017

## Sheet: DEG_P3KO_vs_P23KO
Gene_Name	DEG_call	Express_higher	Fold_difference	P3KO_O-count	P23KO_O-count	P3KO_T-lower	P3KO_T-upper	P23KO_T-lower	P23KO_T-upper
ENSMUSG00000000031	Y	P3KO	10.2415	47	0	9965	19899	3	973
ENSMUSG00000000078	Y	P3KO	2.37329	100	20	23759	38215	3490	10011
ENSMUSG00000000085	Y	P3KO	1.53943	103	36	24560	39231	7247	15954
ENSMUSG00000000149	Y	P23KO	1.50485	64	156	14293	25871	38932	56976
ENSMUSG00000000184	Y	P3KO	4.03182	69	5	15587	27607	504	3866
ENSMUSG00000000308	Y	P23KO	3.2857	80	385	18461	31397	103161	131484
ENSMUSG00000000409	Y	P3KO	2.037	13	0	1982	7268	3	973
ENSMUSG00000000560	Y	P3KO	3.31081	111	15	26705	41932	2400	8066
ENSMUSG00000000568	Y	P3KO	1.50747	333	161	88389	114730	40304	58634
ENSMUSG00000000805	Y	P23KO	4.22586	9	100	1194	5623	23762	38219
ENSMUSG00000000811	Y	P3KO	1.84056	19	1	3267	9625	38	1775
ENSMUSG00000000823	Y	P3KO	1.81724	134	42	32923	49648	8721	18117
ENSMUSG00000000861	Y	P3KO	2.70771	49	5	10468	20609	504	3866
ENSMUSG00000001211	Y	P23KO	1.53199	106	238	25364	40245	61655	83932
ENSMUSG00000001270	Y	P23KO	2.29111	1387	3525	393931	447664	1025647	1111308
ENSMUSG00000001334	Y	P23KO	2.32041	28	124	5330	13021	30214	46307
ENSMUSG00000001403	Y	P3KO	1.95234	25	2	4629	11903	117	2371
ENSMUSG00000001525	Y	P3KO	4.01192	1824	381	522348	583965	102023	130199
ENSMUSG00000001687	Y	P23KO	1.73122	68	186	15328	27260	47193	66891
ENSMUSG00000001707	Y	P3KO	1.57954	116	41	28051	43616	8473	17759
ENSMUSG00000001729	Y	P3KO	1.54206	282	129	73991	98234	31569	47982
ENSMUSG00000001763	Y	P23KO	3.92906	11	106	1579	6456	25366	40250
ENSMUSG00000001985	Y	P3KO	2.31212	91	18	21364	35157	3047	9240
ENSMUSG00000002006	Y	P3KO	2.31629	188	49	47741	67542	10469	20611
ENSMUSG00000002032	Y	P23KO	2.21643	13	71	1982	7268	16109	28301
ENSMUSG00000002083	Y	P3KO	3.27114	69	7	15587	27607	832	4765
ENSMUSG00000002107	Y	P3KO	2.25999	274	81	71741	95638	18726	31744
ENSMUSG00000002250	Y	P23KO	2.88156	12	85	1779	6864	19779	33113
ENSMUSG00000002266	Y	P3KO	1.9662	20	1	3490	10009	38	1775
ENSMUSG00000002341	Y	P3KO	2.30586	414	130	111410	140776	31840	48316
ENSMUSG00000002416	Y	P23KO	1.53863	292	570	76807	101476	156134	190591
ENSMUSG00000002475	Y	P23KO	2.46285	7	54	832	4764	11733	22376
ENSMUSG00000002489	Y	P23KO	4.13693	11	111	1579	6456	26708	41937
ENSMUSG00000002578	Y	P3KO	2.20619	37	4	7490	16315	357	3395
ENSMUSG00000002731	Y	P3KO	1.50514	67	20	15068	26914	3490	10011
ENSMUSG00000002741	Y	P3KO	1.68485	158	57	39476	57633	12497	23430
ENSMUSG00000002985	Y	P23KO	2.80866	2424	7345	699371	770400	2163791	2287438
ENSMUSG00000002997	Y	P3KO	5.31173	147	12	36465	53981	1779	6865
ENSMUSG00000003038	Y	P3KO	2.23098	417	136	112265	141738	33470	50321
ENSMUSG00000003410	Y	P3KO	1.54883	307	142	81038	106331	35105	52322
ENSMUSG00000003423	Y	P3KO	1.82913	142	45	35101	52316	9466	19190
ENSMUSG00000003469	Y	P23KO	1.84703	6	39	663	4321	7981	17039
ENSMUSG00000003657	Y	P3KO	3.46131	169	26	42498	61275	4862	12278
ENSMUSG00000003721	Y	P23KO	1.65786	32	101	6280	14494	24029	38558
ENSMUSG00000003824	Y	P3KO	1.85491	24	2	4398	11527	117	2371
ENSMUSG00000003948	Y	P3KO	2.58409	188	43	47741	67542	8969	18475
ENSMUSG00000003949	Y	P23KO	3.34439	23	150	4169	11150	37290	54984
ENSMUSG00000003974	Y	P3KO	2.00179	65	13	14551	26219	1983	7269
ENSMUSG00000004071	Y	P23KO	2.01703	48	163	10216	20254	40853	59296
ENSMUSG00000004110	Y	P3KO	3.36567	39	2	7980	17037	117	2371
ENSMUSG00000004207	Y	P23KO	1.88207	559	1244	152951	187071	352081	402974
ENSMUSG00000004267	Y	P23KO	4.77479	143	899	35373	52649	251388	294655
ENSMUSG00000004366	Y	P3KO	1.57883	167	66	41948	60613	14811	26569
ENSMUSG00000004415	Y	P3KO	2.54961	159	35	39751	57965	7004	15591
ENSMUSG00000004446	Y	P3KO	1.56643	21	2	3714	10392	117	2371
ENSMUSG00000004530	Y	P3KO	1.55653	151	59	37559	55310	13009	24130
ENSMUSG00000004558	Y	P23KO	5.13536	158	1052	39476	57633	295966	342769
ENSMUSG00000004748	Y	P23KO	3.78824	6	72	663	4321	16369	28647
ENSMUSG00000004771	Y	P3KO	1.5296	221	97	56904	78369	22962	37202
ENSMUSG00000004885	Y	P3KO	7.04	57	1	12496	23427	38	1775
ENSMUSG00000004894	Y	P23KO	10.5499	1	81	38	1775	18726	31744
ENSMUSG00000004902	Y	P23KO	1.71473	29	97	5566	13391	22962	37202
ENSMUSG00000004961	Y	P3KO	3.08529	95	13	22427	36518	1983	7269
ENSMUSG00000005045	Y	P3KO	1.76546	77	20	17674	30367	3490	10011
ENSMUSG00000005057	Y	P3KO	2.00034	30	3	5803	13760	226	2901
ENSMUSG00000005089	Y	P23KO	4.05732	48	311	10216	20254	82177	107637
ENSMUSG00000005447	Y	P3KO	15.2482	412	13	110839	140135	1983	7269
ENSMUSG00000005610	Y	P3KO	2.4456	635	200	174848	211212	51071	71495
ENSMUSG00000005611	Y	P23KO	7.19836	0	35	3	973	7004	15591
ENSMUSG00000005732	Y	P3KO	1.69077	269	110	70336	94014	26440	41600
ENSMUSG00000005871	Y	P3KO	1.84683	243	88	63047	85553	20572	34138
ENSMUSG00000005973	Y	P3KO	1.62055	35	6	7004	15589	663	4322
ENSMUSG00000006024	Y	P23KO	1.8221	108	284	25900	40921	74562	98893
ENSMUSG00000006057	Y	P23KO	1.57394	442	845	119403	149745	235690	277638
ENSMUSG00000006095	Y	P3KO	1.52308	286	133	75117	99531	32655	49319
ENSMUSG00000006205	Y	P23KO	5.28123	13	154	1982	7268	38384	56312
ENSMUSG00000006218	Y	P3KO	2.63336	66	9	14810	26567	1194	5624
ENSMUSG00000006219	Y	P3KO	2.95403	35	2	7004	15589	117	2371
ENSMUSG00000006301	Y	P23KO	2.96922	5	53	504	3866	11479	22024
ENSMUSG00000006356	Y	P3KO	2.7727	197	42	50233	70502	8721	18117
ENSMUSG00000006362	Y	P3KO	1.56643	21	2	3714	10392	117	2371
ENSMUSG00000006390	Y	P23KO	2.40419	8	57	1010	5198	12497	23430
ENSMUSG00000006403	Y	P23KO	2.83314	6	56	663	4321	12242	23079
ENSMUSG00000006435	Y	P3KO	1.52067	36	7	7246	15953	832	4765
ENSMUSG00000006476	Y	P23KO	3.63351	340	1493	90372	116988	425077	480830
ENSMUSG00000006522	Y	P23KO	4.77352	1	41	38	1775	8473	17759
ENSMUSG00000006586	Y	P3KO	1.96467	70	15	15847	27953	2400	8066
ENSMUSG00000006675	Y	P23KO	1.66827	27	90	5095	12649	21102	34820
ENSMUSG00000006699	Y	P3KO	1.64018	543	258	148351	181979	67256	90448
ENSMUSG00000006728	Y	P3KO	1.51998	138	54	34011	50983	11733	22376
ENSMUSG00000006782	Y	P23KO	15.4103	58	1293	12752	23778	366427	418313
ENSMUSG00000006930	Y	P3KO	1.58137	141	53	34828	51983	11479	22024
ENSMUSG00000007039	Y	P3KO	4.0105	188	25	47741	67542	4629	11904
ENSMUSG00000007097	Y	P23KO	3.30642	205	866	52453	73128	241792	284258
ENSMUSG00000007207	Y	P3KO	7.33864	260	18	67809	91089	3047	9240
ENSMUSG00000007594	Y	P23KO	3.94592	1	35	38	1775	7004	15591
ENSMUSG00000007682	Y	P23KO	4.52107	0	24	3	973	4399	11528
ENSMUSG00000007817	Y	P3KO	1.72733	128	42	31294	47642	8721	18117
ENSMUSG00000007836	Y	P3KO	1.76268	453	194	122547	153264	49407	69523
ENSMUSG00000007850	Y	P3KO	1.61865	444	208	119974	150385	53292	74120
ENSMUSG00000007944	Y	P3KO	1.55161	239	105	61928	84249	25099	39912
ENSMUSG00000007950	Y	P23KO	1.55756	213	437	54676	75751	117987	148161
ENSMUSG00000008153	Y	P23KO	1.54352	124	273	30211	46302	71468	95324
ENSMUSG00000008318	Y	P23KO	2.31353	9	59	1194	5623	13009	24130
ENSMUSG00000008475	Y	P3KO	1.93589	223	75	57461	79024	17152	29682
ENSMUSG00000008496	Y	P3KO	22.7897	294	4	77371	102123	357	3395
ENSMUSG00000008682	Y	P3KO	1.9336	450	174	121689	152305	43880	62934
ENSMUSG00000008683	Y	P3KO	1.81389	538	229	146914	180387	59141	80994
ENSMUSG00000008734	Y	P23KO	5.91689	8	126	1010	5198	30756	46977
ENSMUSG00000008855	Y	P23KO	4.43247	100	616	23759	38215	169387	205206
ENSMUSG00000008859	Y	P3KO	2.14887	139	36	34283	51316	7247	15954
ENSMUSG00000009418	Y	P3KO	1.92024	102	27	24293	38892	5095	12651
ENSMUSG00000010080	Y	P23KO	3.80958	1	34	38	1775	6762	15227
ENSMUSG00000010086	Y	P23KO	2.89756	65	289	14551	26219	75971	100514
ENSMUSG00000010406	Y	P3KO	1.575	369	173	98600	126327	43604	62603
ENSMUSG00000010803	Y	P23KO	5.85518	10	143	1384	6042	35377	52655
ENSMUSG00000010825	Y	P23KO	2.08216	22	95	3941	10772	22429	36522
ENSMUSG00000011171	Y	P23KO	3.55194	8	80	1010	5198	18463	31401
ENSMUSG00000011179	Y	P3KO	1.81704	92	25	21630	35498	4629	11904
ENSMUSG00000011884	Y	P23KO	2.70978	23	124	4169	11150	30214	46307
ENSMUSG00000012405	Y	P3KO	1.7391	703	324	194496	232756	85852	111837
ENSMUSG00000012848	Y	P3KO	1.99901	830	336	231307	272877	89249	115711
ENSMUSG00000013523	Y	P23KO	10.1474	17	338	2829	8851	89815	116356
ENSMUSG00000013921	Y	P23KO	1.61671	357	715	95193	122465	197991	236579
ENSMUSG00000014601	Y	P3KO	1.50431	107	39	25632	40583	7981	17039
ENSMUSG00000014837	Y	P3KO	7.74729	230	14	59414	81311	2190	7669
ENSMUSG00000015053	Y	P23KO	1.63995	4	29	357	3394	5566	13392
ENSMUSG00000015090	Y	P23KO	6.8918	113	1044	27243	42606	293632	340256
ENSMUSG00000015149	Y	P23KO	3.52806	101	500	24026	38554	136021	168295
ENSMUSG00000015202	Y	P23KO	3.05652	2	36	117	2371	7247	15954
ENSMUSG00000015217	Y	P3KO	3.76383	290	48	76244	100827	10217	20257
ENSMUSG00000015222	Y	P3KO	3.41812	743	166	206075	245408	41678	60289
ENSMUSG00000015247	Y	P3KO	2.74971	64	8	14293	25871	1010	5198
ENSMUSG00000015476	Y	P23KO	1.8454	28	101	5330	13021	24029	38558
ENSMUSG00000015709	Y	P3KO	1.90912	112	31	26974	42269	6042	14129
ENSMUSG00000015711	Y	P3KO	1.85657	55	11	11986	22726	1579	6456
ENSMUSG00000015714	Y	P23KO	1.75759	39	123	7980	17037	29944	45972
ENSMUSG00000015745	Y	P3KO	2.22365	78	15	17936	30710	2400	8066
ENSMUSG00000015806	Y	P23KO	3.20205	69	333	15587	27607	88399	114743
ENSMUSG00000015829	Y	P23KO	2.07568	6	43	663	4321	8969	18475
ENSMUSG00000016150	Y	P3KO	2.17656	56	9	12241	23077	1194	5624
ENSMUSG00000016194	Y	P23KO	3.13155	0	18	3	973	3047	9240
ENSMUSG00000016349	Y	P23KO	3.86473	213	1041	54676	75751	292757	339314
ENSMUSG00000016559	Y	P3KO	2.98846	626	158	172252	208357	39481	57639
ENSMUSG00000016940	Y	P23KO	1.56826	62	158	13778	25175	39481	57639
ENSMUSG00000017009	Y	P23KO	3.96508	5	68	504	3866	15329	27263
ENSMUSG00000017167	Y	P23KO	4.79706	12	134	1779	6864	32927	49653
ENSMUSG00000017386	Y	P3KO	1.60141	80	24	18461	31397	4399	11528
ENSMUSG00000017390	Y	P23KO	10.625	54	852	11732	22374	237724	279845
ENSMUSG00000017412	Y	P23KO	3.39188	11	93	1579	6456	21898	35842
ENSMUSG00000017417	Y	P23KO	5.7328	5	94	504	3866	22163	36182
ENSMUSG00000017485	Y	P3KO	2.34527	122	27	29670	45631	5095	12651
ENSMUSG00000017493	Y	P3KO	4.8036	222	25	57182	78697	4629	11904
ENSMUSG00000017734	Y	P23KO	4.47675	26	214	4861	12277	54961	76087
ENSMUSG00000018012	Y	P3KO	10.0199	583	36	159858	194702	7247	15954
ENSMUSG00000018102	Y	P23KO	2.93065	22	129	3941	10772	31569	47982
ENSMUSG00000018166	Y	P23KO	3.35868	0	19	3	973	3268	9626
ENSMUSG00000018362	Y	P3KO	1.60501	87	27	20305	33793	5095	12651
ENSMUSG00000018398	Y	P23KO	2.39295	30	134	5803	13760	32927	49653
ENSMUSG00000018411	Y	P3KO	3.63374	1022	223	287182	333309	57468	79032
ENSMUSG00000018451	Y	P3KO	3.96598	349	57	92923	119888	12497	23430
ENSMUSG00000018470	Y	P23KO	5.04387	7	101	832	4764	24029	38558
ENSMUSG00000018537	Y	P3KO	1.77187	47	9	9965	19899	1194	5624
ENSMUSG00000018547	Y	P3KO	1.6025	126	45	30752	46972	9466	19190
ENSMUSG00000018589	Y	P3KO	4.19725	106	10	25364	40245	1384	6043
ENSMUSG00000018593	Y	P23KO	4.24129	190	1029	48294	68200	289256	335545
ENSMUSG00000018634	Y	P3KO	1.59566	25	3	4629	11903	226	2901
ENSMUSG00000018648	Y	P23KO	2.54829	2	31	117	2371	6042	14129
ENSMUSG00000018750	Y	P23KO	2.98944	32	172	6280	14494	43329	62273
ENSMUSG00000018765	Y	P23KO	1.89448	55	171	11986	22726	43054	61943
ENSMUSG00000018821	Y	P23KO	6.96763	11	178	1579	6456	44983	64254
ENSMUSG00000018865	Y	P23KO	1.8067	164	401	41123	59621	107717	136622
ENSMUSG00000019055	Y	P23KO	1.79998	18	73	3047	9239	16630	28992
ENSMUSG00000019194	Y	P23KO	14.0812	38	842	7735	16676	234818	276692
ENSMUSG00000019230	Y	P3KO	3.11133	105	15	25096	39907	2400	8066
ENSMUSG00000019777	Y	P3KO	1.97311	195	62	49679	69845	13779	25178
ENSMUSG00000019823	Y	P3KO	1.72634	40	7	8226	17397	832	4765
ENSMUSG00000019828	Y	P23KO	2.17512	17	83	2829	8851	19252	32429
ENSMUSG00000019841	Y	P3KO	2.15257	59	10	13008	24128	1384	6043
ENSMUSG00000019874	Y	P3KO	15.8937	2331	112	671891	741545	26977	42274
ENSMUSG00000019894	Y	P3KO	1.62055	35	6	7004	15589	663	4322
ENSMUSG00000019927	Y	P3KO	1.53343	147	58	36465	53981	12753	23780
ENSMUSG00000019942	Y	P3KO	5.23638	27	0	5095	12649	3	973
ENSMUSG00000019966	Y	P3KO	3.97708	389	65	104287	132755	14553	26222
ENSMUSG00000019996	Y	P23KO	1.77441	10	50	1384	6042	10721	20965
ENSMUSG00000019998	Y	P3KO	2.28464	156	39	38928	56970	7981	17039
ENSMUSG00000020023	Y	P23KO	2.20835	8	53	1010	5198	11479	22024
ENSMUSG00000020044	Y	P23KO	1.55283	30	91	5803	13760	21367	35161
ENSMUSG00000020083	Y	P3KO	2.28632	144	35	35646	52982	7004	15591
ENSMUSG00000020086	Y	P3KO	4.01447	199	27	50787	71159	5095	12651
ENSMUSG00000020098	Y	P3KO	2.58715	108	20	25900	40921	3490	10011
ENSMUSG00000020099	Y	P23KO	2.20713	4	37	357	3394	7491	16317
ENSMUSG00000020121	Y	P3KO	2.14507	82	17	18986	32083	2829	8851
ENSMUSG00000020135	Y	P3KO	3.17711	350	74	93207	120211	16891	29337
ENSMUSG00000020150	Y	P23KO	2.87221	16	102	2613	8459	24296	38897
ENSMUSG00000020152	Y	P3KO	1.50436	254	117	66127	89137	28324	43957
ENSMUSG00000020153	Y	P23KO	2.0059	153	417	38106	55974	112278	141754
ENSMUSG00000020163	Y	P23KO	2.09524	487	1216	132279	164128	343887	394204
ENSMUSG00000020173	Y	P3KO	1.62055	35	6	7004	15589	663	4322
ENSMUSG00000020186	Y	P3KO	2.49543	41	4	8472	17757	357	3395
ENSMUSG00000020230	Y	P3KO	2.56909	187	43	47464	67213	8969	18475
ENSMUSG00000020262	Y	P23KO	3.24078	103	469	24560	39231	127139	158396
ENSMUSG00000020297	Y	P3KO	2.10282	733	277	203179	242246	72593	96622
ENSMUSG00000020321	Y	P23KO	2.21421	173	509	43600	62597	138603	171165
ENSMUSG00000020327	Y	P23KO	2.25077	0	14	3	973	2190	7669
ENSMUSG00000020331	Y	P23KO	2.33111	42	168	8720	18115	42228	60951
ENSMUSG00000020333	Y	P23KO	1.96122	56	179	12241	23077	45259	64584
ENSMUSG00000020358	Y	P3KO	1.88007	612	255	168214	203913	66415	89472
ENSMUSG00000020372	Y	P3KO	1.59335	483	233	131133	162851	60258	82300
ENSMUSG00000020374	Y	P3KO	1.95234	25	2	4629	11903	117	2371
ENSMUSG00000020396	Y	P23KO	3.39815	43	242	8967	18473	62774	85237
ENSMUSG00000020431	Y	P3KO	1.8015	255	96	66407	89462	22695	36862
ENSMUSG00000020486	Y	P23KO	9.46868	30	480	5803	13760	130289	161911
ENSMUSG00000020547	Y	P3KO	4.99346	203	21	51897	72472	3715	10393
ENSMUSG00000020591	Y	P23KO	25.4146	2	233	117	2371	60258	82300
ENSMUSG00000020599	Y	P3KO	1.84978	32	4	6280	14494	357	3395
ENSMUSG00000020610	Y	P3KO	2.72323	158	32	39476	57633	6281	14496
ENSMUSG00000020649	Y	P3KO	2.60789	25	1	4629	11903	38	1775
ENSMUSG00000020653	Y	P3KO	1.63947	29	4	5566	13391	357	3395
ENSMUSG00000020723	Y	P3KO	2.73286	173	36	43600	62597	7247	15954
ENSMUSG00000020732	Y	P23KO	14.6908	2	141	117	2371	34832	51989
ENSMUSG00000020733	Y	P23KO	1.96569	44	149	9216	18831	37016	54651
ENSMUSG00000020734	Y	P23KO	17.8972	0	76	3	973	17414	30026
ENSMUSG00000020737	Y	P3KO	8.80428	839	66	233921	275716	14811	26569
ENSMUSG00000020758	Y	P23KO	2.60789	1	25	38	1775	4629	11904
ENSMUSG00000020774	Y	P23KO	3.26986	1	30	38	1775	5804	13761
ENSMUSG00000020827	Y	P23KO	2.76051	72	300	16367	28644	79072	104078
ENSMUSG00000020836	Y	P23KO	5.75606	1	48	38	1775	10217	20257
ENSMUSG00000020838	Y	P3KO	13.8962	61	0	13521	24826	3	973
ENSMUSG00000020857	Y	P3KO	2.34123	409	126	109984	139173	30756	46977
ENSMUSG00000020864	Y	P23KO	1.60746	52	141	11225	21669	34832	51989
ENSMUSG00000020882	Y	P3KO	1.76136	87	24	20305	33793	4399	11528
ENSMUSG00000020892	Y	P3KO	4.75745	25	0	4629	11903	3	973
ENSMUSG00000020912	Y	P23KO	2.03803	0	13	3	973	1983	7269
ENSMUSG00000020914	Y	P3KO	2.87042	27	1	5095	12649	38	1775
ENSMUSG00000020932	Y	P23KO	4.07951	52	333	11225	21669	88399	114743
ENSMUSG00000021062	Y	P3KO	2.03438	135	37	33195	49982	7491	16317
ENSMUSG00000021087	Y	P3KO	3.12589	2063	567	592781	658309	155270	189636
ENSMUSG00000021097	Y	P23KO	8.28586	3	101	226	2900	24029	38558
ENSMUSG00000021131	Y	P3KO	1.77495	197	71	50233	70502	16109	28301
ENSMUSG00000021182	Y	P3KO	1.59566	25	3	4629	11903	226	2901
ENSMUSG00000021196	Y	P3KO	1.55855	369	175	98600	126327	44156	63264
ENSMUSG00000021256	Y	P3KO	1.51874	85	28	19777	33110	5330	13022
ENSMUSG00000021259	Y	P23KO	2.60448	51	216	10972	21316	55517	76742
ENSMUSG00000021262	Y	P3KO	2.63651	473	131	128269	159657	32112	48651
ENSMUSG00000021303	Y	P3KO	6.28145	133	8	32651	49314	1010	5198
ENSMUSG00000021340	Y	P23KO	1.96556	8	48	1010	5198	10217	20257
ENSMUSG00000021395	Y	P3KO	1.99908	172	52	43324	62266	11226	21672
ENSMUSG00000021448	Y	P23KO	2.91068	20	120	3490	10009	29133	44965
ENSMUSG00000021451	Y	P23KO	2.68249	14	88	2189	7669	20572	34138
ENSMUSG00000021453	Y	P23KO	1.85648	18	75	3047	9239	17152	29682
ENSMUSG00000021508	Y	P23KO	4.69984	6	87	663	4321	20308	33797
ENSMUSG00000021546	Y	P3KO	1.59664	513	249	139735	172422	64733	87518
ENSMUSG00000021573	Y	P23KO	6.60746	13	189	1982	7268	48023	67879
ENSMUSG00000021577	Y	P23KO	1.54648	239	480	61928	84249	130289	161911
ENSMUSG00000021608	Y	P3KO	1.73796	81	22	18723	31740	3941	10773
ENSMUSG00000021643	Y	P3KO	4.8287	342	44	90939	117633	9217	18833
ENSMUSG00000021670	Y	P3KO	1.71285	111	35	26705	41932	7004	15591
ENSMUSG00000021693	Y	P3KO	1.59493	82	25	18986	32083	4629	11904
ENSMUSG00000021701	Y	P3KO	1.89274	144	44	35646	52982	9217	18833
ENSMUSG00000021710	Y	P3KO	2.35494	56	8	12241	23077	1010	5198
ENSMUSG00000021719	Y	P23KO	2.552	19	103	3267	9625	24563	39235
ENSMUSG00000021750	Y	P23KO	16.5215	4	218	357	3394	56074	77396
ENSMUSG00000021775	Y	P23KO	1.56192	12	50	1779	6864	10721	20965
ENSMUSG00000021816	Y	P3KO	1.6645	241	98	62487	84901	23228	37541
ENSMUSG00000021877	Y	P3KO	1.73972	156	54	38928	56970	11733	22376
ENSMUSG00000021892	Y	P3KO	4.24513	169	20	42498	61275	3490	10011
ENSMUSG00000021948	Y	P23KO	31.0655	21	1144	3714	10392	322833	371639
ENSMUSG00000022037	Y	P23KO	3.72483	152	747	37833	55642	207257	246699
ENSMUSG00000022090	Y	P23KO	8.74278	4	122	357	3394	29673	45636
ENSMUSG00000022096	Y	P23KO	2.33426	11	67	1579	6456	15070	26916
ENSMUSG00000022108	Y	P23KO	1.74892	261	583	68090	91414	159876	194724
ENSMUSG00000022111	Y	P3KO	1.55294	108	38	25900	40921	7735	16678
ENSMUSG00000022132	Y	P23KO	1.66217	2	22	117	2371	3941	10773
ENSMUSG00000022139	Y	P23KO	1.61282	15	59	2400	8066	13009	24130
ENSMUSG00000022176	Y	P3KO	1.75833	23	2	4169	11150	117	2371
ENSMUSG00000022197	Y	P3KO	1.64902	47	10	9965	19899	1384	6043
ENSMUSG00000022211	Y	P3KO	1.81722	54	11	11732	22374	1579	6456
ENSMUSG00000022216	Y	P3KO	3.2284	176	30	44426	63587	5804	13761
ENSMUSG00000022257	Y	P23KO	1.68758	20	74	3490	10009	16891	29337
ENSMUSG00000022283	Y	P3KO	2.17205	327	105	86691	112794	25099	39912
ENSMUSG00000022346	Y	P3KO	1.56643	21	2	3714	10392	117	2371
ENSMUSG00000022353	Y	P3KO	2.28856	113	25	27243	42606	4629	11904
ENSMUSG00000022354	Y	P23KO	1.60604	316	637	83580	109241	175445	211870
ENSMUSG00000022389	Y	P23KO	2.32807	32	137	6280	14494	33743	50655
ENSMUSG00000022415	Y	P23KO	1.59408	117	268	28320	43952	70063	93700
ENSMUSG00000022421	Y	P3KO	2.27487	182	48	46082	65566	10217	20257
ENSMUSG00000022425	Y	P23KO	4.50947	22	191	3941	10772	48576	68537
ENSMUSG00000022433	Y	P3KO	1.51519	272	126	71179	94989	30756	46977
ENSMUSG00000022456	Y	P3KO	1.57727	375	176	100305	128256	44431	63594
ENSMUSG00000022468	Y	P23KO	7.32901	1	59	38	1775	13009	24130
ENSMUSG00000022472	Y	P23KO	1.93577	48	157	10216	20254	39207	57308
ENSMUSG00000022474	Y	P23KO	1.65273	123	289	29940	45967	75971	100514
ENSMUSG00000022477	Y	P23KO	1.57217	186	392	47187	66884	105153	133733
ENSMUSG00000022490	Y	P3KO	2.72678	194	42	49401	69516	8721	18117
ENSMUSG00000022494	Y	P3KO	1.50514	190	82	48294	68200	18989	32086
ENSMUSG00000022500	Y	P23KO	2.1907	6	45	663	4321	9466	19190
ENSMUSG00000022514	Y	P23KO	3.60773	6	69	663	4321	15589	27610
ENSMUSG00000022519	Y	P3KO	3.67777	42	2	8720	18115	117	2371
ENSMUSG00000022537	Y	P3KO	2.77403	107	18	25632	40583	3047	9240
ENSMUSG00000022540	Y	P23KO	1.59409	53	142	11478	22022	35105	52322
ENSMUSG00000022548	Y	P23KO	6.40571	19	238	3267	9625	61655	83932
ENSMUSG00000022564	Y	P23KO	2.12382	136	398	33467	50316	106862	135659
ENSMUSG00000022577	Y	P3KO	4.41716	541	86	147776	181342	20043	33455
ENSMUSG00000022587	Y	P23KO	3.08597	76	348	17412	30023	92650	119579
ENSMUSG00000022594	Y	P23KO	10.2932	15	314	2400	8066	83025	108606
ENSMUSG00000022623	Y	P23KO	2.4207	95	333	22427	36518	88399	114743
ENSMUSG00000022639	Y	P3KO	3.8191	79	7	18198	31054	832	4765
ENSMUSG00000022661	Y	P3KO	4.0698	255	37	66407	89462	7491	16317
ENSMUSG00000022686	Y	P3KO	4.05036	22	0	3941	10772	3	973
ENSMUSG00000022742	Y	P23KO	2.26801	9	58	1194	5623	12753	23780
ENSMUSG00000022763	Y	P23KO	9.68452	2	97	117	2371	22962	37202
ENSMUSG00000022773	Y	P3KO	3.34885	46	3	9715	19544	226	2901
ENSMUSG00000022791	Y	P23KO	1.79611	49	149	10468	20609	37016	54651
ENSMUSG00000022858	Y	P3KO	1.79675	135	43	33195	49982	8969	18475
ENSMUSG00000022865	Y	P3KO	9.78608	152	5	37833	55642	504	3866
ENSMUSG00000023011	Y	P23KO	5.30025	24	236	4398	11527	61096	83279
ENSMUSG00000023019	Y	P23KO	4.89982	4	73	357	3394	16630	28992
ENSMUSG00000023020	Y	P23KO	2.0177	117	334	28320	43952	88682	115065
ENSMUSG00000023067	Y	P3KO	3.32493	140	21	34556	51650	3715	10393
ENSMUSG00000023092	Y	P3KO	1.64683	89	27	20834	34476	5095	12651
ENSMUSG00000023150	Y	P3KO	2.04364	165	48	41398	59952	10217	20257
ENSMUSG00000023192	Y	P3KO	1.51603	24	3	4398	11527	226	2901
ENSMUSG00000023456	Y	P23KO	2.10478	235	634	60810	82944	174579	210918
ENSMUSG00000023505	Y	P3KO	2.24974	14	0	2189	7669	3	973
ENSMUSG00000023781	Y	P3KO	1.62282	11	0	1579	6456	3	973
ENSMUSG00000023805	Y	P23KO	4.67411	8	102	1010	5198	24296	38897
ENSMUSG00000023905	Y	P23KO	4.39759	3	58	226	2900	12753	23780
ENSMUSG00000023990	Y	P23KO	2.41517	3	35	226	2900	7004	15591
ENSMUSG00000023991	Y	P3KO	2.20496	329	104	87257	113439	24831	39573
ENSMUSG00000024008	Y	P3KO	3.68071	57	4	12496	23427	357	3395
ENSMUSG00000024013	Y	P3KO	2.83557	40	3	8226	17397	226	2901
ENSMUSG00000024044	Y	P23KO	1.5101	57	143	12496	23427	35377	52655
ENSMUSG00000024112	Y	P3KO	2.99865	69	8	15587	27607	1010	5198
ENSMUSG00000024140	Y	P23KO	1.80424	15	65	2400	8066	14553	26222
ENSMUSG00000024158	Y	P23KO	1.94755	31	114	6041	14128	27515	42948
ENSMUSG00000024163	Y	P23KO	1.55028	118	263	28590	44288	68659	92074
ENSMUSG00000024172	Y	P3KO	3.96839	113	12	27243	42606	1779	6865
ENSMUSG00000024176	Y	P23KO	2.776	20	115	3490	10009	27785	43284
ENSMUSG00000024211	Y	P3KO	2.4666	15	0	2400	8066	3	973
ENSMUSG00000024222	Y	P3KO	1.54423	52	13	11225	21669	1983	7269
ENSMUSG00000024268	Y	P3KO	2.01571	229	74	59135	80985	16891	29337
ENSMUSG00000024270	Y	P3KO	1.79658	62	14	13778	25175	2190	7669
ENSMUSG00000024292	Y	P23KO	1.82837	0	12	3	973	1779	6865
ENSMUSG00000024376	Y	P3KO	2.73859	26	1	4861	12277	38	1775
ENSMUSG00000024381	Y	P23KO	1.66964	169	382	42498	61275	102307	130520
ENSMUSG00000024395	Y	P23KO	2.41517	3	35	226	2900	7004	15591
ENSMUSG00000024403	Y	P23KO	1.58833	118	269	28590	44288	70344	94025
ENSMUSG00000024420	Y	P3KO	1.56996	28	4	5330	13021	357	3395
ENSMUSG00000024426	Y	P3KO	1.83443	187	64	47464	67213	14295	25874
ENSMUSG00000024480	Y	P3KO	1.9237	118	33	28590	44288	6521	14862
ENSMUSG00000024501	Y	P3KO	16.1173	1254	53	354968	406060	11479	22024
ENSMUSG00000024502	Y	P3KO	1.99588	100	25	23759	38215	4629	11904
ENSMUSG00000024534	Y	P3KO	1.51603	24	3	4398	11527	226	2901
ENSMUSG00000024590	Y	P3KO	4.26128	87	7	20305	33793	832	4765
ENSMUSG00000024601	Y	P3KO	1.73869	52	11	11225	21669	1579	6456
ENSMUSG00000024617	Y	P23KO	3.81577	76	425	17412	30023	114561	144318
ENSMUSG00000024639	Y	P3KO	1.55634	147	57	36465	53981	12497	23430
ENSMUSG00000024647	Y	P3KO	5.10514	66	3	14810	26567	226	2901
ENSMUSG00000024661	Y	P23KO	1.85607	1236	2572	349700	400424	743213	816385
ENSMUSG00000024664	Y	P3KO	2.08606	54	9	11732	22374	1194	5624
ENSMUSG00000024736	Y	P3KO	1.68977	230	91	59414	81311	21367	35161
ENSMUSG00000024873	Y	P3KO	1.72157	510	228	138874	171465	58862	80667
ENSMUSG00000024937	Y	P3KO	2.31945	43	5	8967	18473	504	3866
ENSMUSG00000024953	Y	P23KO	1.63329	288	596	75680	100179	163621	198855
ENSMUSG00000024955	Y	P23KO	3.0689	30	168	5803	13760	42228	60951
ENSMUSG00000024957	Y	P23KO	1.63995	4	29	357	3394	5566	13392
ENSMUSG00000024958	Y	P23KO	1.80138	54	161	11732	22374	40304	58634
ENSMUSG00000024985	Y	P3KO	3.46317	649	140	178890	215651	34559	51655
ENSMUSG00000025085	Y	P3KO	1.82768	125	38	30482	46637	7735	16678
ENSMUSG00000025092	Y	P23KO	1.74667	48	143	10216	20254	35377	52655
ENSMUSG00000025094	Y	P3KO	11.2242	153	4	38106	55974	357	3395
ENSMUSG00000025104	Y	P3KO	1.52525	98	34	23225	37537	6762	15227
ENSMUSG00000025137	Y	P23KO	2.27023	77	264	17674	30367	68940	92400
ENSMUSG00000025175	Y	P23KO	5.31405	6	97	663	4321	22962	37202
ENSMUSG00000025189	Y	P23KO	2.48114	6	50	663	4321	10721	20965
ENSMUSG00000025190	Y	P23KO	3.66955	68	374	15328	27260	100032	127949
ENSMUSG00000025203	Y	P23KO	1.68413	361	751	96328	123753	208416	247964
ENSMUSG00000025220	Y	P3KO	1.71163	169	61	42498	61275	13522	24829
ENSMUSG00000025255	Y	P3KO	1.86899	46	8	9715	19544	1010	5198
ENSMUSG00000025268	Y	P3KO	2.30079	239	67	61928	84249	15070	26916
ENSMUSG00000025290	Y	P3KO	1.75082	1573	777	448523	505744	215953	256179
ENSMUSG00000025362	Y	P3KO	2.90372	3294	1010	956993	1039792	283715	329575
ENSMUSG00000025375	Y	P23KO	2.51377	105	375	25096	39907	100317	128270
ENSMUSG00000025384	Y	P3KO	1.76546	77	20	17674	30367	3490	10011
ENSMUSG00000025408	Y	P23KO	1.64096	28	91	5330	13021	21367	35161
ENSMUSG00000025422	Y	P3KO	2.31902	378	116	101158	129220	28054	43621
ENSMUSG00000025425	Y	P23KO	1.83793	3	28	226	2900	5330	13022
ENSMUSG00000025466	Y	P23KO	2.19591	28	118	5330	13021	28593	44293
ENSMUSG00000025475	Y	P23KO	2.91284	15	99	2400	8066	23495	37880
ENSMUSG00000025478	Y	P3KO	3.30917	91	11	21364	35157	1579	6456
ENSMUSG00000025486	Y	P23KO	2.1549	44	162	9216	18831	40579	58965
ENSMUSG00000025504	Y	P23KO	7.32901	1	59	38	1775	13009	24130
ENSMUSG00000025529	Y	P3KO	1.71662	18	1	3047	9239	38	1775
ENSMUSG00000025555	Y	P3KO	2.3801	143	33	35373	52649	6521	14862
ENSMUSG00000025665	Y	P3KO	1.85491	24	2	4398	11527	117	2371
ENSMUSG00000025731	Y	P23KO	1.62955	14	57	2189	7669	12497	23430
ENSMUSG00000025733	Y	P23KO	1.64732	27	89	5095	12649	20837	34479
ENSMUSG00000025739	Y	P23KO	8.69121	23	363	4169	11150	96907	124410
ENSMUSG00000025743	Y	P3KO	3.19635	616	144	169368	205183	35650	52988
ENSMUSG00000025789	Y	P3KO	45.6588	176	0	44426	63587	3	973
ENSMUSG00000025794	Y	P3KO	1.78326	898	414	251069	294308	111422	140792
ENSMUSG00000025795	Y	P23KO	4.22138	3	56	226	2900	12242	23079
ENSMUSG00000025825	Y	P23KO	2.15917	40	151	8226	17397	37563	55316
ENSMUSG00000025856	Y	P3KO	1.61854	125	44	30482	46637	9217	18833
ENSMUSG00000025870	Y	P3KO	1.53404	113	41	27243	42606	8473	17759
ENSMUSG00000025880	Y	P23KO	2.02615	10	56	1384	6042	12242	23079
ENSMUSG00000025889	Y	P3KO	3.18842	112	16	26974	42269	2613	8460
ENSMUSG00000025950	Y	P3KO	4.36899	278	38	72866	96936	7735	16678
ENSMUSG00000025967	Y	P3KO	1.51751	416	207	111980	141418	53014	73792
ENSMUSG00000026018	Y	P3KO	1.684	56	13	12241	23077	1983	7269
ENSMUSG00000026028	Y	P23KO	2.27041	24	109	4398	11527	26171	41262
ENSMUSG00000026043	Y	P3KO	2.61191	82	13	18986	32083	1983	7269
ENSMUSG00000026156	Y	P3KO	2.21941	91	19	21364	35157	3268	9626
ENSMUSG00000026158	Y	P23KO	2.02256	26	104	4861	12277	24831	39573
ENSMUSG00000026179	Y	P23KO	1.51543	131	281	32108	48645	73718	97920
ENSMUSG00000026202	Y	P23KO	4.12827	54	347	11732	22374	92366	119257
ENSMUSG00000026204	Y	P23KO	1.61794	85	209	19777	33110	53570	74448
ENSMUSG00000026223	Y	P23KO	1.97084	181	474	45806	65236	128570	159994
ENSMUSG00000026238	Y	P3KO	2.20283	1554	603	442941	499816	165639	201078
ENSMUSG00000026255	Y	P23KO	10.7595	0	49	3	973	10469	20611
ENSMUSG00000026278	Y	P23KO	2.22444	103	329	24560	39231	87267	113452
ENSMUSG00000026341	Y	P3KO	1.60922	208	85	53286	74112	19779	33113
ENSMUSG00000026374	Y	P3KO	1.71003	278	113	72866	96936	27246	42611
ENSMUSG00000026384	Y	P23KO	2.41408	17	91	2829	8851	21367	35161
ENSMUSG00000026421	Y	P23KO	9.45669	25	418	4629	11903	112563	142074
ENSMUSG00000026424	Y	P23KO	12.807	10	294	1384	6042	77380	102135
ENSMUSG00000026437	Y	P23KO	4.75745	0	25	3	973	4629	11904
ENSMUSG00000026442	Y	P23KO	2.54061	67	262	15068	26914	68378	91749
ENSMUSG00000026473	Y	P23KO	3.90545	189	946	48017	67871	265067	309450
ENSMUSG00000026475	Y	P23KO	5.35741	30	281	5803	13760	73718	97920
ENSMUSG00000026484	Y	P3KO	2.65063	62	8	13778	25175	1010	5198
ENSMUSG00000026489	Y	P23KO	2.05061	2	26	117	2371	4862	12278
ENSMUSG00000026519	Y	P23KO	7.45508	2	77	117	2371	17676	30370
ENSMUSG00000026576	Y	P23KO	3.74475	257	1194	66968	90113	337451	387312
ENSMUSG00000026585	Y	P3KO	1.60855	184	73	46635	66225	16630	28992
ENSMUSG00000026603	Y	P3KO	1.50431	107	39	25632	40583	7981	17039
ENSMUSG00000026697	Y	P23KO	6.20966	0	31	3	973	6042	14129
ENSMUSG00000026701	Y	P23KO	1.92669	65	198	14551	26219	50516	70838
ENSMUSG00000026728	Y	P3KO	3.58539	208	33	53286	74112	6521	14862
ENSMUSG00000026782	Y	P3KO	1.79203	118	36	28590	44288	7247	15954
ENSMUSG00000026824	Y	P23KO	2.64278	5	48	504	3866	10217	20257
ENSMUSG00000026825	Y	P23KO	4.25332	194	1051	49401	69516	295674	342455
ENSMUSG00000026830	Y	P23KO	10.7595	0	49	3	973	10469	20611
ENSMUSG00000026833	Y	P3KO	1.94	1315	575	372830	425150	157573	192180
ENSMUSG00000026858	Y	P23KO	2.17616	30	123	5803	13760	29944	45972
ENSMUSG00000026879	Y	P23KO	12.9937	10	298	1384	6042	78508	103430
ENSMUSG00000026930	Y	P3KO	3.03375	154	27	38380	56306	5095	12651
ENSMUSG00000026932	Y	P23KO	3.93537	17	141	2829	8851	34832	51989
ENSMUSG00000026933	Y	P3KO	1.91062	125	36	30482	46637	7247	15954
ENSMUSG00000026944	Y	P23KO	2.52079	44	187	9216	18831	47469	67220
ENSMUSG00000026959	Y	P23KO	2.55984	75	289	17150	29678	75971	100514
ENSMUSG00000027011	Y	P3KO	2.17432	251	76	65286	88160	17414	30026
ENSMUSG00000027012	Y	P3KO	1.71918	202	76	51620	72144	17414	30026
ENSMUSG00000027134	Y	P23KO	3.53944	37	224	7490	16315	57746	79359
ENSMUSG00000027162	Y	P3KO	3.53498	148	21	36739	54313	3715	10393
ENSMUSG00000027184	Y	P3KO	1.66527	301	128	79345	104390	31298	47647
ENSMUSG00000027201	Y	P3KO	1.69725	172	63	43324	62266	14037	25526
ENSMUSG00000027215	Y	P23KO	2.35642	7	52	832	4764	11226	21672
ENSMUSG00000027254	Y	P23KO	3.03673	72	328	16367	28644	86984	113129
ENSMUSG00000027257	Y	P23KO	1.70092	21	77	3714	10392	17676	30370
ENSMUSG00000027273	Y	P23KO	4.56297	182	1063	46082	65566	299176	346223
ENSMUSG00000027316	Y	P23KO	1.90663	9	50	1194	5623	10721	20965
ENSMUSG00000027331	Y	P3KO	1.56643	21	2	3714	10392	117	2371
ENSMUSG00000027335	Y	P23KO	2.22028	1	22	38	1775	3941	10773
ENSMUSG00000027347	Y	P23KO	23.7724	3	264	226	2900	68940	92400
ENSMUSG00000027368	Y	P3KO	3.13155	18	0	3047	9239	3	973
ENSMUSG00000027375	Y	P23KO	172.012	0	609	3	973	167368	202983
ENSMUSG00000027419	Y	P23KO	1.63702	37	111	7490	16315	26708	41937
ENSMUSG00000027447	Y	P23KO	2.43847	771	2155	214189	254255	619993	686973
ENSMUSG00000027457	Y	P23KO	2.44507	45	185	9465	19188	46916	66562
ENSMUSG00000027479	Y	P3KO	1.85107	119	35	28860	44624	7004	15591
ENSMUSG00000027499	Y	P3KO	5.39571	304	33	80191	105361	6521	14862
ENSMUSG00000027500	Y	P3KO	5.80733	1440	197	409475	464225	50239	70510
ENSMUSG00000027533	Y	P3KO	3.05135	929	242	260088	304067	62774	85237
ENSMUSG00000027562	Y	P23KO	4.83989	31	262	6041	14128	68378	91749
ENSMUSG00000027574	Y	P23KO	1.59531	25	82	4629	11903	18989	32086
ENSMUSG00000027612	Y	P3KO	2.01453	123	33	29940	45967	6521	14862
ENSMUSG00000027669	Y	P3KO	1.86993	97	26	22959	37197	4862	12278
ENSMUSG00000027674	Y	P23KO	3.12395	23	141	4169	11150	34832	51989
ENSMUSG00000027694	Y	P3KO	1.83911	923	413	258342	302178	111137	140471
ENSMUSG00000027698	Y	P23KO	1.54725	18	64	3047	9239	14295	25874
ENSMUSG00000027712	Y	P23KO	2.03286	22	93	3941	10772	21898	35842
ENSMUSG00000027715	Y	P3KO	1.84056	19	1	3267	9625	38	1775
ENSMUSG00000027797	Y	P3KO	4.68083	379	52	101443	129542	11226	21672
ENSMUSG00000027805	Y	P3KO	1.552	416	202	111980	141418	51626	72152
ENSMUSG00000027827	Y	P23KO	1.62468	5	32	504	3866	6281	14496
ENSMUSG00000027833	Y	P23KO	4.54476	26	217	4861	12277	55796	77069
ENSMUSG00000027858	Y	P23KO	6.14593	25	279	4629	11903	73155	97271
ENSMUSG00000027859	Y	P23KO	2.60789	1	25	38	1775	4629	11904
ENSMUSG00000027882	Y	P23KO	1.5667	10	45	1384	6042	9466	19190
ENSMUSG00000027894	Y	P23KO	3.89847	53	324	11478	22022	85852	111837
ENSMUSG00000027996	Y	P3KO	2.05019	26	2	4861	12277	117	2371
ENSMUSG00000028020	Y	P23KO	1.70749	30	99	5803	13760	23495	37880
ENSMUSG00000028034	Y	P3KO	1.74981	168	59	42223	60944	13009	24130
ENSMUSG00000028042	Y	P23KO	3.60773	6	69	663	4321	15589	27610
ENSMUSG00000028044	Y	P3KO	3.17684	44	3	9216	18831	226	2901
ENSMUSG00000028051	Y	P3KO	2.71448	54	6	11732	22374	663	4322
ENSMUSG00000028134	Y	P3KO	1.54564	124	46	30211	46302	9716	19546
ENSMUSG00000028184	Y	P3KO	1.97759	155	46	38654	56638	9716	19546
ENSMUSG00000028194	Y	P3KO	2.78561	187	39	47464	67213	7981	17039
ENSMUSG00000028246	Y	P3KO	1.72578	78	21	17936	30710	3715	10393
ENSMUSG00000028249	Y	P23KO	1.52537	63	156	14035	25523	38932	56976
ENSMUSG00000028328	Y	P23KO	1.82837	0	12	3	973	1779	6865
ENSMUSG00000028347	Y	P3KO	2.26971	199	54	50787	71159	11733	22376
ENSMUSG00000028360	Y	P3KO	2.44749	30	2	5803	13760	117	2371
ENSMUSG00000028364	Y	P3KO	3.28254	80	9	18461	31397	1194	5624
ENSMUSG00000028412	Y	P23KO	2.74595	16	98	2613	8459	23228	37541
ENSMUSG00000028456	Y	P3KO	2.03882	46	7	9715	19544	832	4765
ENSMUSG00000028519	Y	P3KO	1.76307	61	14	13521	24826	2190	7669
ENSMUSG00000028541	Y	P3KO	2.11241	197	58	50233	70502	12753	23780
ENSMUSG00000028545	Y	P3KO	1.53521	39	8	7980	17037	1010	5198
ENSMUSG00000028556	Y	P3KO	1.96948	79	18	18198	31054	3047	9240
ENSMUSG00000028610	Y	P3KO	4.13402	63	4	14035	25523	357	3395
ENSMUSG00000028613	Y	P3KO	3.0145	149	26	37012	54646	4862	12278
ENSMUSG00000028639	Y	P3KO	5.81531	1344	182	381327	434220	46087	65573
ENSMUSG00000028643	Y	P3KO	2.37272	133	30	32651	49314	5804	13761
ENSMUSG00000028645	Y	P23KO	2.54302	18	99	3047	9239	23495	37880
ENSMUSG00000028664	Y	P3KO	3.96482	68	5	15328	27260	504	3866
ENSMUSG00000028676	Y	P3KO	1.54102	101	35	24026	38554	7004	15591
ENSMUSG00000028677	Y	P3KO	1.54873	356	169	94909	122143	42503	61282
ENSMUSG00000028693	Y	P3KO	2.56038	107	20	25632	40583	3490	10011
ENSMUSG00000028710	Y	P23KO	3.13603	34	188	6762	15225	47746	67550
ENSMUSG00000028756	Y	P23KO	2.25324	141	434	34828	51983	117130	147200
ENSMUSG00000028785	Y	P3KO	1.68894	309	130	81603	106978	31840	48316
ENSMUSG00000028793	Y	P3KO	1.7751	117	36	28320	43952	7247	15954
ENSMUSG00000028820	Y	P3KO	1.64159	297	128	78217	103095	31298	47647
ENSMUSG00000028832	Y	P3KO	5.14618	4204	721	1227246	1320784	199727	238477
ENSMUSG00000028833	Y	P23KO	7.55462	182	1732	46082	65566	495326	555374
ENSMUSG00000028845	Y	P3KO	1.6865	33	5	6520	14860	504	3866
ENSMUSG00000028917	Y	P23KO	1.51654	29	87	5566	13391	20308	33797
ENSMUSG00000028919	Y	P23KO	2.08345	3	31	226	2900	6042	14129
ENSMUSG00000028927	Y	P23KO	5.4779	0	28	3	973	5330	13022
ENSMUSG00000028931	Y	P23KO	9.478	42	624	8720	18115	171694	207745
ENSMUSG00000028936	Y	P3KO	1.58998	538	264	146914	180387	68940	92400
ENSMUSG00000028944	Y	P3KO	2.22737	167	44	41948	60613	9217	18833
ENSMUSG00000028949	Y	P3KO	1.74322	345	143	91789	118600	35377	52655
ENSMUSG00000028982	Y	P23KO	1.70935	12	54	1779	6864	11733	22376
ENSMUSG00000029005	Y	P3KO	3.58684	20	0	3490	10009	3	973
ENSMUSG00000029054	Y	P23KO	59.3484	0	224	3	973	57746	79359
ENSMUSG00000029059	Y	P23KO	1.65299	42	123	8720	18115	29944	45972
ENSMUSG00000029064	Y	P3KO	1.62578	888	451	248160	291158	121989	152641
ENSMUSG00000029095	Y	P23KO	2.10685	22	96	3941	10772	22695	36862
ENSMUSG00000029121	Y	P3KO	4.33906	1174	215	331565	381002	55239	76414
ENSMUSG00000029123	Y	P3KO	5.89746	49	1	10468	20609	38	1775
ENSMUSG00000029126	Y	P3KO	1.75669	1001	474	281060	326710	128570	159994
ENSMUSG00000029153	Y	P23KO	2.55194	8	60	1010	5198	13265	24480
ENSMUSG00000029161	Y	P3KO	3.84329	98	10	23225	37537	1384	6043
ENSMUSG00000029168	Y	P3KO	10.4568	446	24	120546	151025	4399	11528
ENSMUSG00000029211	Y	P23KO	6.62512	10	160	1384	6042	40029	58302
ENSMUSG00000029245	Y	P3KO	2.77325	55	6	11986	22726	663	4322
ENSMUSG00000029291	Y	P3KO	1.67703	273	113	71460	95313	27246	42611
ENSMUSG00000029309	Y	P23KO	4.81177	263	1554	68651	92064	442991	499871
ENSMUSG00000029334	Y	P23KO	1.9662	1	20	38	1775	3490	10011
ENSMUSG00000029348	Y	P3KO	2.63004	146	30	36192	53648	5804	13761
ENSMUSG00000029364	Y	P3KO	1.55926	351	165	93490	120533	41403	59958
ENSMUSG00000029467	Y	P23KO	1.50333	247	481	64166	86857	130575	162230
ENSMUSG00000029472	Y	P3KO	1.75168	363	151	96896	124396	37563	55316
ENSMUSG00000029475	Y	P3KO	3.59253	135	18	33195	49982	3047	9240
ENSMUSG00000029503	Y	P3KO	3.58684	20	0	3490	10009	3	973
ENSMUSG00000029510	Y	P3KO	10.6005	126	3	30752	46972	226	2901
ENSMUSG00000029516	Y	P23KO	6.83135	40	440	8226	17397	118845	149121
ENSMUSG00000029563	Y	P3KO	4.12962	98	9	23225	37537	1194	5624
ENSMUSG00000029576	Y	P3KO	1.71662	18	1	3047	9239	38	1775
ENSMUSG00000029580	Y	P3KO	1.67942	1655	857	472623	531316	239176	281421
ENSMUSG00000029623	Y	P3KO	1.79894	285	110	74836	99207	26440	41600
ENSMUSG00000029629	Y	P3KO	2.33987	112	24	26974	42269	4399	11528
ENSMUSG00000029641	Y	P23KO	2.25418	11	65	1579	6456	14553	26222
ENSMUSG00000029684	Y	P23KO	2.56012	27	132	5095	12649	32383	48985
ENSMUSG00000029716	Y	P3KO	2.74989	33	2	6520	14860	117	2371
ENSMUSG00000029723	Y	P23KO	3.0249	122	507	29670	45631	138029	170528
ENSMUSG00000029769	Y	P23KO	4.67861	91	599	21364	35157	164486	199808
ENSMUSG00000029819	Y	P3KO	2.15441	101	23	24026	38554	4169	11152
ENSMUSG00000029822	Y	P23KO	2.634	9	66	1194	5623	14811	26569
ENSMUSG00000029838	Y	P3KO	2.92455	1518	436	432369	488581	117702	147841
ENSMUSG00000030000	Y	P3KO	1.76542	149	50	37012	54646	10721	20965
ENSMUSG00000030077	Y	P3KO	6.45493	166	11	41673	60283	1579	6456
ENSMUSG00000030084	Y	P3KO	3.59253	135	18	33195	49982	3047	9240
ENSMUSG00000030102	Y	P23KO	1.63916	9	44	1194	5623	9217	18833
ENSMUSG00000030103	Y	P23KO	2.15968	8	52	1010	5198	11226	21672
ENSMUSG00000030127	Y	P23KO	1.71946	69	187	15587	27607	47469	67220
ENSMUSG00000030161	Y	P23KO	1.98726	175	464	44151	63257	125708	156798
ENSMUSG00000030172	Y	P3KO	1.80725	89	24	20834	34476	4399	11528
ENSMUSG00000030189	Y	P3KO	2.04271	209	65	53564	74440	14553	26222
ENSMUSG00000030218	Y	P23KO	11.5899	1	88	38	1775	20572	34138
ENSMUSG00000030226	Y	P3KO	1.50074	27	4	5095	12649	357	3395
ENSMUSG00000030237	Y	P23KO	5.23638	0	27	3	973	5095	12651
ENSMUSG00000030246	Y	P23KO	3.22865	220	901	56625	78042	251970	295285
ENSMUSG00000030257	Y	P3KO	2.50464	126	26	30752	46972	4862	12278
ENSMUSG00000030270	Y	P23KO	2.1332	80	257	18461	31397	66976	90123
ENSMUSG00000030284	Y	P23KO	1.60823	42	120	8720	18115	29133	44965
ENSMUSG00000030302	Y	P23KO	2.98133	39	199	7980	17037	50793	71167
ENSMUSG00000030307	Y	P23KO	2.52916	121	425	29400	45296	114561	144318
ENSMUSG00000030317	Y	P23KO	2.15968	8	52	1010	5198	11226	21672
ENSMUSG00000030337	Y	P23KO	7.1334	19	263	3267	9625	68659	92074
ENSMUSG00000030376	Y	P3KO	1.85754	58	12	12752	23778	1779	6865
ENSMUSG00000030411	Y	P3KO	1.55586	78	24	17936	30710	4399	11528
ENSMUSG00000030428	Y	P23KO	1.86918	279	659	73147	97261	181798	218845
ENSMUSG00000030495	Y	P23KO	4.04554	13	121	1982	7268	29403	45301
ENSMUSG00000030518	Y	P3KO	1.6869	69	18	15587	27607	3047	9240
ENSMUSG00000030559	Y	P23KO	2.25077	0	14	3	973	2190	7669
ENSMUSG00000030584	Y	P3KO	2.52689	120	24	29130	44960	4399	11528
ENSMUSG00000030659	Y	P3KO	2.06415	39	5	7980	17037	504	3866
ENSMUSG00000030695	Y	P23KO	3.53057	456	1899	123405	154224	544499	607375
ENSMUSG00000030701	Y	P23KO	11.3163	31	583	6041	14128	159876	194724
ENSMUSG00000030726	Y	P3KO	2.05452	60	11	13264	24477	1579	6456
ENSMUSG00000030729	Y	P3KO	4.52801	322	44	85276	111179	9217	18833
ENSMUSG00000030730	Y	P23KO	6.94964	0	34	3	973	6762	15227
ENSMUSG00000030772	Y	P3KO	1.66217	22	2	3941	10772	117	2371
ENSMUSG00000030782	Y	P3KO	1.84978	32	4	6280	14494	357	3395
ENSMUSG00000030785	Y	P23KO	6.38448	23	272	4169	11150	71187	94999
ENSMUSG00000030792	Y	P3KO	1.62282	11	0	1579	6456	3	973
ENSMUSG00000030811	Y	P3KO	1.73972	156	54	38928	56970	11733	22376
ENSMUSG00000030876	Y	P3KO	1.53177	123	46	29940	45967	9716	19546
ENSMUSG00000031004	Y	P3KO	1.82837	12	0	1779	6864	3	973
ENSMUSG00000031012	Y	P3KO	2.15323	107	25	25632	40583	4629	11904
ENSMUSG00000031093	Y	P3KO	2.22028	22	1	3941	10772	38	1775
ENSMUSG00000031111	Y	P23KO	1.57242	7	37	832	4764	7491	16317
ENSMUSG00000031137	Y	P3KO	2.64006	538	152	146914	180387	37837	55648
ENSMUSG00000031144	Y	P23KO	2.87206	769	2522	213609	253624	728424	800882
ENSMUSG00000031167	Y	P3KO	2.22642	332	104	88106	114407	24831	39573
ENSMUSG00000031229	Y	P3KO	1.54466	130	49	31837	48311	10469	20611
ENSMUSG00000031246	Y	P3KO	2.10027	71	14	16107	28298	2190	7669
ENSMUSG00000031284	Y	P3KO	3.31243	189	32	48017	67871	6281	14496
ENSMUSG00000031285	Y	P3KO	26.8267	245	2	63606	86205	117	2371
ENSMUSG00000031320	Y	P3KO	2.18342	901	335	251941	295252	88966	115388
ENSMUSG00000031328	Y	P3KO	3.13309	192	35	48848	68858	7004	15591
ENSMUSG00000031343	Y	P3KO	1.77299	44	8	9216	18831	1010	5198
ENSMUSG00000031360	Y	P3KO	1.54279	99	34	23492	37876	6762	15227
ENSMUSG00000031371	Y	P3KO	2.42203	49	6	10468	20609	663	4322
ENSMUSG00000031385	Y	P23KO	5.23638	0	27	3	973	5095	12651
ENSMUSG00000031398	Y	P3KO	2.42214	73	12	16628	28989	1779	6865
ENSMUSG00000031425	Y	P23KO	229.19	7	3748	832	4764	1091863	1180192
ENSMUSG00000031431	Y	P23KO	2.51646	55	222	11986	22726	57189	78705
ENSMUSG00000031442	Y	P3KO	2.71243	238	55	61648	83923	11988	22728
ENSMUSG00000031503	Y	P3KO	1.50514	67	20	15068	26914	3490	10011
ENSMUSG00000031532	Y	P23KO	1.55111	104	237	24828	39569	61376	83606
ENSMUSG00000031543	Y	P23KO	3.62303	14	115	2189	7669	27785	43284
ENSMUSG00000031561	Y	P3KO	2.10594	175	50	44151	63257	10721	20965
ENSMUSG00000031562	Y	P3KO	1.84978	32	4	6280	14494	357	3395
ENSMUSG00000031628	Y	P3KO	9.20776	174	7	43875	62927	832	4765
ENSMUSG00000031709	Y	P3KO	1.93509	100	26	23759	38215	4862	12278
ENSMUSG00000031748	Y	P3KO	1.50389	590	311	161874	196927	82177	107637
ENSMUSG00000031760	Y	P23KO	7.98459	261	2527	68090	91414	729903	802433
ENSMUSG00000031762	Y	P23KO	7.78958	104	1094	24828	39569	308226	355954
ENSMUSG00000031765	Y	P23KO	7.17544	173	1575	43600	62597	449161	506424
ENSMUSG00000031775	Y	P23KO	8.50412	4	119	357	3394	28863	44629
ENSMUSG00000031778	Y	P23KO	8.16705	36	480	7246	15953	130289	161911
ENSMUSG00000031807	Y	P3KO	2.2291	207	58	53008	73784	12753	23780
ENSMUSG00000031818	Y	P23KO	1.63628	1184	2184	334489	384135	628553	695982
ENSMUSG00000031827	Y	P3KO	1.72535	305	125	80474	105684	30485	46642
ENSMUSG00000031840	Y	P23KO	1.79386	318	712	84146	109887	197122	235630
ENSMUSG00000031883	Y	P23KO	3.00282	1	28	38	1775	5330	13022
ENSMUSG00000031891	Y	P3KO	1.82837	12	0	1779	6864	3	973
ENSMUSG00000031906	Y	P3KO	6.0796	148	10	36739	54313	1384	6043
ENSMUSG00000031910	Y	P3KO	1.82837	12	0	1779	6864	3	973
ENSMUSG00000031934	Y	P3KO	3.90768	74	6	16889	29334	663	4322
ENSMUSG00000031937	Y	P3KO	1.5938	17	1	2829	8851	38	1775
ENSMUSG00000031958	Y	P23KO	1.71662	1	18	38	1775	3047	9240
ENSMUSG00000031980	Y	P23KO	6.60691	21	263	3714	10392	68659	92074
ENSMUSG00000031990	Y	P23KO	1.61282	15	59	2400	8066	13009	24130
ENSMUSG00000031996	Y	P23KO	1.69302	226	498	58298	80004	135448	167657
ENSMUSG00000032010	Y	P23KO	2.25721	8	54	1010	5198	11733	22376
ENSMUSG00000032011	Y	P23KO	7.33725	90	913	21099	34817	255461	299064
ENSMUSG00000032012	Y	P3KO	1.54349	73	22	16628	28989	3941	10773
ENSMUSG00000032024	Y	P3KO	2.29329	110	24	26437	41595	4399	11528
ENSMUSG00000032036	Y	P3KO	1.59823	61	16	13521	24826	2613	8460
ENSMUSG00000032060	Y	P23KO	24.2379	2	223	117	2371	57468	79032
ENSMUSG00000032076	Y	P3KO	2.25733	198	54	50510	70830	11733	22376
ENSMUSG00000032135	Y	P23KO	2.13524	4	36	357	3394	7247	15954
ENSMUSG00000032172	Y	P3KO	3.56068	144	20	35646	52982	3490	10011
ENSMUSG00000032216	Y	P3KO	1.85643	309	117	81603	106978	28324	43957
ENSMUSG00000032281	Y	P23KO	2.53911	34	155	6762	15225	38658	56644
ENSMUSG00000032294	Y	P23KO	2.22661	421	1129	113406	143020	318450	366934
ENSMUSG00000032312	Y	P3KO	1.6392	84	25	19513	32768	4629	11904
ENSMUSG00000032336	Y	P23KO	2.12736	339	888	90088	116665	248188	291190
ENSMUSG00000032356	Y	P23KO	3.36019	22	146	3941	10772	36196	53654
ENSMUSG00000032380	Y	P23KO	3.35868	0	19	3	973	3268	9626
ENSMUSG00000032399	Y	P3KO	1.74004	902	427	252232	295567	115132	144958
ENSMUSG00000032482	Y	P3KO	1.67486	472	215	127983	159338	55239	76414
ENSMUSG00000032517	Y	P23KO	758.061	0	2553	3	973	737593	810495
ENSMUSG00000032518	Y	P3KO	2.23797	858	309	239440	281705	81612	106990
ENSMUSG00000032523	Y	P23KO	2.9075	0	17	3	973	2829	8851
ENSMUSG00000032532	Y	P23KO	1.9346	693	1558	191604	229591	444166	501119
ENSMUSG00000032554	Y	P23KO	31.6121	9	645	1194	5623	177755	214407
ENSMUSG00000032598	Y	P23KO	1.99838	18	80	3047	9239	18463	31401
ENSMUSG00000032601	Y	P3KO	1.85323	91	24	21364	35157	4399	11528
ENSMUSG00000032648	Y	P23KO	1.78723	22	83	3941	10772	19252	32429
ENSMUSG00000032735	Y	P3KO	3.77907	125	15	30482	46637	2400	8066
ENSMUSG00000032740	Y	P3KO	1.6649	78	22	17936	30710	3941	10773
ENSMUSG00000032766	Y	P23KO	1.61434	13	54	1982	7268	11733	22376
ENSMUSG00000032802	Y	P23KO	2.1554	29	119	5566	13391	28863	44629
ENSMUSG00000032826	Y	P3KO	2.29628	527	173	143754	176884	43604	62603
ENSMUSG00000032854	Y	P23KO	10.8115	2	107	117	2371	25634	40587
ENSMUSG00000032908	Y	P23KO	1.56492	6	34	663	4321	6762	15227
ENSMUSG00000032946	Y	P3KO	2.09957	379	130	101443	129542	31840	48316
ENSMUSG00000032966	Y	P23KO	1.71829	388	817	104003	132433	227558	268806
ENSMUSG00000033006	Y	P23KO	3.00622	22	132	3941	10772	32383	48985
ENSMUSG00000033022	Y	P3KO	2.05474	88	20	20570	34135	3490	10011
ENSMUSG00000033065	Y	P23KO	2.08594	120	352	29130	44960	93784	120868
ENSMUSG00000033066	Y	P3KO	2.58416	198	46	50510	70830	9716	19546
ENSMUSG00000033152	Y	P3KO	1.63038	730	362	202310	241297	96623	124088
ENSMUSG00000033174	Y	P23KO	1.89308	38	129	7735	16676	31569	47982
ENSMUSG00000033208	Y	P23KO	8.05709	7	154	832	4764	38384	56312
ENSMUSG00000033209	Y	P3KO	1.51603	24	3	4398	11527	226	2901
ENSMUSG00000033287	Y	P23KO	3.16399	171	708	43049	61936	195965	234364
ENSMUSG00000033295	Y	P3KO	1.73069	93	27	21895	35838	5095	12651
ENSMUSG00000033389	Y	P23KO	1.90196	30	109	5803	13760	26171	41262
ENSMUSG00000033526	Y	P23KO	1.99838	18	80	3047	9239	18463	31401
ENSMUSG00000033530	Y	P23KO	2.65985	26	133	4861	12277	32655	49319
ENSMUSG00000033565	Y	P3KO	1.9803	213	69	54676	75751	15589	27610
ENSMUSG00000033579	Y	P23KO	30.7749	0	123	3	973	29944	45972
ENSMUSG00000033585	Y	P3KO	2.19987	817	298	227533	268776	78508	103430
ENSMUSG00000033595	Y	P23KO	17.1786	4	226	357	3394	58304	80013
ENSMUSG00000033615	Y	P23KO	9.70893	87	1162	20305	33793	328094	377282
ENSMUSG00000033720	Y	P23KO	2.2467	47	177	9965	19899	44707	63924
ENSMUSG00000033854	Y	P3KO	2.60789	25	1	4629	11903	38	1775
ENSMUSG00000033863	Y	P23KO	5.06781	6	93	663	4321	21898	35842
ENSMUSG00000033900	Y	P3KO	1.8763	92	24	21630	35498	4399	11528
ENSMUSG00000033964	Y	P3KO	2.77263	50	5	10719	20963	504	3866
ENSMUSG00000033981	Y	P3KO	2.08485	192	57	48848	68858	12497	23430
ENSMUSG00000033998	Y	P23KO	1.67946	23	81	4169	11150	18726	31744
ENSMUSG00000034000	Y	P23KO	4.52107	0	24	3	973	4399	11528
ENSMUSG00000034059	Y	P23KO	1.86048	13	61	1982	7268	13522	24829
ENSMUSG00000034187	Y	P23KO	2.06766	111	327	26705	41932	86701	112806
ENSMUSG00000034209	Y	P23KO	1.56685	2	21	117	2371	3715	10393
ENSMUSG00000034245	Y	P23KO	1.58006	57	149	12496	23427	37016	54651
ENSMUSG00000034312	Y	P23KO	2.15948	58	201	12752	23778	51348	71823
ENSMUSG00000034336	Y	P3KO	1.51629	676	359	186689	224207	95771	123122
ENSMUSG00000034341	Y	P23KO	1.78024	125	314	30482	46637	83025	108606
ENSMUSG00000034390	Y	P3KO	1.70882	203	77	51897	72472	17676	30370
ENSMUSG00000034467	Y	P3KO	1.82837	12	0	1779	6864	3	973
ENSMUSG00000034486	Y	P3KO	1.91708	47	8	9965	19899	1010	5198
ENSMUSG00000034570	Y	P23KO	3.66816	10	94	1384	6042	22163	36182
ENSMUSG00000034647	Y	P3KO	1.93463	72	16	16367	28644	2613	8460
ENSMUSG00000034675	Y	P3KO	2.28574	448	144	121117	151665	35650	52988
ENSMUSG00000034685	Y	P3KO	4.19578	321	48	84994	110856	10217	20257
ENSMUSG00000034686	Y	P3KO	1.85323	91	24	21364	35157	4399	11528
ENSMUSG00000034714	Y	P23KO	1.81738	11	54	1579	6456	11733	22376
ENSMUSG00000034730	Y	P23KO	4.22674	114	658	27512	42943	181509	218528
ENSMUSG00000034755	Y	P3KO	1.56643	21	2	3714	10392	117	2371
ENSMUSG00000034818	Y	P3KO	2.61677	207	48	53008	73784	10217	20257
ENSMUSG00000034825	Y	P23KO	2.59084	30	144	5803	13760	35650	52988
ENSMUSG00000034853	Y	P23KO	3.13577	1	29	38	1775	5566	13392
ENSMUSG00000034891	Y	P23KO	2.19732	259	720	67529	90764	199438	238161
ENSMUSG00000034917	Y	P3KO	1.62282	11	0	1579	6456	3	973
ENSMUSG00000034930	Y	P23KO	4.57741	6	85	663	4321	19779	33113
ENSMUSG00000034993	Y	P3KO	2.8188	236	52	61089	83270	11226	21672
ENSMUSG00000035011	Y	P23KO	2.0306	21	90	3714	10392	21102	34820
ENSMUSG00000035064	Y	P3KO	1.5048	46	11	9715	19544	1579	6456
ENSMUSG00000035086	Y	P23KO	1.78166	88	235	20570	34135	60817	82953
ENSMUSG00000035104	Y	P23KO	3.13155	0	18	3	973	3047	9240
ENSMUSG00000035150	Y	P3KO	1.53177	123	46	29940	45967	9716	19546
ENSMUSG00000035168	Y	P23KO	2.41465	11	69	1579	6456	15589	27610
ENSMUSG00000035237	Y	P23KO	2.72815	12	81	1779	6864	18726	31744
ENSMUSG00000035274	Y	P3KO	1.56643	21	2	3714	10392	117	2371
ENSMUSG00000035355	Y	P3KO	3.13155	18	0	3047	9239	3	973
ENSMUSG00000035458	Y	P23KO	3.13155	0	18	3	973	3047	9240
ENSMUSG00000035551	Y	P3KO	2.68551	16	0	2613	8459	3	973
ENSMUSG00000035559	Y	P23KO	2.15633	22	98	3941	10772	23228	37541
ENSMUSG00000035653	Y	P3KO	1.8979	114	32	27512	42943	6281	14496
ENSMUSG00000035674	Y	P23KO	1.97155	752	1712	208682	248252	489441	549142
ENSMUSG00000035681	Y	P23KO	5.39708	8	116	1010	5198	28054	43621
ENSMUSG00000035686	Y	P23KO	3.13155	0	18	3	973	3047	9240
ENSMUSG00000035696	Y	P3KO	1.80885	76	19	17412	30023	3268	9626
ENSMUSG00000035805	Y	P23KO	1.64363	53	146	11478	22022	36196	53654
ENSMUSG00000035835	Y	P3KO	3.16773	263	52	68651	92064	11226	21672
ENSMUSG00000035847	Y	P3KO	3.90385	225	33	58019	79677	6521	14862
ENSMUSG00000035863	Y	P3KO	2.19808	240	71	62208	84575	16109	28301
ENSMUSG00000035885	Y	P23KO	2.85573	858	2779	239440	281705	804473	880532
ENSMUSG00000035964	Y	P23KO	1.87819	82	233	18986	32083	60258	82300
ENSMUSG00000036036	Y	P3KO	8.75359	152	6	37833	55642	663	4322
ENSMUSG00000036098	Y	P23KO	4.5165	4	68	357	3394	15329	27263
ENSMUSG00000036158	Y	P23KO	2.46081	12	74	1779	6864	16891	29337
ENSMUSG00000036199	Y	P23KO	1.77545	123	309	29940	45967	81612	106990
ENSMUSG00000036218	Y	P3KO	1.9662	20	1	3490	10009	38	1775
ENSMUSG00000036246	Y	P3KO	2.64867	32	2	6280	14494	117	2371
ENSMUSG00000036264	Y	P23KO	1.66217	2	22	117	2371	3941	10773
ENSMUSG00000036333	Y	P3KO	1.7004	183	68	46358	65895	15329	27263
ENSMUSG00000036371	Y	P3KO	1.55974	468	230	126838	158059	59421	81320
ENSMUSG00000036377	Y	P3KO	1.94303	334	122	88672	115053	29673	45636
ENSMUSG00000036427	Y	P23KO	1.64113	273	571	71460	95313	156421	190909
ENSMUSG00000036452	Y	P3KO	1.54922	57	15	12496	23427	2400	8066
ENSMUSG00000036469	Y	P3KO	2.64867	32	2	6280	14494	117	2371
ENSMUSG00000036473	Y	P3KO	1.53599	88	29	20570	34135	5566	13392
ENSMUSG00000036501	Y	P3KO	1.57859	79	24	18198	31054	4399	11528
ENSMUSG00000036503	Y	P23KO	1.66301	31	99	6041	14128	23495	37880
ENSMUSG00000036510	Y	P3KO	2.6195	94	16	22161	36178	2613	8460
ENSMUSG00000036560	Y	P23KO	2.68551	0	16	3	973	2613	8460
ENSMUSG00000036564	Y	P23KO	2.56819	538	1623	146914	180387	463268	521397
ENSMUSG00000036570	Y	P23KO	6.74219	6	120	663	4321	29133	44965
ENSMUSG00000036585	Y	P23KO	2.92172	3	41	226	2900	8473	17759
ENSMUSG00000036606	Y	P3KO	1.51444	74	23	16889	29334	4169	11152
ENSMUSG00000036620	Y	P3KO	2.20026	168	45	42223	60944	9466	19190
ENSMUSG00000036634	Y	P23KO	67.0768	6	1031	663	4321	289839	336173
ENSMUSG00000036667	Y	P3KO	1.6944	193	73	49124	69187	16630	28992
ENSMUSG00000036699	Y	P3KO	2.66653	155	32	38654	56638	6281	14496
ENSMUSG00000036718	Y	P3KO	1.84056	19	1	3267	9625	38	1775
ENSMUSG00000036745	Y	P23KO	1.88249	30	108	5803	13760	25903	40925
ENSMUSG00000036760	Y	P23KO	1.82837	0	12	3	973	1779	6865
ENSMUSG00000036766	Y	P3KO	1.6814	231	92	59693	81638	21632	35502
ENSMUSG00000036782	Y	P3KO	2.41274	98	19	23225	37537	3268	9626
ENSMUSG00000036862	Y	P3KO	1.90329	40	6	8226	17397	663	4322
ENSMUSG00000036882	Y	P3KO	6.2698	242	20	62767	85227	3490	10011
ENSMUSG00000036887	Y	P23KO	1.55651	36	104	7246	15953	24831	39573
ENSMUSG00000036902	Y	P3KO	3.23228	57	5	12496	23427	504	3866
ENSMUSG00000036913	Y	P3KO	5.15266	143	12	35373	52649	1779	6865
ENSMUSG00000036940	Y	P3KO	1.77745	143	47	35373	52649	9966	19901
ENSMUSG00000036949	Y	P23KO	2.19752	7	49	832	4764	10469	20611
ENSMUSG00000036972	Y	P3KO	4.58106	255	32	66407	89462	6281	14496
ENSMUSG00000037062	Y	P3KO	1.85972	122	36	29670	45631	7247	15954
ENSMUSG00000037071	Y	P23KO	2.95684	17	109	2829	8851	26171	41262
ENSMUSG00000037111	Y	P23KO	3.63786	13	110	1982	7268	26440	41600
ENSMUSG00000037126	Y	P3KO	5.50969	310	33	81885	107301	6521	14862
ENSMUSG00000037166	Y	P23KO	32.7451	4	413	357	3394	111137	140471
ENSMUSG00000037224	Y	P23KO	1.50118	4	27	357	3394	5095	12651
ENSMUSG00000037236	Y	P3KO	2.12337	398	136	106850	135644	33470	50321
ENSMUSG00000037242	Y	P23KO	1.93549	26	100	4861	12277	23762	38219
ENSMUSG00000037259	Y	P23KO	1.60879	23	78	4169	11150	17938	30714
ENSMUSG00000037266	Y	P23KO	1.51698	105	234	25096	39907	60538	82627
ENSMUSG00000037280	Y	P23KO	2.68551	0	16	3	973	2613	8460
ENSMUSG00000037428	Y	P3KO	2.0005	766	307	212739	252676	81047	106343
ENSMUSG00000037447	Y	P23KO	8.23113	2	84	117	2371	19516	32771
ENSMUSG00000037458	Y	P3KO	2.18593	167	45	41948	60613	9466	19190
ENSMUSG00000037492	Y	P23KO	1.50935	33	95	6520	14860	22429	36522
ENSMUSG00000037563	Y	P3KO	2.09984	1438	583	408889	463600	159876	194724
ENSMUSG00000037568	Y	P3KO	1.62861	62	16	13778	25175	2613	8460
ENSMUSG00000037593	Y	P23KO	2.03803	0	13	3	973	1983	7269
ENSMUSG00000037625	Y	P23KO	75.0666	3	783	226	2900	217693	258074
ENSMUSG00000037664	Y	P3KO	5.32361	123	9	29940	45967	1194	5624
ENSMUSG00000037679	Y	P23KO	2.54829	2	31	117	2371	6042	14129
ENSMUSG00000037706	Y	P23KO	2.95793	193	738	49124	69187	204650	243854
ENSMUSG00000037742	Y	P3KO	2.87651	4924	1558	1441475	1542705	444166	501119
ENSMUSG00000037754	Y	P23KO	1.52549	10	44	1384	6042	9217	18833
ENSMUSG00000037788	Y	P3KO	1.82509	193	67	49124	69187	15070	26916
ENSMUSG00000037805	Y	P3KO	2.05447	884	350	246997	289898	93217	120224
ENSMUSG00000037852	Y	P23KO	1.94426	1589	3415	453224	510735	993000	1077314
ENSMUSG00000037855	Y	P23KO	5.03717	9	117	1194	5623	28324	43957
ENSMUSG00000037907	Y	P3KO	1.57944	151	58	37559	55310	12753	23780
ENSMUSG00000037936	Y	P3KO	1.50856	33	6	6520	14860	663	4322
ENSMUSG00000037979	Y	P23KO	1.51432	30	89	5803	13760	20837	34479
ENSMUSG00000037995	Y	P3KO	3.81706	21	0	3714	10392	3	973
ENSMUSG00000037996	Y	P23KO	3.44424	17	125	2829	8851	30485	46642
ENSMUSG00000037997	Y	P3KO	1.50942	51	13	10972	21316	1983	7269
ENSMUSG00000038026	Y	P23KO	4.95763	17	174	2829	8851	43880	62934
ENSMUSG00000038034	Y	P23KO	1.75628	96	249	22693	36858	64733	87518
ENSMUSG00000038055	Y	P23KO	3.85864	18	144	3047	9239	35650	52988
ENSMUSG00000038112	Y	P3KO	3.49741	61	5	13521	24826	504	3866
ENSMUSG00000038128	Y	P3KO	2.51512	123	25	29940	45967	4629	11904
ENSMUSG00000038143	Y	P3KO	1.59194	75	22	17150	29678	3941	10773
ENSMUSG00000038173	Y	P23KO	3.81809	0	21	3	973	3715	10393
ENSMUSG00000038244	Y	P23KO	2.71483	17	101	2829	8851	24029	38558
ENSMUSG00000038248	Y	P3KO	1.62504	74	21	16889	29334	3715	10393
ENSMUSG00000038271	Y	P23KO	2.44402	17	92	2829	8851	21632	35502
ENSMUSG00000038370	Y	P23KO	8.44766	28	409	5330	13021	109997	139189
ENSMUSG00000038371	Y	P3KO	1.5176	56	15	12241	23077	2400	8066
ENSMUSG00000038375	Y	P23KO	2.23437	65	227	14551	26219	58583	80340
ENSMUSG00000038524	Y	P3KO	1.67563	26	3	4861	12277	226	2901
ENSMUSG00000038526	Y	P23KO	4.75745	0	25	3	973	4629	11904
ENSMUSG00000038530	Y	P23KO	5.13826	43	356	8967	18473	94919	122156
ENSMUSG00000038587	Y	P3KO	2.87912	131	23	32108	48645	4169	11152
ENSMUSG00000038602	Y	P3KO	3.35037	92	11	21630	35498	1579	6456
ENSMUSG00000038605	Y	P3KO	2.02644	78	17	17936	30710	2829	8851
ENSMUSG00000038607	Y	P3KO	1.8018	121	37	29400	45296	7491	16317
ENSMUSG00000038608	Y	P23KO	1.62092	6	35	663	4321	7004	15591
ENSMUSG00000038668	Y	P23KO	3.36797	6	65	663	4321	14553	26222
ENSMUSG00000038677	Y	P3KO	2.9075	17	0	2829	8851	3	973
ENSMUSG00000038695	Y	P23KO	5.41485	25	248	4629	11903	64453	87192
ENSMUSG00000038729	Y	P23KO	2.58872	16	93	2613	8459	21898	35842
ENSMUSG00000038764	Y	P23KO	1.91489	45	148	9465	19188	36743	54319
ENSMUSG00000038777	Y	P3KO	1.95372	87	21	20305	33793	3715	10393
ENSMUSG00000038860	Y	P3KO	2.88604	115	19	27781	43279	3268	9626
ENSMUSG00000038884	Y	P23KO	2.78442	7	60	832	4764	13265	24480
ENSMUSG00000038943	Y	P3KO	1.66217	22	2	3941	10772	117	2371
ENSMUSG00000038967	Y	P23KO	3.03569	12	89	1779	6864	20837	34479
ENSMUSG00000038976	Y	P23KO	2.02696	213	561	54676	75751	153544	187728
ENSMUSG00000039057	Y	P3KO	5.81105	62	2	13778	25175	117	2371
ENSMUSG00000039059	Y	P23KO	14.1821	3	164	226	2900	41128	59627
ENSMUSG00000039087	Y	P23KO	1.57042	4	28	357	3394	5330	13022
ENSMUSG00000039157	Y	P23KO	1.94155	18	78	3047	9239	17938	30714
ENSMUSG00000039166	Y	P3KO	3.30461	162	26	40574	58959	4862	12278
ENSMUSG00000039208	Y	P23KO	1.55095	9	42	1194	5623	8721	18117
ENSMUSG00000039239	Y	P3KO	2.54787	31	2	6041	14128	117	2371
ENSMUSG00000039252	Y	P3KO	1.5626	31	5	6041	14128	504	3866
ENSMUSG00000039262	Y	P3KO	1.62341	292	127	76807	101476	31027	47312
ENSMUSG00000039278	Y	P23KO	1.85046	433	969	116832	146864	271766	316685
ENSMUSG00000039298	Y	P23KO	2.80908	16	100	2613	8459	23762	38219
ENSMUSG00000039323	Y	P3KO	1.61853	181	71	45806	65236	16109	28301
ENSMUSG00000039372	Y	P3KO	5.19211	44	1	9216	18831	38	1775
ENSMUSG00000039385	Y	P3KO	1.66032	50	11	10719	20963	1579	6456
ENSMUSG00000039419	Y	P3KO	1.92868	97	25	22959	37197	4629	11904
ENSMUSG00000039470	Y	P3KO	2.57876	115	22	27781	43279	3941	10773
ENSMUSG00000039481	Y	P23KO	6.18197	1	51	38	1775	10973	21319
ENSMUSG00000039530	Y	P3KO	2.21489	277	84	72584	96612	19516	32771
ENSMUSG00000039542	Y	P3KO	2.27863	396	125	106280	135002	30485	46642
ENSMUSG00000039579	Y	P3KO	3.56348	86	9	20041	33452	1194	5624
ENSMUSG00000039601	Y	P23KO	2.12909	45	163	9465	19188	40853	59296
ENSMUSG00000039607	Y	P3KO	2.09433	61	11	13521	24826	1579	6456
ENSMUSG00000039682	Y	P23KO	1.86369	19	78	3267	9625	17938	30714
ENSMUSG00000039706	Y	P3KO	2.05019	26	2	4861	12277	117	2371
ENSMUSG00000039735	Y	P3KO	14.6679	290	8	76244	100827	1010	5198
ENSMUSG00000039809	Y	P23KO	1.70124	86	221	20041	33452	56910	78378
ENSMUSG00000039886	Y	P3KO	2.49346	67	10	15068	26914	1384	6043
ENSMUSG00000039904	Y	P23KO	4.30915	2	48	117	2371	10217	20257
ENSMUSG00000039943	Y	P23KO	2.0966	44	158	9216	18831	39481	57639
ENSMUSG00000039963	Y	P3KO	2.24974	14	0	2189	7669	3	973
ENSMUSG00000039976	Y	P3KO	3.47057	229	39	59135	80985	7981	17039
ENSMUSG00000039982	Y	P3KO	1.56292	55	14	11986	22726	2190	7669
ENSMUSG00000040037	Y	P3KO	2.16884	177	49	44702	63917	10469	20611
ENSMUSG00000040055	Y	P23KO	10.1022	4	139	357	3394	34287	51322
ENSMUSG00000040097	Y	P23KO	1.64652	74	190	16889	29334	48299	68208
ENSMUSG00000040125	Y	P3KO	2.54787	31	2	6041	14128	117	2371
ENSMUSG00000040128	Y	P23KO	1.82066	12	57	1779	6864	12497	23430
ENSMUSG00000040204	Y	P3KO	2.68551	16	0	2613	8459	3	973
ENSMUSG00000040209	Y	P3KO	1.5048	46	11	9715	19544	1579	6456
ENSMUSG00000040242	Y	P23KO	1.94233	33	119	6520	14860	28863	44629
ENSMUSG00000040260	Y	P23KO	1.93766	5	37	504	3866	7491	16317
ENSMUSG00000040270	Y	P3KO	1.71662	18	1	3047	9239	38	1775
ENSMUSG00000040276	Y	P23KO	3.30571	36	206	7246	15953	52736	73464
ENSMUSG00000040339	Y	P3KO	2.3065	84	16	19513	32768	2613	8460
ENSMUSG00000040373	Y	P23KO	1.82109	8	45	1010	5198	9466	19190
ENSMUSG00000040502	Y	P3KO	2.28874	80	15	18461	31397	2400	8066
ENSMUSG00000040570	Y	P3KO	1.52507	44	10	9216	18831	1384	6043
ENSMUSG00000040612	Y	P23KO	2.42447	28	129	5330	13021	31569	47982
ENSMUSG00000040624	Y	P23KO	5.57903	16	186	2613	8459	47193	66891
ENSMUSG00000040631	Y	P3KO	2.50351	79	13	18198	31054	1983	7269
ENSMUSG00000040640	Y	P3KO	2.72073	85	13	19777	33110	1983	7269
ENSMUSG00000040648	Y	P3KO	2.12778	40	5	8226	17397	504	3866
ENSMUSG00000040649	Y	P3KO	3.47765	165	25	41398	59952	4629	11904
ENSMUSG00000040653	Y	P3KO	1.76237	82	22	18986	32083	3941	10773
ENSMUSG00000040659	Y	P23KO	1.64436	35	107	7004	15589	25634	40587
ENSMUSG00000040711	Y	P3KO	1.57188	37	7	7490	16315	832	4765
ENSMUSG00000040712	Y	P23KO	2.27498	23	106	4169	11150	25366	40250
ENSMUSG00000040724	Y	P23KO	2.26801	9	58	1194	5623	12753	23780
ENSMUSG00000040759	Y	P23KO	5.73445	13	166	1982	7268	41678	60289
ENSMUSG00000040785	Y	P3KO	1.67574	609	287	167349	202961	75407	99866
ENSMUSG00000040811	Y	P23KO	2.59935	49	209	10468	20609	53570	74448
ENSMUSG00000040836	Y	P3KO	4.09743	46	2	9715	19544	117	2371
ENSMUSG00000040856	Y	P3KO	2.85196	34	2	6762	15225	117	2371
ENSMUSG00000040907	Y	P23KO	3.05379	743	2593	206075	245408	749425	822896
ENSMUSG00000040952	Y	P3KO	1.86057	1402	644	398329	452352	177466	214090
ENSMUSG00000040972	Y	P3KO	4.54057	357	50	95193	122465	10721	20965
ENSMUSG00000041028	Y	P23KO	1.64652	74	190	16889	29334	48299	68208
ENSMUSG00000041040	Y	P3KO	1.56292	55	14	11986	22726	2190	7669
ENSMUSG00000041046	Y	P23KO	3.81336	37	240	7490	16315	62215	84585
ENSMUSG00000041112	Y	P23KO	1.86058	38	127	7735	16676	31027	47312
ENSMUSG00000041205	Y	P23KO	3.76436	5	65	504	3866	14553	26222
ENSMUSG00000041309	Y	P23KO	14.4265	0	63	3	973	14037	25526
ENSMUSG00000041329	Y	P23KO	2.07125	192	523	48848	68858	142622	175628
ENSMUSG00000041351	Y	P23KO	2.70411	158	569	39476	57633	155846	190272
ENSMUSG00000041362	Y	P3KO	3.21101	108	15	25900	40921	2400	8066
ENSMUSG00000041423	Y	P23KO	2.25077	0	14	3	973	2190	7669
ENSMUSG00000041431	Y	P3KO	2.24974	14	0	2189	7669	3	973
ENSMUSG00000041556	Y	P23KO	3.73381	39	245	7980	17037	63613	86215
ENSMUSG00000041607	Y	P23KO	366.004	20	12356	3490	10009	3663339	3823709
ENSMUSG00000041642	Y	P3KO	5.57739	170	14	42773	61605	2190	7669
ENSMUSG00000041649	Y	P3KO	3.81706	21	0	3714	10392	3	973
ENSMUSG00000041697	Y	P23KO	2.47918	1759	4776	503215	563724	1397571	1497279
ENSMUSG00000041773	Y	P3KO	9.34488	450	28	121689	152305	5330	13022
ENSMUSG00000041801	Y	P23KO	1.90977	22	88	3941	10772	20572	34138
ENSMUSG00000041911	Y	P3KO	5.23638	27	0	5095	12649	3	973
ENSMUSG00000041959	Y	P3KO	5.33709	171	15	43049	61936	2400	8066
ENSMUSG00000042035	Y	P3KO	2.89881	67	8	15068	26914	1010	5198
ENSMUSG00000042043	Y	P3KO	1.99912	606	236	166485	202009	61096	83279
ENSMUSG00000042105	Y	P3KO	3.71949	324	56	85842	111825	12242	23079
ENSMUSG00000042155	Y	P3KO	2.77683	99	16	23492	37876	2613	8460
ENSMUSG00000042156	Y	P3KO	2.83203	109	18	26168	41258	3047	9240
ENSMUSG00000042208	Y	P3KO	1.57481	72	21	16367	28644	3715	10393
ENSMUSG00000042348	Y	P3KO	1.63947	29	4	5566	13391	357	3395
ENSMUSG00000042401	Y	P3KO	1.64892	55	13	11986	22726	1983	7269
ENSMUSG00000042506	Y	P3KO	2.19455	408	135	109699	138852	33198	49987
ENSMUSG00000042613	Y	P23KO	1.58256	11	48	1579	6456	10217	20257
ENSMUSG00000042675	Y	P23KO	3.09512	106	460	25364	40245	124563	155520
ENSMUSG00000042682	Y	P23KO	1.59869	174	376	43875	62927	100601	128592
ENSMUSG00000042688	Y	P3KO	1.80402	99	28	23492	37876	5330	13022
ENSMUSG00000042766	Y	P3KO	1.58068	99	33	23492	37876	6521	14862
ENSMUSG00000042804	Y	P3KO	2.21525	134	33	32923	49648	6521	14862
ENSMUSG00000042834	Y	P3KO	15.345	1740	83	497624	557805	19252	32429
ENSMUSG00000042978	Y	P3KO	10.0059	493	29	133999	166043	5566	13392
ENSMUSG00000043004	Y	P3KO	2.77946	597	162	163891	199150	40579	58965
ENSMUSG00000043388	Y	P3KO	1.75229	276	109	72303	96287	26171	41262
ENSMUSG00000043448	Y	P23KO	24.147	0	99	3	973	23495	37880
ENSMUSG00000043629	Y	P23KO	2.27902	4	38	357	3394	7735	16678
ENSMUSG00000043716	Y	P3KO	1.60569	637	316	175426	211846	83590	109253
ENSMUSG00000043770	Y	P23KO	3.35859	122	560	29670	45631	153256	187410
ENSMUSG00000043843	Y	P3KO	2.04398	105	26	25096	39907	4862	12278
ENSMUSG00000044080	Y	P23KO	1.90776	42	140	8720	18115	34559	51655
ENSMUSG00000044252	Y	P23KO	1.7528	58	166	12752	23778	41678	60289
ENSMUSG00000044364	Y	P3KO	3.00282	28	1	5330	13021	38	1775
ENSMUSG00000044629	Y	P3KO	1.84223	111	32	26705	41932	6281	14496
ENSMUSG00000044647	Y	P3KO	1.93212	60	12	13264	24477	1779	6865
ENSMUSG00000044708	Y	P23KO	8.09497	15	251	2400	8066	65294	88170
ENSMUSG00000044788	Y	P23KO	1.88266	7	43	832	4764	8969	18475
ENSMUSG00000044847	Y	P3KO	3.36009	87	10	20305	33793	1384	6043
ENSMUSG00000044912	Y	P3KO	3.90692	60	4	13264	24477	357	3395
ENSMUSG00000044968	Y	P23KO	3.80958	1	34	38	1775	6762	15227
ENSMUSG00000045009	Y	P23KO	1.96505	14	67	2189	7669	15070	26916
ENSMUSG00000045087	Y	P23KO	4.35775	1	38	38	1775	7735	16678
ENSMUSG00000045136	Y	P3KO	18.6228	3206	135	930896	1012582	33198	49987
ENSMUSG00000045180	Y	P3KO	1.59528	91	29	21364	35157	5566	13392
ENSMUSG00000045215	Y	P3KO	1.9662	20	1	3490	10009	38	1775
ENSMUSG00000045216	Y	P3KO	1.50518	203	89	51897	72472	20837	34479
ENSMUSG00000045333	Y	P3KO	2.33017	134	31	32923	49648	6042	14129
ENSMUSG00000045348	Y	P3KO	2.21574	137	34	33739	50649	6762	15227
ENSMUSG00000045625	Y	P23KO	1.75833	2	23	117	2371	4169	11152
ENSMUSG00000045763	Y	P3KO	3.88013	2493	554	719768	791801	151530	185501
ENSMUSG00000045948	Y	P23KO	1.62012	67	173	15068	26914	43604	62603
ENSMUSG00000046160	Y	P23KO	1.57123	245	498	63606	86205	135448	167657
ENSMUSG00000046182	Y	P3KO	1.62942	57	14	12496	23427	2190	7669
ENSMUSG00000046204	Y	P3KO	1.81169	35	5	7004	15589	504	3866
ENSMUSG00000046314	Y	P3KO	1.57478	65	18	14551	26219	3047	9240
ENSMUSG00000046434	Y	P3KO	4.217	952	175	266784	311303	44156	63264
ENSMUSG00000046449	Y	P3KO	1.85491	24	2	4398	11527	117	2371
ENSMUSG00000046480	Y	P23KO	4.05036	0	22	3	973	3941	10773
ENSMUSG00000046500	Y	P23KO	2.5831	3	37	226	2900	7491	16317
ENSMUSG00000046516	Y	P23KO	2.57081	91	340	21364	35157	90382	117001
ENSMUSG00000046607	Y	P3KO	5.91944	63	2	14035	25523	117	2371
ENSMUSG00000046798	Y	P23KO	1.63543	20	72	3490	10009	16369	28647
ENSMUSG00000046807	Y	P3KO	1.63869	44	9	9216	18831	1194	5624
ENSMUSG00000046841	Y	P3KO	1.68704	74	20	16889	29334	3490	10011
ENSMUSG00000046982	Y	P3KO	1.9987	68	14	15328	27260	2190	7669
ENSMUSG00000047139	Y	P3KO	12.0996	142	3	35101	52316	226	2901
ENSMUSG00000047181	Y	P3KO	4.66675	401	56	107704	136607	12242	23079
ENSMUSG00000047261	Y	P3KO	5.57038	1582	229	451167	508552	59141	80994
ENSMUSG00000047370	Y	P23KO	1.50685	9	41	1194	5623	8473	17759
ENSMUSG00000047446	Y	P3KO	2.58806	93	16	21895	35838	2613	8460
ENSMUSG00000047675	Y	P3KO	1.75217	1144	550	322797	371597	150380	184227
ENSMUSG00000047797	Y	P23KO	4.20329	2	47	117	2371	9966	19901
ENSMUSG00000047844	Y	P3KO	3.63891	157	22	39202	57302	3941	10773
ENSMUSG00000047945	Y	P3KO	6.10098	1069	133	300894	348068	32655	49319
ENSMUSG00000047976	Y	P23KO	3.95828	3	53	226	2900	11479	22024
ENSMUSG00000048001	Y	P3KO	2.12009	78	16	17936	30710	2613	8460
ENSMUSG00000048022	Y	P23KO	1.65942	16	63	2613	8459	14037	25526
ENSMUSG00000048142	Y	P23KO	2.50395	24	119	4398	11527	28863	44629
ENSMUSG00000048163	Y	P23KO	2.14888	2	27	117	2371	5095	12651
ENSMUSG00000048216	Y	P3KO	3.49148	90	10	21099	34817	1384	6043
ENSMUSG00000048281	Y	P3KO	2.09239	21	1	3714	10392	38	1775
ENSMUSG00000048481	Y	P23KO	2.11569	17	81	2829	8851	18726	31744
ENSMUSG00000048583	Y	P3KO	2.49142	220	55	56625	78042	11988	22728
ENSMUSG00000048696	Y	P3KO	1.76546	77	20	17674	30367	3490	10011
ENSMUSG00000048707	Y	P23KO	1.63916	9	44	1194	5623	9217	18833
ENSMUSG00000048758	Y	P3KO	1.74925	922	435	258051	301864	117416	147521
ENSMUSG00000048878	Y	P23KO	1.86066	22	86	3941	10772	20043	33455
ENSMUSG00000048905	Y	P3KO	1.82837	12	0	1779	6864	3	973
ENSMUSG00000048915	Y	P3KO	2.35494	56	8	12241	23077	1010	5198
ENSMUSG00000049122	Y	P3KO	2.34873	23	1	4169	11150	38	1775
ENSMUSG00000049124	Y	P3KO	1.61985	173	67	43600	62597	15070	26916
ENSMUSG00000049225	Y	P23KO	2.33886	92	314	21630	35498	83025	108606
ENSMUSG00000049281	Y	P3KO	5.13371	127	10	31023	47307	1384	6043
ENSMUSG00000049303	Y	P23KO	2.13524	4	36	357	3394	7247	15954
ENSMUSG00000049336	Y	P3KO	2.4657	164	38	41123	59621	7735	16678
ENSMUSG00000049420	Y	P3KO	2.24974	14	0	2189	7669	3	973
ENSMUSG00000049422	Y	P23KO	3.63877	83	437	19250	32425	117987	148161
ENSMUSG00000049511	Y	P3KO	3.26267	45	3	9465	19188	226	2901
ENSMUSG00000049583	Y	P3KO	2.64717	114	21	27512	42943	3715	10393
ENSMUSG00000049612	Y	P23KO	2.54224	9	64	1194	5623	14295	25874
ENSMUSG00000049775	Y	P3KO	2.08975	2065	865	593371	658931	241501	283943
ENSMUSG00000049823	Y	P3KO	3.00302	74	9	16889	29334	1194	5624
ENSMUSG00000049892	Y	P23KO	6.47305	12	176	1779	6864	44431	63594
ENSMUSG00000050064	Y	P3KO	2.08239	31	3	6041	14128	226	2901
ENSMUSG00000050071	Y	P3KO	2.64254	301	76	79345	104390	17414	30026
ENSMUSG00000050315	Y	P23KO	4.24397	25	198	4629	11903	50516	70838
ENSMUSG00000050321	Y	P3KO	1.95234	25	2	4629	11903	117	2371
ENSMUSG00000050394	Y	P3KO	1.87429	36	5	7246	15953	504	3866
ENSMUSG00000050541	Y	P23KO	8.02561	5	127	504	3866	31027	47312
ENSMUSG00000050640	Y	P3KO	2.3455	214	57	54955	76078	12497	23430
ENSMUSG00000050708	Y	P3KO	3.21835	2458	664	709421	780947	183242	220430
ENSMUSG00000050822	Y	P3KO	3.091	43	3	8967	18473	226	2901
ENSMUSG00000050830	Y	P23KO	2.111	8	51	1010	5198	10973	21319
ENSMUSG00000050854	Y	P23KO	4.75745	0	25	3	973	4629	11904
ENSMUSG00000050896	Y	P3KO	6.70092	33	0	6520	14860	3	973
ENSMUSG00000050953	Y	P23KO	1.81346	64	185	14293	25871	46916	66562
ENSMUSG00000051149	Y	P3KO	1.73929	76	20	17412	30023	3490	10011
ENSMUSG00000051185	Y	P23KO	1.67337	17	66	2829	8851	14811	26569
ENSMUSG00000051223	Y	P3KO	2.03035	223	71	57461	79024	16109	28301
ENSMUSG00000051243	Y	P3KO	4.82091	72	4	16367	28644	357	3395
ENSMUSG00000051323	Y	P3KO	3.83152	59	4	13008	24128	357	3395
ENSMUSG00000051359	Y	P3KO	1.73311	246	96	63886	86531	22695	36862
ENSMUSG00000051391	Y	P3KO	1.50503	1142	644	322212	370970	177466	214090
ENSMUSG00000051726	Y	P23KO	1.85688	11	55	1579	6456	11988	22728
ENSMUSG00000051817	Y	P3KO	2.99813	119	19	28860	44624	3268	9626
ENSMUSG00000051855	Y	P3KO	2.11081	51	8	10972	21316	1010	5198
ENSMUSG00000051989	Y	P23KO	1.6055	27	87	5095	12649	20308	33797
ENSMUSG00000052229	Y	P23KO	2.85561	23	130	4169	11150	31840	48316
ENSMUSG00000052301	Y	P3KO	3.53803	32	1	6280	14494	38	1775
ENSMUSG00000052305	Y	P23KO	6.46533	55	538	11986	22726	146931	180407
ENSMUSG00000052373	Y	P3KO	1.75629	27	3	5095	12649	226	2901
ENSMUSG00000052516	Y	P3KO	7.99537	140	6	34556	51650	663	4322
ENSMUSG00000052551	Y	P23KO	4.3016	5	73	504	3866	16630	28992
ENSMUSG00000052572	Y	P3KO	1.51894	63	18	14035	25523	3047	9240
ENSMUSG00000052609	Y	P23KO	2.68551	0	16	3	973	2613	8460
ENSMUSG00000052684	Y	P23KO	2.28593	43	168	8967	18473	42228	60951
ENSMUSG00000052727	Y	P3KO	3.69143	938	199	262708	306899	50793	71167
ENSMUSG00000052852	Y	P3KO	1.6088	202	82	51620	72144	18989	32086
ENSMUSG00000052921	Y	P3KO	1.77379	50	10	10719	20963	1384	6043
ENSMUSG00000053024	Y	P23KO	2.1072	21	93	3714	10392	21898	35842
ENSMUSG00000053025	Y	P23KO	1.52993	14	54	2189	7669	11733	22376
ENSMUSG00000053080	Y	P3KO	3.64249	147	20	36465	53981	3490	10011
ENSMUSG00000053164	Y	P3KO	2.68551	16	0	2613	8459	3	973
ENSMUSG00000053192	Y	P3KO	1.84041	608	259	167061	202644	67536	90774
ENSMUSG00000053279	Y	P23KO	11.8885	1	90	38	1775	21102	34820
ENSMUSG00000053317	Y	P3KO	1.55276	207	88	53008	73784	20572	34138
ENSMUSG00000053332	Y	P23KO	4.29154	29	223	5566	13391	57468	79032
ENSMUSG00000053519	Y	P3KO	1.81169	35	5	7004	15589	504	3866
ENSMUSG00000053550	Y	P3KO	1.64892	55	13	11986	22726	1983	7269
ENSMUSG00000053626	Y	P3KO	2.34873	23	1	4169	11150	38	1775
ENSMUSG00000053644	Y	P23KO	1.50434	40	109	8226	17397	26171	41262
ENSMUSG00000053819	Y	P3KO	1.83653	201	70	51342	71816	15849	27956
ENSMUSG00000054252	Y	P23KO	2.65864	48	210	10216	20254	53848	74776
ENSMUSG00000054364	Y	P23KO	2.55574	163	554	40849	59290	151530	185501
ENSMUSG00000054619	Y	P23KO	1.83793	3	28	226	2900	5330	13022
ENSMUSG00000054716	Y	P23KO	1.62667	91	222	21364	35157	57189	78705
ENSMUSG00000054717	Y	P3KO	2.35052	39	4	7980	17037	357	3395
ENSMUSG00000054766	Y	P3KO	1.78708	330	132	87540	113762	32383	48985
ENSMUSG00000054793	Y	P23KO	1.64798	432	865	116546	146544	241501	283943
ENSMUSG00000054871	Y	P3KO	2.13418	72	14	16367	28644	2190	7669
ENSMUSG00000055003	Y	P23KO	1.66205	44	128	9216	18831	31298	47647
ENSMUSG00000055027	Y	P3KO	1.70928	30	4	5803	13760	357	3395
ENSMUSG00000055053	Y	P23KO	1.68191	31	100	6041	14128	23762	38219
ENSMUSG00000055078	Y	P3KO	4.63437	40	1	8226	17397	38	1775
ENSMUSG00000055202	Y	P3KO	1.71662	18	1	3047	9239	38	1775
ENSMUSG00000055407	Y	P3KO	2.00278	346	123	92072	118922	29944	45972
ENSMUSG00000055430	Y	P23KO	2.27413	99	325	23492	37876	86135	112160
ENSMUSG00000055567	Y	P23KO	1.93786	17	75	2829	8851	17152	29682
ENSMUSG00000055612	Y	P3KO	2.08239	31	3	6041	14128	226	2901
ENSMUSG00000055633	Y	P3KO	3.29115	120	17	29130	44960	2829	8851
ENSMUSG00000055945	Y	P23KO	2.13164	22	97	3941	10772	22962	37202
ENSMUSG00000055958	Y	P3KO	3.2693	30	1	5803	13760	38	1775
ENSMUSG00000056089	Y	P3KO	5.96403	30	0	5803	13760	3	973
ENSMUSG00000056306	Y	P3KO	1.82025	57	12	12496	23427	1779	6865
ENSMUSG00000056316	Y	P3KO	2.08239	31	3	6041	14128	226	2901
ENSMUSG00000056596	Y	P23KO	5.78128	70	589	15847	27953	161604	196630
ENSMUSG00000056612	Y	P3KO	3.77858	556	106	152088	186116	25366	40250
ENSMUSG00000056629	Y	P23KO	1.82993	224	532	57740	79351	145207	178496
ENSMUSG00000056665	Y	P23KO	2.83837	7	61	832	4764	13522	24829
ENSMUSG00000056938	Y	P23KO	2.35514	8	56	1010	5198	12242	23079
ENSMUSG00000056966	Y	P23KO	8.67651	2	88	117	2371	20572	34138
ENSMUSG00000057036	Y	P3KO	1.91282	1531	688	436186	492638	190179	228033
ENSMUSG00000057098	Y	P3KO	1.66217	22	2	3941	10772	117	2371
ENSMUSG00000057113	Y	P3KO	1.85227	284	106	74554	98883	25366	40250
ENSMUSG00000057182	Y	P3KO	3.00913	48	4	10216	20254	357	3395
ENSMUSG00000057335	Y	P3KO	2.03782	99	24	23492	37876	4399	11528
ENSMUSG00000057406	Y	P3KO	2.23385	141	35	34828	51983	7004	15591
ENSMUSG00000057411	Y	P23KO	1.53213	46	123	9715	19544	29944	45972
ENSMUSG00000057657	Y	P3KO	3.13577	29	1	5566	13391	38	1775
ENSMUSG00000057666	Y	P23KO	1.90017	1628	3417	464685	522898	993593	1077932
ENSMUSG00000057841	Y	P3KO	1.85367	1419	655	403315	457664	180642	217577
ENSMUSG00000057886	Y	P3KO	1.68139	93	28	21895	35838	5330	13022
ENSMUSG00000058013	Y	P3KO	1.73069	93	27	21895	35838	5095	12651
ENSMUSG00000058070	Y	P23KO	2.15452	28	116	5330	13021	28054	43621
ENSMUSG00000058126	Y	P3KO	6.20863	31	0	6041	14128	3	973
ENSMUSG00000058145	Y	P3KO	1.59566	25	3	4629	11903	226	2901
ENSMUSG00000058297	Y	P23KO	1.90684	241	590	62487	84901	161893	196948
ENSMUSG00000058443	Y	P3KO	1.63904	781	388	217088	257414	104015	132448
ENSMUSG00000058546	Y	P3KO	1.80221	2471	1221	713264	784978	345350	395771
ENSMUSG00000058558	Y	P3KO	1.6171	83	25	19250	32425	4629	11904
ENSMUSG00000058589	Y	P23KO	1.61166	173	377	43600	62597	100885	128913
ENSMUSG00000058672	Y	P3KO	2.78245	2267	709	652988	721679	196254	234681
ENSMUSG00000058756	Y	P3KO	1.7592	830	385	231307	272877	103161	131484
ENSMUSG00000058886	Y	P3KO	1.71274	214	82	54955	76078	18989	32086
ENSMUSG00000058897	Y	P23KO	2.00234	13	65	1982	7268	14553	26222
ENSMUSG00000058975	Y	P23KO	2.52618	51	210	10972	21316	53848	74776
ENSMUSG00000059058	Y	P3KO	1.86074	1180	534	333320	382882	145781	179133
ENSMUSG00000059187	Y	P3KO	1.56643	21	2	3714	10392	117	2371
ENSMUSG00000059248	Y	P3KO	3.61042	87	9	20305	33793	1194	5624
ENSMUSG00000059361	Y	P23KO	2.6233	56	234	12241	23077	60538	82627
ENSMUSG00000059456	Y	P23KO	2.6426	4	43	357	3394	8969	18475
ENSMUSG00000059554	Y	P23KO	1.85534	2	24	117	2371	4399	11528
ENSMUSG00000059602	Y	P3KO	1.63947	29	4	5566	13391	357	3395
ENSMUSG00000059631	Y	P3KO	5.4779	28	0	5330	13021	3	973
ENSMUSG00000059796	Y	P3KO	1.81129	607	263	166773	202326	68659	92074
ENSMUSG00000059824	Y	P23KO	4.6801	13	138	1982	7268	34015	50989
ENSMUSG00000059974	Y	P3KO	2.61137	487	137	132279	164128	33743	50655
ENSMUSG00000059991	Y	P23KO	2.15968	8	52	1010	5198	11226	21672
ENSMUSG00000060126	Y	P3KO	1.91305	1316	584	373123	425463	160164	195041
ENSMUSG00000060227	Y	P3KO	1.56848	94	31	22161	36178	6042	14129
ENSMUSG00000060240	Y	P23KO	2.17275	133	399	32651	49314	107147	135980
ENSMUSG00000060371	Y	P3KO	2.49776	36	3	7246	15953	226	2901
ENSMUSG00000060402	Y	P23KO	3.36609	2	39	117	2371	7981	17039
ENSMUSG00000060568	Y	P3KO	1.9602	41	6	8472	17757	663	4322
ENSMUSG00000060572	Y	P3KO	2.27835	38	4	7735	16676	357	3395
ENSMUSG00000060675	Y	P23KO	1.67527	7	39	832	4764	7981	17039
ENSMUSG00000060716	Y	P23KO	3.15943	2	37	117	2371	7491	16317
ENSMUSG00000060743	Y	P3KO	2.33636	863	297	240893	283281	78226	103106
ENSMUSG00000060780	Y	P23KO	1.98008	67	208	15068	26914	53292	74120
ENSMUSG00000060923	Y	P23KO	2.12019	12	65	1779	6864	14553	26222
ENSMUSG00000060981	Y	P23KO	1.57042	4	28	357	3394	5330	13022
ENSMUSG00000061167	Y	P3KO	2.34081	125	28	30482	46637	5330	13022
ENSMUSG00000061411	Y	P3KO	1.89545	62	13	13778	25175	1983	7269
ENSMUSG00000061451	Y	P23KO	2.04751	54	181	11732	22374	45811	65243
ENSMUSG00000061477	Y	P3KO	1.68346	1029	511	289224	335508	139177	171803
ENSMUSG00000061518	Y	P23KO	1.55102	365	701	97464	125040	193940	232149
ENSMUSG00000061718	Y	P23KO	3.00724	3	42	226	2900	8721	18117
ENSMUSG00000061740	Y	P23KO	1.62282	0	11	3	973	1579	6456
ENSMUSG00000061859	Y	P23KO	3.52697	13	107	1982	7268	25634	40587
ENSMUSG00000062070	Y	P23KO	1.56357	211	435	54120	75095	117416	147521
ENSMUSG00000062300	Y	P3KO	2.14397	48	7	10216	20254	832	4765
ENSMUSG00000062380	Y	P3KO	2.84024	2474	762	714151	785909	211604	251440
ENSMUSG00000062421	Y	P3KO	1.84223	111	32	26705	41932	6281	14496
ENSMUSG00000062591	Y	P23KO	4.55035	174	1019	43875	62927	286340	332403
ENSMUSG00000062611	Y	P3KO	4.52004	24	0	4398	11527	3	973
ENSMUSG00000062785	Y	P23KO	1.8454	28	101	5330	13021	24029	38558
ENSMUSG00000062825	Y	P3KO	4.14741	3380	716	982504	1066377	198280	236896
ENSMUSG00000062997	Y	P3KO	1.78263	672	300	185533	222940	79072	104078
ENSMUSG00000063229	Y	P3KO	2.33038	313	92	82733	108271	21632	35502
ENSMUSG00000063316	Y	P3KO	1.5257	158	64	39476	57633	14295	25874
ENSMUSG00000063446	Y	P3KO	2.00034	30	3	5803	13760	226	2901
ENSMUSG00000063506	Y	P23KO	2.14888	2	27	117	2371	5095	12651
ENSMUSG00000063576	Y	P23KO	1.50424	106	234	25364	40245	60538	82627
ENSMUSG00000063632	Y	P3KO	5.86418	125	8	30482	46637	1010	5198
ENSMUSG00000063954	Y	P23KO	2.71519	24	128	4398	11527	31298	47647
ENSMUSG00000064125	Y	P3KO	4.14993	78	6	17936	30710	663	4322
ENSMUSG00000064179	Y	P23KO	41.2997	21	1507	3714	10392	429187	485201
ENSMUSG00000064193	Y	P23KO	16.8232	0	72	3	973	16369	28647
ENSMUSG00000064264	Y	P3KO	1.75805	162	56	40574	58959	12242	23079
ENSMUSG00000064302	Y	P3KO	1.53147	127	48	31023	47307	10217	20257
ENSMUSG00000064329	Y	P23KO	1.62955	14	57	2189	7669	12497	23430
ENSMUSG00000064337	Y	P23KO	2.54426	2183	6025	628188	695595	1769772	1881760
ENSMUSG00000064339	Y	P23KO	2.48681	1900	5157	544732	607619	1511032	1614640
ENSMUSG00000064356	Y	P23KO	2.16265	5729	13053	1681314	1790506	3872241	4037072
ENSMUSG00000064357	Y	P23KO	2.25163	962	2453	269696	314449	708022	779482
ENSMUSG00000064360	Y	P23KO	3.32583	481	1882	130560	162212	539490	602085
ENSMUSG00000064373	Y	P23KO	1.67399	145	336	35919	53315	89249	115711
ENSMUSG00000066037	Y	P3KO	1.54919	114	41	27512	42943	8473	17759
ENSMUSG00000066357	Y	P3KO	2.49126	294	79	77371	102123	18200	31057
ENSMUSG00000066438	Y	P23KO	13.8972	0	61	3	973	13522	24829
ENSMUSG00000066553	Y	P3KO	7.78367	231	14	59693	81638	2190	7669
ENSMUSG00000066652	Y	P3KO	2.9075	17	0	2829	8851	3	973
ENSMUSG00000066705	Y	P3KO	6.68892	389	35	104287	132755	7004	15591
ENSMUSG00000066721	Y	P3KO	1.71662	18	1	3047	9239	38	1775
ENSMUSG00000066800	Y	P3KO	1.59566	25	3	4629	11903	226	2901
ENSMUSG00000067017	Y	P3KO	1.62282	11	0	1579	6456	3	973
ENSMUSG00000067038	Y	P3KO	2.63415	2944	992	853246	931523	278468	323917
ENSMUSG00000067274	Y	P3KO	2.8318	1120	323	315785	364071	85569	111514
ENSMUSG00000067377	Y	P3KO	3.26812	90	11	21099	34817	1579	6456
ENSMUSG00000067629	Y	P3KO	1.56499	195	81	49679	69845	18726	31744
ENSMUSG00000067736	Y	P23KO	2.0309	2896	6333	839028	916664	1861657	1976471
ENSMUSG00000067786	Y	P3KO	10.856	2900	218	840212	917902	56074	77396
ENSMUSG00000068036	Y	P3KO	1.93399	108	29	25900	40921	5566	13392
ENSMUSG00000068099	Y	P23KO	1.84993	69	200	15587	27607	51071	71495
ENSMUSG00000068250	Y	P3KO	1.61398	54	13	11732	22374	1983	7269
ENSMUSG00000068615	Y	P3KO	2.44827	45	5	9465	19188	504	3866
ENSMUSG00000068735	Y	P3KO	8.73471	193	9	49124	69187	1194	5624
ENSMUSG00000068748	Y	P3KO	1.63414	162	61	40574	58959	13522	24829
ENSMUSG00000068859	Y	P3KO	4.12383	176	22	44426	63587	3941	10773
ENSMUSG00000068923	Y	P23KO	2.11491	170	480	42773	61605	130289	161911
ENSMUSG00000069014	Y	P3KO	1.69288	178	66	44978	64247	14811	26569
ENSMUSG00000069049	Y	P23KO	1.85799	10	52	1384	6042	11226	21672
ENSMUSG00000069227	Y	P3KO	4.48287	190	22	48294	68200	3941	10773
ENSMUSG00000069662	Y	P3KO	2.78964	499	131	135719	167957	32112	48651
ENSMUSG00000069682	Y	P3KO	1.69448	1321	666	374588	427027	183820	221064
ENSMUSG00000069806	Y	P23KO	1.54124	101	230	24026	38554	59421	81320
ENSMUSG00000069917	Y	P23KO	6.41118	81	734	18723	31740	203491	242589
ENSMUSG00000069919	Y	P23KO	4.79861	46	352	9715	19544	93784	120868
ENSMUSG00000070304	Y	P23KO	7.39937	10	177	1384	6042	44707	63924
ENSMUSG00000070509	Y	P3KO	2.47327	322	89	85276	111179	20837	34479
ENSMUSG00000070570	Y	P23KO	25.3242	6	407	663	4321	109426	138547
ENSMUSG00000070604	Y	P3KO	1.84056	19	1	3267	9625	38	1775
ENSMUSG00000070644	Y	P3KO	1.50074	27	4	5095	12649	357	3395
ENSMUSG00000070695	Y	P3KO	3.35766	19	0	3267	9625	3	973
ENSMUSG00000070730	Y	P23KO	1.70305	23	82	4169	11150	18989	32086
ENSMUSG00000070858	Y	P3KO	1.96117	646	259	178023	214700	67536	90774
ENSMUSG00000071172	Y	P3KO	1.86372	213	74	54676	75751	16891	29337
ENSMUSG00000071176	Y	P23KO	2.42282	6	49	663	4321	10469	20611
ENSMUSG00000071369	Y	P23KO	1.56286	5	31	504	3866	6042	14129
ENSMUSG00000071531	Y	P3KO	1.5938	17	1	2829	8851	38	1775
ENSMUSG00000071547	Y	P3KO	6.07656	99	5	23492	37876	504	3866
ENSMUSG00000071708	Y	P3KO	2.30183	151	37	37559	55310	7491	16317
ENSMUSG00000071793	Y	P3KO	1.66207	117	39	28320	43952	7981	17039
ENSMUSG00000071855	Y	P3KO	2.22028	22	1	3941	10772	38	1775
ENSMUSG00000072235	Y	P3KO	5.46593	8637	1447	2549655	2683724	411575	466463
ENSMUSG00000072692	Y	P3KO	1.55106	625	321	171963	208039	85003	110868
ENSMUSG00000072693	Y	P3KO	1.5938	17	1	2829	8851	38	1775
ENSMUSG00000072875	Y	P3KO	2.1749	83	17	19250	32425	2829	8851
ENSMUSG00000072940	Y	P3KO	3.13823	972	247	272609	317594	64173	86867
ENSMUSG00000072949	Y	P3KO	3.94706	130	15	31837	48311	2400	8066
ENSMUSG00000073197	Y	P3KO	1.90329	40	6	8226	17397	663	4322
ENSMUSG00000073406	Y	P3KO	2.24974	14	0	2189	7669	3	973
ENSMUSG00000073680	Y	P23KO	21.4152	0	89	3	973	20837	34479
ENSMUSG00000073888	Y	P23KO	5.41659	32	298	6280	14494	78508	103430
ENSMUSG00000073940	Y	P23KO	4.64268	13	137	1982	7268	33743	50655
ENSMUSG00000073982	Y	P23KO	3.42293	12	99	1779	6864	23495	37880
ENSMUSG00000074170	Y	P23KO	3.13155	0	18	3	973	3047	9240
ENSMUSG00000074227	Y	P3KO	4.70719	79	5	18198	31054	504	3866
ENSMUSG00000074228	Y	P3KO	1.89483	59	12	13008	24128	1779	6865
ENSMUSG00000074238	Y	P3KO	1.67698	168	62	42223	60944	13779	25178
ENSMUSG00000074305	Y	P23KO	2.93636	4	47	357	3394	9966	19901
ENSMUSG00000074457	Y	P23KO	1.5101	57	143	12496	23427	35377	52655
ENSMUSG00000074480	Y	P3KO	6.68368	70	2	15847	27953	117	2371
ENSMUSG00000074500	Y	P3KO	2.09239	21	1	3714	10392	38	1775
ENSMUSG00000074637	Y	P3KO	2.33064	341	102	90655	117310	24296	38897
ENSMUSG00000074657	Y	P23KO	2.52542	226	729	58298	80004	202044	241008
ENSMUSG00000074923	Y	P3KO	8.00586	98	3	23225	37537	226	2901
ENSMUSG00000075312	Y	P3KO	3.13155	18	0	3047	9239	3	973
ENSMUSG00000075316	Y	P3KO	2.24974	14	0	2189	7669	3	973
ENSMUSG00000075324	Y	P3KO	1.56628	45	10	9465	19188	1384	6043
ENSMUSG00000075470	Y	P3KO	2.24953	50	7	10719	20963	832	4765
ENSMUSG00000075555	Y	P23KO	2.25077	0	14	3	973	2190	7669
ENSMUSG00000075602	Y	P23KO	2.64909	2	32	117	2371	6281	14496
ENSMUSG00000076431	Y	P3KO	7.48519	423	34	113977	143661	6762	15227
ENSMUSG00000076437	Y	P3KO	2.8393	194	40	49401	69516	8227	17399
ENSMUSG00000076439	Y	P23KO	24.5454	4	315	357	3394	83307	108930
ENSMUSG00000078591	Y	P3KO	3.29935	75	8	17150	29678	1010	5198
ENSMUSG00000078771	Y	P23KO	2.92172	3	41	226	2900	8473	17759
ENSMUSG00000078816	Y	P23KO	7.65901	19	281	3267	9625	73718	97920
ENSMUSG00000079018	Y	P23KO	3.7528	9	90	1194	5623	21102	34820
ENSMUSG00000079037	Y	P23KO	3.98052	161	837	40299	58627	233366	275115
ENSMUSG00000079056	Y	P23KO	1.91632	23	91	4169	11150	21367	35161
ENSMUSG00000079235	Y	P23KO	1.83793	3	28	226	2900	5330	13022
ENSMUSG00000079402	Y	P3KO	1.82837	12	0	1779	6864	3	973
ENSMUSG00000079523	Y	P3KO	5.51274	2264	344	652102	720747	91516	118290
ENSMUSG00000079592	Y	P23KO	1.72547	8	43	1010	5198	8969	18475
ENSMUSG00000079654	Y	P3KO	3.13155	18	0	3047	9239	3	973
ENSMUSG00000080896	Y	P3KO	1.66551	354	155	94341	121499	38658	56644
ENSMUSG00000081344	Y	P3KO	2.5212	2547	890	735736	808545	248770	291820
ENSMUSG00000081476	Y	P3KO	21.7769	155	1	38654	56638	38	1775
ENSMUSG00000081534	Y	P23KO	1.65049	49	138	10468	20609	34015	50989
ENSMUSG00000082585	Y	P3KO	3.74429	298	50	78499	103419	10721	20965
ENSMUSG00000082605	Y	P23KO	2.25077	0	14	3	973	2190	7669
ENSMUSG00000082691	Y	P3KO	11.5887	88	1	20570	34135	38	1775
ENSMUSG00000083282	Y	P23KO	1.54997	31	93	6041	14128	21898	35842
ENSMUSG00000084842	Y	P23KO	1.79544	31	106	6041	14128	25366	40250
ENSMUSG00000084890	Y	P23KO	4.41544	2	49	117	2371	10469	20611
ENSMUSG00000085666	Y	P3KO	1.59617	56	14	12241	23077	2190	7669
ENSMUSG00000085791	Y	P23KO	5.45835	5	90	504	3866	21102	34820
ENSMUSG00000086119	Y	P3KO	1.67757	42	8	8720	18115	1010	5198
ENSMUSG00000086503	Y	P3KO	34.3957	136	0	33467	50316	3	973
ENSMUSG00000086555	Y	P23KO	2.25077	0	14	3	973	2190	7669
ENSMUSG00000086583	Y	P3KO	1.56792	538	268	146914	180387	70063	93700
ENSMUSG00000087038	Y	P3KO	1.78968	38	6	7735	16676	663	4322
ENSMUSG00000087301	Y	P23KO	9.21788	0	43	3	973	8969	18475
ENSMUSG00000087651	Y	P3KO	1.6995	51	11	10972	21316	1579	6456
ENSMUSG00000089682	Y	P23KO	2.46878	19	100	3267	9625	23762	38219
ENSMUSG00000089715	Y	P23KO	2.19259	88	285	20570	34135	74844	99218
ENSMUSG00000089945	Y	P23KO	2.68249	14	88	2189	7669	20572	34138
ENSMUSG00000090053	Y	P3KO	2.01758	42	6	8720	18115	663	4322
ENSMUSG00000090121	Y	P23KO	9.72867	0	45	3	973	9466	19190
ENSMUSG00000090213	Y	P23KO	1.59142	30	93	5803	13760	21898	35842
ENSMUSG00000090223	Y	P23KO	9.71686	499	5563	135719	167957	1632015	1739624
ENSMUSG00000090461	Y	P3KO	5.75549	48	1	10216	20254	38	1775
ENSMUSG00000090553	Y	P3KO	1.81061	254	95	66127	89137	22429	36522
ENSMUSG00000090862	Y	P3KO	2.02734	1156	477	326304	375360	129429	160952
ENSMUSG00000090996	Y	P23KO	1.54368	11	47	1579	6456	9966	19901
ENSMUSG00000091002	Y	P3KO	5.00463	92	6	21630	35498	663	4322
ENSMUSG00000091337	Y	P3KO	2.86673	687	184	189869	227691	46640	66232
ENSMUSG00000091472	Y	P3KO	1.62282	11	0	1579	6456	3	973
ENSMUSG00000091475	Y	P23KO	3.27225	7	69	832	4764	15589	27610
ENSMUSG00000091478	Y	P23KO	3.37788	15	113	2400	8066	27246	42611
ENSMUSG00000091712	Y	P23KO	2.03803	0	13	3	973	1983	7269
ENSMUSG00000091735	Y	P23KO	2.08345	3	31	226	2900	6042	14129
ENSMUSG00000091957	Y	P3KO	24.4521	314	4	83015	108595	357	3395
ENSMUSG00000092074	Y	P3KO	7.53492	120	5	29130	44960	504	3866
ENSMUSG00000093734	Y	P23KO	3.43655	3	47	226	2900	9966	19901
ENSMUSG00000093910	Y	P3KO	1.5938	17	1	2829	8851	38	1775
ENSMUSG00000093930	Y	P3KO	1.60598	359	164	95760	123109	41128	59627
ENSMUSG00000093989	Y	P23KO	1.94141	184	474	46635	66225	128570	159994
ENSMUSG00000094626	Y	P3KO	1.84056	19	1	3267	9625	38	1775
ENSMUSG00000094777	Y	P3KO	5.21285	515	67	140309	173059	15070	26916
ENSMUSG00000094800	Y	P3KO	2.63336	66	9	14810	26567	1194	5624
ENSMUSG00000094910	Y	P3KO	3.73074	181	26	45806	65236	4862	12278
ENSMUSG00000095098	Y	P23KO	1.78338	139	344	34283	51316	91516	118290
ENSMUSG00000095334	Y	P23KO	8.45529	0	40	3	973	8227	17399
ENSMUSG00000095403	Y	P3KO	1.73846	86	24	20041	33452	4399	11528
ENSMUSG00000095677	Y	P3KO	2.72546	68	9	15328	27260	1194	5624
ENSMUSG00000095681	Y	P3KO	2.9075	17	0	2829	8851	3	973
ENSMUSG00000096006	Y	P3KO	2.83808	51	5	10972	21316	504	3866
ENSMUSG00000096054	Y	P23KO	1.7312	27	93	5095	12649	21898	35842
ENSMUSG00000096255	Y	P3KO	3.49194	266	47	69493	93039	9966	19901
ENSMUSG00000096488	Y	P3KO	1.82837	12	0	1779	6864	3	973
ENSMUSG00000096780	Y	P3KO	1.66841	97	30	22959	37197	5804	13761
ENSMUSG00000096793	Y	P3KO	1.62282	11	0	1579	6456	3	973
ENSMUSG00000096847	Y	P23KO	1.917	32	115	6280	14494	27785	43284
ENSMUSG00000096914	Y	P3KO	1.63947	29	4	5566	13391	357	3395
ENSMUSG00000096929	Y	P23KO	1.71008	4	30	357	3394	5804	13761
ENSMUSG00000097346	Y	P3KO	26.8941	109	0	26168	41258	3	973
ENSMUSG00000097466	Y	P3KO	5.72045	29	0	5566	13391	3	973
ENSMUSG00000097545	Y	P23KO	1.92197	46	151	9715	19544	37563	55316
ENSMUSG00000097971	Y	P23KO	2.27322	56	205	12241	23077	52459	73136
ENSMUSG00000098120	Y	P3KO	2.75705	86	13	20041	33452	1983	7269
ENSMUSG00000098557	Y	P3KO	2.56367	118	23	28590	44288	4169	11152
ENSMUSG00000099021	Y	P23KO	7.38125	311	2745	82168	107625	794407	870000
ENSMUSG00000099250	Y	P23KO	7.38125	311	2745	82168	107625	794407	870000
ENSMUSG00000100147	Y	P23KO	3.35868	0	19	3	973	3268	9626
ENSMUSG00000100220	Y	P23KO	1.5938	1	17	38	1775	2829	8851
ENSMUSG00000101693	Y	P23KO	5.4779	0	28	3	973	5330	13022
ENSMUSG00000101698	Y	P23KO	1.50858	77	181	17674	30367	45811	65243
ENSMUSG00000101717	Y	P3KO	2.037	13	0	1982	7268	3	973
ENSMUSG00000102070	Y	P23KO	2.88617	2186	6831	629073	696526	2010295	2129538
ENSMUSG00000102349	Y	P23KO	1.51829	45	120	9465	19188	29133	44965
ENSMUSG00000102627	Y	P23KO	1.56138	254	511	66127	89137	139177	171803
ENSMUSG00000102697	Y	P3KO	1.77132	72	18	16367	28644	3047	9240
ENSMUSG00000102869	Y	P23KO	1.52233	474	872	128556	159976	243536	286149
ENSMUSG00000102997	Y	P3KO	2.4666	15	0	2400	8066	3	973
ENSMUSG00000103276	Y	P23KO	1.87803	34	118	6762	15225	28593	44293
ENSMUSG00000103409	Y	P23KO	3.94592	1	35	38	1775	7004	15591
ENSMUSG00000104868	Y	P3KO	1.84056	19	1	3267	9625	38	1775
ENSMUSG00000105361	Y	P23KO	2.65831	681	2088	188134	225791	600223	666153
ENSMUSG00000107062	Y	P3KO	2.39453	121	26	29400	45296	4862	12278

## Sheet: DEG_P3WT_vs_P23WT
Gene_Name	DEG_call	Express_higher	Fold_difference	P3WT_O-count	P23WT_O-count	P3WT_T-lower	P3WT_T-upper	P23WT_T-lower	P23WT_T-upper
ENSMUSG00000000001	Y	P3WT	1.72426	70	18	15946	28117	3050	9248
ENSMUSG00000000031	Y	P3WT	5.78885	48	1	10281	20373	39	1776
ENSMUSG00000000078	Y	P3WT	3.30113	115	16	27954	43536	2616	8468
ENSMUSG00000000184	Y	P3WT	3.70071	57	4	12575	23565	357	3398
ENSMUSG00000000308	Y	P23WT	1.96671	130	358	32035	48598	95578	122914
ENSMUSG00000000378	Y	P23WT	1.60307	49	135	10534	20729	33230	50033
ENSMUSG00000000560	Y	P3WT	7.80918	149	7	37242	54971	833	4769
ENSMUSG00000000568	Y	P3WT	1.93356	324	119	86372	112495	28891	44670
ENSMUSG00000000740	Y	P3WT	1.58281	1465	804	419363	474884	223996	264949
ENSMUSG00000000805	Y	P23WT	4.87539	14	151	2204	7712	37599	55367
ENSMUSG00000000861	Y	P3WT	1.50883	27	4	5127	12722	357	3398
ENSMUSG00000001119	Y	P3WT	1.57522	21	2	3738	10451	117	2373
ENSMUSG00000001270	Y	P23WT	1.7523	1533	2996	439448	496242	869565	948603
ENSMUSG00000001289	Y	P3WT	1.7558	323	132	86087	112170	32414	49030
ENSMUSG00000001334	Y	P23WT	2.48753	29	136	5601	13468	33502	50367
ENSMUSG00000001418	Y	P23WT	1.53995	32	95	6320	14579	22451	36555
ENSMUSG00000001506	Y	P3WT	5.7037	139	10	34496	51622	1386	6048
ENSMUSG00000001525	Y	P3WT	4.21391	2068	417	597891	663853	112384	141885
ENSMUSG00000001542	Y	P23WT	1.7106	1	18	39	1783	3050	9248
ENSMUSG00000001627	Y	P3WT	2.38514	120	26	29311	45227	4867	12289
ENSMUSG00000001687	Y	P23WT	1.61996	73	186	16732	29160	47238	66952
ENSMUSG00000001729	Y	P3WT	1.50587	244	112	63718	86393	27003	42313
ENSMUSG00000001763	Y	P23WT	2.56814	10	69	1393	6076	15604	27635
ENSMUSG00000001985	Y	P3WT	2.38688	68	11	15424	27421	1581	6462
ENSMUSG00000001986	Y	P23WT	1.71159	13	57	1995	7309	12510	23451
ENSMUSG00000002006	Y	P3WT	2.12096	178	51	45257	64630	10984	21338
ENSMUSG00000002032	Y	P23WT	2.98706	7	64	838	4790	14308	25898
ENSMUSG00000002083	Y	P3WT	5.04409	65	3	14643	26373	226	2903
ENSMUSG00000002107	Y	P3WT	2.16358	222	66	57536	79167	14826	26593
ENSMUSG00000002250	Y	P23WT	2.47353	18	97	3067	9292	22984	37235
ENSMUSG00000002341	Y	P3WT	2.44927	396	116	106935	135812	28081	43660
ENSMUSG00000002343	Y	P3WT	1.55981	110	39	26601	41842	7988	17054
ENSMUSG00000002475	Y	P23WT	1.84827	11	55	1589	6492	11999	22748
ENSMUSG00000002489	Y	P23WT	4.79937	10	120	1393	6076	29161	45006
ENSMUSG00000002578	Y	P3WT	1.50943	30	5	5840	13839	504	3869
ENSMUSG00000002741	Y	P3WT	1.5763	160	63	40273	58643	14050	25549
ENSMUSG00000002985	Y	P23WT	2.66758	2710	7812	788751	864259	2305476	2433100
ENSMUSG00000002997	Y	P3WT	6.51839	147	9	36692	54302	1195	5629
ENSMUSG00000003038	Y	P3WT	2.21248	422	140	114392	144201	34593	51703
ENSMUSG00000003062	Y	P3WT	1.92647	133	39	32854	49607	7988	17054
ENSMUSG00000003410	Y	P3WT	1.55554	244	108	63718	86393	25928	40962
ENSMUSG00000003411	Y	P3WT	1.83067	45	8	9525	19300	1011	5203
ENSMUSG00000003534	Y	P23WT	1.50565	61	151	13606	24972	37599	55367
ENSMUSG00000003657	Y	P3WT	5.4952	272	28	71619	95557	5336	13033
ENSMUSG00000003824	Y	P3WT	2.10473	21	1	3738	10451	39	1776
ENSMUSG00000003948	Y	P3WT	2.67513	217	50	56135	77521	10731	20984
ENSMUSG00000003949	Y	P23WT	3.33693	17	122	2847	8901	29702	45678
ENSMUSG00000003974	Y	P3WT	1.55258	52	13	11295	21796	1985	7275
ENSMUSG00000004071	Y	P23WT	1.71813	46	137	9776	19658	33775	50701
ENSMUSG00000004110	Y	P3WT	3.55856	32	1	6320	14579	39	1776
ENSMUSG00000004267	Y	P23WT	3.75477	154	765	38618	56641	212674	252621
ENSMUSG00000004415	Y	P3WT	3.06621	138	23	34222	51286	4173	11161
ENSMUSG00000004558	Y	P23WT	4.11537	200	1051	51381	71914	295953	342772
ENSMUSG00000004748	Y	P23WT	3.47516	7	73	838	4790	16646	29018
ENSMUSG00000004771	Y	P3WT	1.7615	276	109	72750	96863	26196	41300
ENSMUSG00000004843	Y	P3WT	1.53078	102	36	24445	39123	7254	15969
ENSMUSG00000004885	Y	P3WT	4.78234	25	0	4658	11971	3	974
ENSMUSG00000004894	Y	P23WT	25.4662	0	104	4	976	24855	39609
ENSMUSG00000004902	Y	P23WT	1.56133	31	94	6080	14209	22185	36215
ENSMUSG00000004951	Y	P3WT	1.74745	81	22	18841	31928	3945	10782
ENSMUSG00000004961	Y	P3WT	3.61653	98	11	23370	37759	1581	6462
ENSMUSG00000005045	Y	P3WT	1.82955	71	17	16208	28465	2832	8859
ENSMUSG00000005057	Y	P3WT	2.49212	24	1	4426	11594	39	1776
ENSMUSG00000005089	Y	P23WT	3.45697	43	247	9024	18581	64234	86946
ENSMUSG00000005161	Y	P3WT	1.64052	698	344	194236	232565	91602	118399
ENSMUSG00000005397	Y	P3WT	1.73672	46	9	9776	19658	1195	5629
ENSMUSG00000005447	Y	P3WT	13.2752	341	12	91214	118013	1781	6871
ENSMUSG00000005610	Y	P3WT	2.72542	756	218	211130	251019	56128	77467
ENSMUSG00000005611	Y	P23WT	3.35143	0	19	4	976	3271	9635
ENSMUSG00000005732	Y	P3WT	1.67977	298	126	78983	104038	30785	47020
ENSMUSG00000005973	Y	P3WT	2.397	44	5	9274	18941	504	3869
ENSMUSG00000006057	Y	P23WT	1.68323	461	941	125604	156758	263859	308162
ENSMUSG00000006095	Y	P3WT	2.82001	482	125	131652	163508	30514	46685
ENSMUSG00000006205	Y	P23WT	3.15481	17	116	2847	8901	28081	43660
ENSMUSG00000006218	Y	P3WT	3.58335	62	5	13864	25323	504	3869
ENSMUSG00000006219	Y	P3WT	1.57522	21	2	3738	10451	117	2373
ENSMUSG00000006301	Y	P23WT	2.29311	7	51	838	4790	10984	21338
ENSMUSG00000006333	Y	P3WT	1.80024	1324	630	377767	430549	173589	209843
ENSMUSG00000006356	Y	P3WT	2.98427	155	28	38894	56975	5336	13033
ENSMUSG00000006373	Y	P3WT	1.54712	307	143	81538	106968	35411	52703
ENSMUSG00000006390	Y	P23WT	2.14776	12	66	1790	6903	14826	26593
ENSMUSG00000006403	Y	P23WT	3.14927	7	67	838	4790	15085	26941
ENSMUSG00000006476	Y	P23WT	3.69561	268	1230	70488	94250	348311	398959
ENSMUSG00000006522	Y	P23WT	5.4422	3	70	227	2915	15864	27981
ENSMUSG00000006586	Y	P3WT	1.74791	52	11	11295	21796	1581	6462
ENSMUSG00000006651	Y	P23WT	1.50843	652	1163	180860	217906	328696	377946
ENSMUSG00000006717	Y	P23WT	1.81528	32	110	6320	14579	26465	41638
ENSMUSG00000006728	Y	P3WT	1.92645	185	60	47202	66951	13278	24502
ENSMUSG00000006782	Y	P23WT	18.6386	51	1405	11041	21441	399630	453760
ENSMUSG00000006930	Y	P3WT	2.50745	169	39	42762	61640	7988	17054
ENSMUSG00000007039	Y	P3WT	4.38299	203	25	52219	72904	4634	11914
ENSMUSG00000007097	Y	P23WT	3.25465	202	846	51940	72574	236203	278211
ENSMUSG00000007207	Y	P3WT	6.50291	204	15	52498	73235	2402	8073
ENSMUSG00000007594	Y	P23WT	3.44226	4	54	359	3412	11745	22397
ENSMUSG00000007682	Y	P23WT	2.46107	0	15	4	976	2402	8073
ENSMUSG00000007739	Y	P3WT	1.59807	160	62	40273	58643	13793	25201
ENSMUSG00000007817	Y	P3WT	1.88809	100	27	23907	38441	5100	12662
ENSMUSG00000007836	Y	P3WT	1.72023	397	172	107222	136135	43370	62330
ENSMUSG00000007850	Y	P3WT	1.78543	405	169	109515	138718	42544	61338
ENSMUSG00000007944	Y	P3WT	2.03937	275	92	72467	96537	21653	35534
ENSMUSG00000008035	Y	P23WT	1.67576	87	221	20432	33993	56964	78450
ENSMUSG00000008167	Y	P3WT	1.57617	60	16	13347	24621	2616	8468
ENSMUSG00000008318	Y	P23WT	3.74843	7	78	838	4790	17955	30742
ENSMUSG00000008475	Y	P3WT	1.92521	249	87	65126	88032	20327	33828
ENSMUSG00000008496	Y	P3WT	9.28599	189	8	48315	68276	1011	5203
ENSMUSG00000008668	Y	P3WT	1.50302	1211	691	344484	394964	191227	229195
ENSMUSG00000008683	Y	P3WT	1.7375	508	226	139151	171854	58360	80087
ENSMUSG00000008734	Y	P23WT	5.16705	8	112	1016	5226	27003	42313
ENSMUSG00000008855	Y	P23WT	2.8514	123	485	30127	46239	131846	163658
ENSMUSG00000008859	Y	P3WT	2.33214	149	36	37242	54971	7254	15969
ENSMUSG00000009418	Y	P3WT	1.62377	92	29	21765	35708	5572	13404
ENSMUSG00000010021	Y	P23WT	1.56064	2	21	117	2383	3719	10402
ENSMUSG00000010080	Y	P23WT	4.61862	1	40	39	1783	8235	17415
ENSMUSG00000010086	Y	P23WT	3.47557	47	266	10028	20016	69567	93135
ENSMUSG00000010406	Y	P3WT	2.08022	403	142	108941	138072	35138	52370
ENSMUSG00000010803	Y	P23WT	2.04525	19	85	3288	9680	19798	33143
ENSMUSG00000010825	Y	P23WT	1.61198	19	69	3288	9680	15604	27635
ENSMUSG00000011148	Y	P23WT	2.40515	3	35	227	2915	7011	15605
ENSMUSG00000011171	Y	P23WT	7.06415	3	88	227	2915	20592	34169
ENSMUSG00000011884	Y	P23WT	3.09506	25	149	4658	11971	37051	54701
ENSMUSG00000012017	Y	P3WT	1.96292	25	2	4658	11971	117	2373
ENSMUSG00000012405	Y	P3WT	1.65676	605	290	167218	202904	76325	100931
ENSMUSG00000012848	Y	P3WT	2.34527	950	331	267835	312547	87916	114202
ENSMUSG00000013523	Y	P23WT	7.29672	25	329	4658	11971	87349	113556
ENSMUSG00000014077	Y	P23WT	1.57336	33	99	6562	14947	23517	37915
ENSMUSG00000014313	Y	P23WT	1.88414	717	1575	199767	238614	449583	506894
ENSMUSG00000014592	Y	P3WT	2.10364	278	90	73316	97516	21122	34852
ENSMUSG00000014601	Y	P3WT	1.54149	90	30	21231	35022	5809	13773
ENSMUSG00000014837	Y	P3WT	6.18551	186	14	47480	67282	2192	7676
ENSMUSG00000014867	Y	P3WT	1.68482	102	32	24445	39123	6287	14509
ENSMUSG00000015149	Y	P23WT	4.07297	100	571	23907	38441	156569	191085
ENSMUSG00000015202	Y	P23WT	4.06842	1	36	39	1783	7254	15969
ENSMUSG00000015217	Y	P3WT	3.46835	302	56	80119	105341	12254	23100
ENSMUSG00000015222	Y	P3WT	2.50476	581	177	160262	195234	44750	63983
ENSMUSG00000015247	Y	P3WT	1.81382	65	15	14643	26373	2402	8073
ENSMUSG00000015476	Y	P23WT	2.00535	24	98	4426	11594	23250	37575
ENSMUSG00000015709	Y	P3WT	1.74764	86	24	20166	33649	4403	11539
ENSMUSG00000015711	Y	P3WT	2.05545	63	12	14123	25674	1781	6871
ENSMUSG00000015714	Y	P23WT	2.17295	36	141	7292	16045	34865	52036
ENSMUSG00000015806	Y	P23WT	3.05958	57	275	12575	23565	72099	96061
ENSMUSG00000015829	Y	P23WT	1.56389	4	28	359	3412	5336	13033
ENSMUSG00000016150	Y	P3WT	1.6296	35	6	7048	15680	664	4325
ENSMUSG00000016194	Y	P23WT	3.81045	0	21	4	976	3719	10402
ENSMUSG00000016349	Y	P23WT	2.71428	242	834	63155	85737	232714	274423
ENSMUSG00000016427	Y	P23WT	1.56908	382	742	102926	131289	206003	245345
ENSMUSG00000016559	Y	P3WT	2.00994	446	166	121288	151932	41717	60344
ENSMUSG00000017009	Y	P23WT	1.7641	9	47	1202	5655	9976	19919
ENSMUSG00000017167	Y	P23WT	3.2229	14	104	2204	7712	24855	39609
ENSMUSG00000017390	Y	P23WT	9.85607	72	1010	16470	28813	283983	329880
ENSMUSG00000017404	Y	P3WT	1.55422	1073	585	303913	351431	160604	195540
ENSMUSG00000017412	Y	P23WT	4.7275	9	111	1202	5655	26734	41975
ENSMUSG00000017417	Y	P23WT	4.01174	6	76	667	4345	17431	30053
ENSMUSG00000017485	Y	P3WT	2.34922	128	29	31489	47925	5572	13404
ENSMUSG00000017493	Y	P3WT	3.40072	123	17	30127	46239	2832	8859
ENSMUSG00000017734	Y	P23WT	4.96101	27	243	5127	12722	63114	85641
ENSMUSG00000017943	Y	P3WT	1.94704	199	65	51102	71583	14567	26246
ENSMUSG00000018012	Y	P3WT	15.5215	686	26	190744	228743	4867	12289
ENSMUSG00000018102	Y	P23WT	3.2839	21	139	3738	10451	34320	51369
ENSMUSG00000018166	Y	P23WT	2.2459	0	14	4	976	2192	7676
ENSMUSG00000018339	Y	P3WT	1.51723	33	6	6562	14947	664	4325
ENSMUSG00000018398	Y	P23WT	2.07129	31	121	6080	14209	29431	45342
ENSMUSG00000018405	Y	P3WT	3.32683	91	11	21498	35365	1581	6462
ENSMUSG00000018411	Y	P3WT	4.72106	928	151	261391	305583	37599	55367
ENSMUSG00000018451	Y	P3WT	3.7049	261	43	68511	91961	8977	18492
ENSMUSG00000018470	Y	P23WT	2.08267	7	47	838	4790	9976	19919
ENSMUSG00000018589	Y	P3WT	5.52128	109	7	26331	41502	833	4769
ENSMUSG00000018593	Y	P23WT	5.02952	205	1304	52778	73565	369997	422146
ENSMUSG00000018750	Y	P23WT	2.43364	28	130	5364	13096	31871	48360
ENSMUSG00000018821	Y	P23WT	5.06118	9	118	1202	5655	28621	44333
ENSMUSG00000018865	Y	P23WT	1.83462	173	428	43870	62970	115526	145413
ENSMUSG00000019039	Y	P3WT	2.75716	315	77	83812	109570	17693	30398
ENSMUSG00000019188	Y	P3WT	1.52664	130	50	32035	48598	10731	20984
ENSMUSG00000019189	Y	P3WT	2.02127	211	67	54455	75544	15085	26941
ENSMUSG00000019194	Y	P23WT	10.572	43	709	9024	18581	196439	234898
ENSMUSG00000019230	Y	P3WT	3.80536	114	13	27684	43198	1985	7275
ENSMUSG00000019232	Y	P23WT	11.5133	0	52	4	976	11237	21691
ENSMUSG00000019437	Y	P23WT	1.81148	17	71	2847	8901	16124	28327
ENSMUSG00000019777	Y	P3WT	1.68457	170	63	43039	61972	14050	25549
ENSMUSG00000019828	Y	P23WT	2.56309	12	77	1790	6903	17693	30398
ENSMUSG00000019831	Y	P3WT	1.66753	119	40	29040	44889	8235	17415
ENSMUSG00000019841	Y	P3WT	1.78737	53	11	11550	22151	1581	6462
ENSMUSG00000019874	Y	P3WT	10.3098	2834	226	825683	902898	58360	80087
ENSMUSG00000019942	Y	P3WT	2.23311	22	1	3966	10834	39	1776
ENSMUSG00000019966	Y	P3WT	3.92416	406	70	109802	139040	15864	27981
ENSMUSG00000019996	Y	P23WT	1.89528	6	40	667	4345	8235	17415
ENSMUSG00000019998	Y	P3WT	1.65698	140	50	34770	51957	10731	20984
ENSMUSG00000020022	Y	P23WT	2.05855	233	619	60624	82783	170413	206349
ENSMUSG00000020083	Y	P3WT	2.17546	137	35	33948	50950	7011	15605
ENSMUSG00000020086	Y	P3WT	3.51417	161	24	40550	58976	4403	11539
ENSMUSG00000020098	Y	P3WT	3.52563	122	16	29855	45902	2616	8468
ENSMUSG00000020099	Y	P23WT	1.70252	4	30	359	3412	5809	13773
ENSMUSG00000020121	Y	P3WT	2.38688	68	11	15424	27421	1581	6462
ENSMUSG00000020135	Y	P3WT	2.9622	290	64	76715	101431	14308	25898
ENSMUSG00000020150	Y	P23WT	3.24582	17	119	2847	8901	28891	44670
ENSMUSG00000020153	Y	P23WT	1.92635	168	437	42485	61307	118099	148298
ENSMUSG00000020163	Y	P23WT	2.54102	421	1289	114105	143879	365600	417448
ENSMUSG00000020186	Y	P3WT	1.79977	38	6	7784	16774	664	4325
ENSMUSG00000020225	Y	P23WT	2.05301	43	153	9024	18581	38147	56032
ENSMUSG00000020230	Y	P3WT	3.02786	197	38	50544	70922	7743	16693
ENSMUSG00000020262	Y	P23WT	3.86344	82	460	19105	32272	124681	155663
ENSMUSG00000020297	Y	P3WT	2.06795	697	268	193945	232247	70129	93786
ENSMUSG00000020321	Y	P23WT	1.98595	210	546	54175	75214	149371	183123
ENSMUSG00000020331	Y	P23WT	1.91491	54	171	11806	22505	43095	61999
ENSMUSG00000020333	Y	P23WT	2.16153	50	180	10787	21086	45578	64973
ENSMUSG00000020358	Y	P3WT	2.26828	552	186	151866	185955	47238	66952
ENSMUSG00000020372	Y	P3WT	2.14915	544	194	149553	183393	49454	69587
ENSMUSG00000020374	Y	P3WT	1.60455	25	3	4658	11971	226	2903
ENSMUSG00000020389	Y	P3WT	1.54334	39	8	8030	17136	1011	5203
ENSMUSG00000020396	Y	P23WT	2.60771	42	187	8775	18221	47515	67282
ENSMUSG00000020415	Y	P23WT	2.08445	15	74	2415	8111	16907	29364
ENSMUSG00000020431	Y	P3WT	1.54612	190	80	48593	68607	18480	31429
ENSMUSG00000020483	Y	P23WT	1.51487	459	847	125028	156115	236494	278526
ENSMUSG00000020486	Y	P23WT	12.1211	26	547	4892	12347	149659	183442
ENSMUSG00000020547	Y	P3WT	5.13408	186	18	47480	67282	3050	9248
ENSMUSG00000020591	Y	P23WT	8.54907	9	190	1202	5655	48345	68270
ENSMUSG00000020599	Y	P3WT	2.76528	33	2	6562	14947	117	2373
ENSMUSG00000020610	Y	P3WT	3.27515	151	24	37792	55639	4403	11539
ENSMUSG00000020671	Y	P3WT	1.73689	239	93	62311	84753	21919	35875
ENSMUSG00000020723	Y	P3WT	3.11394	190	35	48593	68607	7011	15605
ENSMUSG00000020732	Y	P23WT	20.1671	1	145	39	1783	35958	53370
ENSMUSG00000020733	Y	P23WT	1.70001	63	173	14123	25674	43646	62661
ENSMUSG00000020734	Y	P23WT	15.9877	0	69	4	976	15604	27635
ENSMUSG00000020737	Y	P3WT	8.52743	728	58	202970	242114	12765	23802
ENSMUSG00000020758	Y	P23WT	1.65548	2	22	117	2383	3945	10782
ENSMUSG00000020774	Y	P23WT	2.84054	2	34	117	2383	6769	15241
ENSMUSG00000020814	Y	P3WT	1.82773	79	20	18312	31237	3494	10019
ENSMUSG00000020827	Y	P23WT	2.69941	46	207	9776	19658	53065	73860
ENSMUSG00000020836	Y	P23WT	5.57197	2	60	117	2383	13278	24502
ENSMUSG00000020838	Y	P3WT	14.2341	62	0	13864	25323	3	974
ENSMUSG00000020857	Y	P3WT	2.35252	439	137	119275	149678	33775	50701
ENSMUSG00000020882	Y	P3WT	1.77193	82	22	19105	32272	3945	10782
ENSMUSG00000020889	Y	P23WT	2.09814	20	90	3512	10067	21122	34852
ENSMUSG00000020892	Y	P3WT	5.99589	30	0	5840	13839	3	974
ENSMUSG00000020912	Y	P23WT	2.03381	0	13	4	976	1985	7275
ENSMUSG00000020914	Y	P3WT	2.62275	25	1	4658	11971	39	1776
ENSMUSG00000020926	Y	P23WT	1.6568	43	126	9024	18581	30785	47020
ENSMUSG00000021061	Y	P3WT	1.59101	40	8	8278	17499	1011	5203
ENSMUSG00000021062	Y	P3WT	1.60742	113	39	27413	42859	7988	17054
ENSMUSG00000021087	Y	P3WT	3.73391	1907	434	550140	613483	117241	147336
ENSMUSG00000021097	Y	P23WT	7.75493	2	80	117	2383	18480	31429
ENSMUSG00000021136	Y	P3WT	1.85135	19	1	3288	9680	39	1776
ENSMUSG00000021259	Y	P23WT	2.61456	46	201	9776	19658	51397	71889
ENSMUSG00000021262	Y	P3WT	3.40383	481	101	131364	163187	24052	38593
ENSMUSG00000021278	Y	P3WT	1.63142	11	0	1589	6492	3	974
ENSMUSG00000021303	Y	P3WT	8.67666	164	7	41379	59976	833	4769
ENSMUSG00000021379	Y	P3WT	1.72831	304	125	80686	105992	30514	46685
ENSMUSG00000021395	Y	P3WT	2.07821	180	53	45812	65293	11491	22044
ENSMUSG00000021448	Y	P23WT	2.32257	30	131	5840	13839	32142	48695
ENSMUSG00000021451	Y	P23WT	4.34414	14	136	2204	7712	33502	50367
ENSMUSG00000021453	Y	P23WT	1.72173	14	60	2204	7712	13278	24502
ENSMUSG00000021508	Y	P23WT	4.64947	4	70	359	3412	15864	27981
ENSMUSG00000021534	Y	P3WT	1.97748	20	1	3512	10067	39	1776
ENSMUSG00000021573	Y	P23WT	6.44852	14	195	2204	7712	49731	69916
ENSMUSG00000021577	Y	P23WT	2.38694	174	552	44147	63302	151098	185035
ENSMUSG00000021608	Y	P3WT	2.54736	106	20	25522	40484	3494	10019
ENSMUSG00000021643	Y	P3WT	3.42086	264	48	69358	92942	10227	20275
ENSMUSG00000021661	Y	P3WT	1.59341	77	23	17784	30546	4173	11161
ENSMUSG00000021696	Y	P23WT	1.58833	1	17	39	1783	2832	8859
ENSMUSG00000021703	Y	P23WT	1.67551	9	45	1202	5655	9475	19207
ENSMUSG00000021710	Y	P3WT	2.32528	59	9	13089	24269	1195	5629
ENSMUSG00000021719	Y	P23WT	1.99133	26	103	4892	12347	24587	39271
ENSMUSG00000021745	Y	P3WT	1.72852	57	13	12575	23565	1985	7275
ENSMUSG00000021750	Y	P23WT	40.209	0	157	4	976	39244	57360
ENSMUSG00000021877	Y	P3WT	1.60991	157	60	39446	57643	13278	24502
ENSMUSG00000021892	Y	P3WT	3.52303	132	18	32581	49271	3050	9248
ENSMUSG00000021948	Y	P23WT	35.9095	18	1180	3067	9292	333671	383279
ENSMUSG00000022010	Y	P3WT	1.69574	481	218	131364	163187	56128	77467
ENSMUSG00000022033	Y	P3WT	1.60304	17	1	2847	8901	39	1776
ENSMUSG00000022037	Y	P23WT	2.15027	193	547	49429	69600	149659	183442
ENSMUSG00000022048	Y	P3WT	1.63537	230	95	59781	81797	22451	36555
ENSMUSG00000022055	Y	P3WT	1.85004	736	321	205301	244659	85084	110971
ENSMUSG00000022090	Y	P23WT	7.7733	6	137	667	4345	33775	50701
ENSMUSG00000022096	Y	P23WT	2.27008	10	62	1393	6076	13793	25201
ENSMUSG00000022132	Y	P23WT	1.58971	3	25	227	2915	4634	11914
ENSMUSG00000022176	Y	P3WT	2.56216	31	2	6080	14209	117	2373
ENSMUSG00000022197	Y	P3WT	1.73579	40	7	8278	17499	833	4769
ENSMUSG00000022208	Y	P3WT	1.60089	146	55	36417	53967	11999	22748
ENSMUSG00000022211	Y	P3WT	1.60313	43	9	9024	18581	1195	5629
ENSMUSG00000022216	Y	P3WT	3.87399	176	24	44702	63966	4403	11539
ENSMUSG00000022234	Y	P3WT	1.56171	271	122	71336	95230	29702	45678
ENSMUSG00000022257	Y	P23WT	1.80303	22	84	3966	10834	19534	32801
ENSMUSG00000022283	Y	P3WT	2.54778	381	106	102640	130966	25391	40286
ENSMUSG00000022346	Y	P3WT	2.26042	33	3	6562	14947	226	2903
ENSMUSG00000022353	Y	P3WT	2.3592	109	23	26331	41502	4173	11161
ENSMUSG00000022389	Y	P23WT	1.8615	26	97	4892	12347	22984	37235
ENSMUSG00000022403	Y	P3WT	1.67953	292	123	77282	102083	29973	46014
ENSMUSG00000022421	Y	P3WT	2.57827	170	38	43039	61972	7743	16693
ENSMUSG00000022425	Y	P23WT	3.79318	35	230	7048	15680	59477	81395
ENSMUSG00000022468	Y	P23WT	2.59899	1	25	39	1783	4634	11914
ENSMUSG00000022472	Y	P23WT	1.78747	46	142	9776	19658	35138	52370
ENSMUSG00000022490	Y	P3WT	2.66658	196	44	50265	70592	9226	18850
ENSMUSG00000022500	Y	P23WT	2.39896	7	53	838	4790	11491	22044
ENSMUSG00000022514	Y	P23WT	2.63108	5	48	507	3887	10227	20275
ENSMUSG00000022519	Y	P3WT	1.7661	27	3	5127	12722	226	2903
ENSMUSG00000022540	Y	P23WT	1.56055	61	156	13606	24972	38970	57028
ENSMUSG00000022548	Y	P23WT	6.06513	28	301	5364	13096	79429	104497
ENSMUSG00000022564	Y	P23WT	1.82278	134	342	33128	49943	91035	117754
ENSMUSG00000022577	Y	P3WT	3.981	516	92	141461	174420	21653	35534
ENSMUSG00000022587	Y	P23WT	3.16943	61	300	13606	24972	79147	104173
ENSMUSG00000022594	Y	P23WT	7.16807	28	352	5364	13096	93873	120980
ENSMUSG00000022623	Y	P23WT	2.20448	84	277	19635	32961	72662	96711
ENSMUSG00000022639	Y	P3WT	2.76437	64	8	14383	26024	1011	5203
ENSMUSG00000022658	Y	P23WT	1.57769	140	310	34770	51957	81972	107412
ENSMUSG00000022661	Y	P3WT	2.29682	156	39	39170	57309	7988	17054
ENSMUSG00000022686	Y	P3WT	3.60575	20	0	3512	10067	3	974
ENSMUSG00000022742	Y	P23WT	2.16693	9	56	1202	5655	12254	23100
ENSMUSG00000022752	Y	P3WT	1.64091	143	52	35593	52962	11237	21691
ENSMUSG00000022763	Y	P23WT	5.8	3	74	227	2915	16907	29364
ENSMUSG00000022773	Y	P3WT	2.93696	41	3	8526	17860	226	2903
ENSMUSG00000022858	Y	P3WT	1.59825	123	44	30127	46239	9226	18850
ENSMUSG00000022865	Y	P3WT	10.7209	182	6	46368	65957	664	4325
ENSMUSG00000023011	Y	P23WT	3.22289	26	159	4892	12347	39793	58024
ENSMUSG00000023019	Y	P23WT	8.46046	1	67	39	1783	15085	26941
ENSMUSG00000023020	Y	P23WT	2.00752	100	293	23907	38441	77171	101904
ENSMUSG00000023067	Y	P3WT	7.80456	185	10	47202	66951	1386	6048
ENSMUSG00000023092	Y	P3WT	1.85408	80	20	18576	31582	3494	10019
ENSMUSG00000023286	Y	P3WT	1.56615	281	127	74165	98496	31056	47355
ENSMUSG00000023456	Y	P23WT	2.03875	232	611	60343	82454	168103	203807
ENSMUSG00000023805	Y	P23WT	2.78259	10	74	1393	6076	16907	29364
ENSMUSG00000023905	Y	P23WT	3.07959	3	43	227	2915	8977	18492
ENSMUSG00000023966	Y	P3WT	1.82166	35	5	7048	15680	504	3869
ENSMUSG00000023990	Y	P23WT	1.67944	5	33	507	3887	6528	14875
ENSMUSG00000024008	Y	P3WT	4.77575	62	3	13864	25323	226	2903
ENSMUSG00000024013	Y	P3WT	1.60455	25	3	4658	11971	226	2903
ENSMUSG00000024068	Y	P3WT	1.63382	74	21	16995	29507	3719	10402
ENSMUSG00000024158	Y	P23WT	2.18566	31	127	6080	14209	31056	47355
ENSMUSG00000024165	Y	P3WT	1.74173	49	10	10534	20729	1386	6048
ENSMUSG00000024172	Y	P3WT	3.49226	95	11	22567	36734	1581	6462
ENSMUSG00000024176	Y	P23WT	1.76547	23	85	4195	11214	19798	33143
ENSMUSG00000024190	Y	P23WT	2.02334	14	69	2204	7712	15604	27635
ENSMUSG00000024211	Y	P3WT	2.47947	15	0	2415	8111	3	974
ENSMUSG00000024222	Y	P3WT	2.14428	44	6	9274	18941	664	4325
ENSMUSG00000024268	Y	P3WT	2.03388	197	61	50544	70922	13535	24851
ENSMUSG00000024270	Y	P3WT	1.83989	63	14	14123	25674	2192	7676
ENSMUSG00000024376	Y	P3WT	2.10473	21	1	3738	10451	39	1776
ENSMUSG00000024420	Y	P3WT	1.60455	25	3	4658	11971	226	2903
ENSMUSG00000024426	Y	P3WT	1.64124	166	63	41932	60642	14050	25549
ENSMUSG00000024480	Y	P3WT	1.54058	119	44	29040	44889	9226	18850
ENSMUSG00000024501	Y	P3WT	18.1189	1201	44	341541	391812	9226	18850
ENSMUSG00000024502	Y	P3WT	1.64951	91	28	21498	35365	5336	13033
ENSMUSG00000024563	Y	P3WT	1.82145	68	16	15424	27421	2616	8468
ENSMUSG00000024590	Y	P3WT	3.31693	75	8	17258	29853	1011	5203
ENSMUSG00000024597	Y	P23WT	1.60692	13	54	1995	7309	11745	22397
ENSMUSG00000024601	Y	P3WT	1.98021	61	12	13606	24972	1781	6871
ENSMUSG00000024617	Y	P23WT	3.38364	67	344	15163	27072	91602	118399
ENSMUSG00000024639	Y	P3WT	1.62949	140	51	34770	51957	10984	21338
ENSMUSG00000024647	Y	P3WT	5.1909	56	2	12318	23212	117	2373
ENSMUSG00000024661	Y	P23WT	1.89286	1339	2842	382188	435268	823901	900882
ENSMUSG00000024664	Y	P3WT	2.09735	54	9	11806	22505	1195	5629
ENSMUSG00000024736	Y	P3WT	2.33377	241	67	62874	85409	15085	26941
ENSMUSG00000024873	Y	P3WT	2.30241	573	191	157945	192675	48622	68600
ENSMUSG00000024907	Y	P3WT	6.21678	51	1	11041	21441	39	1776
ENSMUSG00000024937	Y	P3WT	2.14428	44	6	9274	18941	664	4325
ENSMUSG00000024939	Y	P3WT	1.76118	125	40	30671	46914	8235	17415
ENSMUSG00000024948	Y	P23WT	1.65798	38	115	7784	16774	27811	43324
ENSMUSG00000024955	Y	P23WT	2.03259	35	130	7048	15680	31871	48360
ENSMUSG00000024957	Y	P23WT	1.66964	3	26	227	2915	4867	12289
ENSMUSG00000024958	Y	P23WT	1.94053	46	153	9776	19658	38147	56032
ENSMUSG00000024985	Y	P3WT	3.22041	543	124	149263	183073	30243	46349
ENSMUSG00000025020	Y	P3WT	1.96292	25	2	4658	11971	117	2373
ENSMUSG00000025092	Y	P23WT	1.64248	49	138	10534	20729	34047	51035
ENSMUSG00000025094	Y	P3WT	15.2305	145	2	36142	53632	117	2373
ENSMUSG00000025137	Y	P23WT	3.01722	59	279	13089	24269	73225	97361
ENSMUSG00000025141	Y	P23WT	1.58833	1	17	39	1783	2832	8859
ENSMUSG00000025153	Y	P3WT	1.94625	289	103	76431	101105	24587	39271
ENSMUSG00000025175	Y	P23WT	5.29766	5	88	507	3887	20592	34169
ENSMUSG00000025189	Y	P23WT	1.99202	5	38	507	3887	7743	16693
ENSMUSG00000025190	Y	P23WT	3.30566	79	385	18312	31237	103259	131605
ENSMUSG00000025255	Y	P3WT	2.34413	34	3	6805	15314	226	2903
ENSMUSG00000025268	Y	P3WT	3.5844	307	55	81538	106968	11999	22748
ENSMUSG00000025290	Y	P3WT	1.6174	1560	841	447426	504718	234749	276633
ENSMUSG00000025362	Y	P3WT	2.1435	2567	1068	746185	819674	300919	348115
ENSMUSG00000025375	Y	P23WT	2.22094	97	314	23102	37418	83103	108706
ENSMUSG00000025384	Y	P3WT	2.53873	91	16	21498	35365	2616	8468
ENSMUSG00000025421	Y	P23WT	1.53983	91	212	21498	35365	54456	75501
ENSMUSG00000025422	Y	P3WT	2.36533	313	91	83243	108920	21387	35193
ENSMUSG00000025425	Y	P23WT	3.04406	2	36	117	2383	7254	15969
ENSMUSG00000025466	Y	P23WT	1.53995	32	95	6320	14579	22451	36555
ENSMUSG00000025475	Y	P23WT	1.76596	29	100	5601	13468	23784	38254
ENSMUSG00000025478	Y	P3WT	2.73553	85	13	19901	33305	1985	7275
ENSMUSG00000025486	Y	P23WT	1.86476	47	150	10028	20016	37325	55034
ENSMUSG00000025504	Y	P23WT	12.1441	1	92	39	1783	21653	35534
ENSMUSG00000025508	Y	P3WT	1.57464	1136	614	322423	371316	168969	204760
ENSMUSG00000025555	Y	P3WT	2.81725	116	20	28226	43875	3494	10019
ENSMUSG00000025665	Y	P3WT	2.7545	26	1	4892	12347	39	1776
ENSMUSG00000025733	Y	P23WT	1.70547	20	75	3512	10067	17169	29708
ENSMUSG00000025739	Y	P23WT	6.87046	17	236	2847	8901	61154	83356
ENSMUSG00000025743	Y	P3WT	3.67799	684	140	190163	228106	34593	51703
ENSMUSG00000025789	Y	P3WT	45.6109	175	0	44425	63634	3	974
ENSMUSG00000025794	Y	P3WT	1.58764	752	387	209964	249747	103828	132249
ENSMUSG00000025795	Y	P23WT	3.74121	4	58	359	3412	12765	23802
ENSMUSG00000025825	Y	P23WT	1.63654	62	165	13864	25323	41442	60013
ENSMUSG00000025856	Y	P3WT	2.3967	190	48	48593	68607	10227	20275
ENSMUSG00000025870	Y	P3WT	2.69574	134	26	33128	49943	4867	12289
ENSMUSG00000025880	Y	P23WT	2.28373	11	66	1589	6492	14826	26593
ENSMUSG00000025885	Y	P3WT	1.60304	17	1	2847	8901	39	1776
ENSMUSG00000025889	Y	P3WT	4.39797	149	16	37242	54971	2616	8468
ENSMUSG00000025950	Y	P3WT	3.48538	312	58	82959	108595	12765	23802
ENSMUSG00000025967	Y	P3WT	2.09496	588	218	162290	197472	56128	77467
ENSMUSG00000026018	Y	P3WT	1.79275	56	12	12318	23212	1781	6871
ENSMUSG00000026020	Y	P3WT	1.55526	64	18	14383	26024	3050	9248
ENSMUSG00000026028	Y	P23WT	1.88528	29	106	5601	13468	25391	40286
ENSMUSG00000026043	Y	P3WT	9.05665	156	6	39170	57309	664	4325
ENSMUSG00000026155	Y	P3WT	1.64719	181	70	46090	65625	15864	27981
ENSMUSG00000026156	Y	P3WT	2.1206	87	19	20432	33993	3271	9635
ENSMUSG00000026158	Y	P23WT	1.53565	34	99	6805	15314	23517	37915
ENSMUSG00000026163	Y	P3WT	1.72691	18	1	3067	9292	39	1776
ENSMUSG00000026179	Y	P23WT	1.62128	126	291	30944	47251	76607	101256
ENSMUSG00000026202	Y	P23WT	3.19807	94	431	22299	36392	116384	146375
ENSMUSG00000026204	Y	P23WT	1.7699	61	175	13606	24972	44198	63322
ENSMUSG00000026234	Y	P3WT	1.73534	299	122	79267	104364	29702	45678
ENSMUSG00000026238	Y	P3WT	2.237	1490	570	426746	482738	156281	190767
ENSMUSG00000026255	Y	P23WT	5.24969	2	57	117	2383	12510	23451
ENSMUSG00000026278	Y	P23WT	1.81911	114	298	27684	43198	78582	103525
ENSMUSG00000026344	Y	P3WT	2.90711	62	7	13864	25323	833	4769
ENSMUSG00000026355	Y	P3WT	1.57522	21	2	3738	10451	117	2373
ENSMUSG00000026384	Y	P23WT	2.56701	22	115	3966	10834	27811	43324
ENSMUSG00000026399	Y	P3WT	1.6713	22	2	3966	10834	117	2373
ENSMUSG00000026418	Y	P23WT	2.59899	1	25	39	1783	4634	11914
ENSMUSG00000026421	Y	P23WT	10.5333	16	337	2630	8508	89617	116140
ENSMUSG00000026424	Y	P23WT	14.0964	10	323	1393	6076	85650	111617
ENSMUSG00000026426	Y	P3WT	1.61919	429	201	116402	146457	51397	71889
ENSMUSG00000026437	Y	P23WT	2.23919	2	28	117	2383	5336	13033
ENSMUSG00000026442	Y	P23WT	3.67922	42	257	8775	18221	67039	90206
ENSMUSG00000026473	Y	P23WT	1.91692	271	661	71336	95230	182548	219682
ENSMUSG00000026475	Y	P23WT	4.3236	31	237	6080	14209	61434	83683
ENSMUSG00000026484	Y	P3WT	2.29233	62	10	13864	25323	1386	6048
ENSMUSG00000026489	Y	P23WT	2.50193	5	46	507	3887	9725	19563
ENSMUSG00000026519	Y	P23WT	5.26231	4	78	359	3412	17955	30742
ENSMUSG00000026556	Y	P3WT	1.55766	57	15	12575	23565	2402	8073
ENSMUSG00000026576	Y	P23WT	2.89808	358	1263	96065	123523	357979	409302
ENSMUSG00000026585	Y	P3WT	1.70594	208	80	53616	74554	18480	31429
ENSMUSG00000026603	Y	P3WT	1.58027	92	30	21765	35708	5809	13773
ENSMUSG00000026701	Y	P23WT	1.5941	88	213	20698	34336	54735	75828
ENSMUSG00000026728	Y	P3WT	5.08108	286	33	75581	100127	6528	14875
ENSMUSG00000026782	Y	P3WT	1.75668	113	35	27413	42859	7011	15605
ENSMUSG00000026821	Y	P3WT	1.665	189	73	48315	68276	16646	29018
ENSMUSG00000026824	Y	P23WT	1.66764	7	39	838	4790	7988	17054
ENSMUSG00000026825	Y	P23WT	2.96327	259	964	67946	91306	270564	315405
ENSMUSG00000026830	Y	P23WT	14.6598	0	64	4	976	14308	25898
ENSMUSG00000026833	Y	P3WT	1.91951	1112	487	315369	363743	132419	164297
ENSMUSG00000026879	Y	P23WT	14.5873	12	376	1790	6903	100696	128710
ENSMUSG00000026918	Y	P3WT	1.74878	76	20	17521	30200	3494	10019
ENSMUSG00000026930	Y	P3WT	2.22709	134	33	33128	49943	6528	14875
ENSMUSG00000026932	Y	P23WT	3.54521	21	149	3738	10451	37051	54701
ENSMUSG00000026933	Y	P3WT	1.95106	111	30	26872	42181	5809	13773
ENSMUSG00000026944	Y	P23WT	2.02861	41	146	8526	17860	36231	53703
ENSMUSG00000026959	Y	P23WT	1.81458	92	249	21765	35708	64795	87599
ENSMUSG00000027011	Y	P3WT	2.51156	258	67	67664	90979	15085	26941
ENSMUSG00000027012	Y	P3WT	1.82119	203	72	52219	72904	16385	28673
ENSMUSG00000027134	Y	P23WT	3.62871	34	216	6805	15314	55570	76812
ENSMUSG00000027162	Y	P3WT	2.43926	139	31	34496	51622	6048	14142
ENSMUSG00000027184	Y	P3WT	1.63157	315	139	83812	109570	34320	51369
ENSMUSG00000027215	Y	P23WT	2.08267	7	47	838	4790	9976	19919
ENSMUSG00000027254	Y	P23WT	1.90885	89	254	20965	34679	66197	89228
ENSMUSG00000027273	Y	P23WT	4.20684	198	1064	50823	71253	299750	346858
ENSMUSG00000027331	Y	P3WT	1.72691	18	1	3067	9292	39	1776
ENSMUSG00000027335	Y	P23WT	1.74957	3	27	227	2915	5100	12662
ENSMUSG00000027347	Y	P23WT	28.6034	2	261	117	2383	68162	91508
ENSMUSG00000027368	Y	P3WT	2.26283	14	0	2204	7712	3	974
ENSMUSG00000027375	Y	P23WT	101.085	1	653	39	1783	180235	217144
ENSMUSG00000027408	Y	P3WT	1.71866	30	4	5840	13839	357	3398
ENSMUSG00000027447	Y	P23WT	2.69818	794	2457	222215	263093	709871	781449
ENSMUSG00000027457	Y	P23WT	1.57525	51	137	11041	21441	33775	50701
ENSMUSG00000027489	Y	P23WT	2.99736	4	48	359	3412	10227	20275
ENSMUSG00000027499	Y	P3WT	7.72422	354	26	94923	122227	4867	12289
ENSMUSG00000027500	Y	P3WT	5.46954	1631	243	468417	526998	63114	85641
ENSMUSG00000027533	Y	P3WT	2.31661	862	301	242079	284671	79429	104497
ENSMUSG00000027562	Y	P23WT	3.3457	48	261	10281	20373	68162	91508
ENSMUSG00000027603	Y	P23WT	1.52438	72	174	16470	28813	43922	62991
ENSMUSG00000027605	Y	P23WT	2.24609	15	79	2415	8111	18218	31085
ENSMUSG00000027610	Y	P23WT	1.81226	12	57	1790	6903	12510	23451
ENSMUSG00000027612	Y	P3WT	2.55154	124	25	30399	46577	4634	11914
ENSMUSG00000027660	Y	P3WT	1.95205	54	10	11806	22505	1386	6048
ENSMUSG00000027669	Y	P3WT	1.52639	116	43	28226	43875	8977	18492
ENSMUSG00000027674	Y	P23WT	3.22568	18	123	3067	9292	29973	46014
ENSMUSG00000027694	Y	P3WT	3.27581	237	44	61749	84096	9226	18850
ENSMUSG00000027712	Y	P23WT	2.42755	26	123	4892	12347	29973	46014
ENSMUSG00000027797	Y	P3WT	5.1502	419	53	113531	143234	11491	22044
ENSMUSG00000027827	Y	P23WT	1.61649	7	38	838	4790	7743	16693
ENSMUSG00000027833	Y	P23WT	2.84587	26	142	4892	12347	35138	52370
ENSMUSG00000027858	Y	P23WT	9.16319	22	371	3966	10834	99274	127101
ENSMUSG00000027859	Y	P23WT	2.72967	1	26	39	1783	4867	12289
ENSMUSG00000027882	Y	P23WT	1.65296	11	50	1589	6492	10731	20984
ENSMUSG00000027894	Y	P23WT	3.31368	45	246	9525	19300	63954	86620
ENSMUSG00000027907	Y	P3WT	1.94497	72	16	16470	28813	2616	8468
ENSMUSG00000027932	Y	P3WT	1.6335	32	5	6320	14579	504	3869
ENSMUSG00000027940	Y	P3WT	1.96556	448	171	121863	152576	43095	61999
ENSMUSG00000027996	Y	P3WT	2.49212	24	1	4426	11594	39	1776
ENSMUSG00000028042	Y	P23WT	4.11782	4	63	359	3412	14050	25549
ENSMUSG00000028044	Y	P3WT	1.94831	37	5	7538	16410	504	3869
ENSMUSG00000028051	Y	P3WT	3.28109	45	3	9525	19300	226	2903
ENSMUSG00000028134	Y	P3WT	1.93368	136	40	33675	50615	8235	17415
ENSMUSG00000028156	Y	P3WT	1.83067	222	80	57536	79167	18480	31429
ENSMUSG00000028184	Y	P3WT	1.67734	97	30	23102	37418	5809	13773
ENSMUSG00000028194	Y	P3WT	2.45538	216	55	55855	77191	11999	22748
ENSMUSG00000028234	Y	P3WT	1.60059	499	242	136554	168966	62834	85315
ENSMUSG00000028328	Y	P23WT	2.2459	0	14	4	976	2192	7676
ENSMUSG00000028347	Y	P3WT	1.77269	187	67	47758	67614	15085	26941
ENSMUSG00000028360	Y	P3WT	1.60304	17	1	2847	8901	39	1776
ENSMUSG00000028364	Y	P3WT	4.08631	103	10	24714	39463	1386	6048
ENSMUSG00000028412	Y	P23WT	3.25407	13	100	1995	7309	23784	38254
ENSMUSG00000028431	Y	P3WT	1.74878	76	20	17521	30200	3494	10019
ENSMUSG00000028484	Y	P3WT	2.00418	361	130	96922	124495	31871	48360
ENSMUSG00000028496	Y	P3WT	1.74791	52	11	11295	21796	1581	6462
ENSMUSG00000028519	Y	P3WT	1.79918	59	13	13089	24269	1985	7275
ENSMUSG00000028541	Y	P3WT	1.76452	184	66	46924	66620	14826	26593
ENSMUSG00000028545	Y	P3WT	1.6296	35	6	7048	15680	664	4325
ENSMUSG00000028610	Y	P3WT	5.95154	63	2	14123	25674	117	2373
ENSMUSG00000028613	Y	P3WT	2.48689	128	27	31489	47925	5100	12662
ENSMUSG00000028626	Y	P3WT	3.1459	61	6	13606	24972	664	4325
ENSMUSG00000028639	Y	P3WT	5.49081	1308	189	373051	425513	48068	67941
ENSMUSG00000028654	Y	P3WT	1.76385	58	13	12832	23917	1985	7275
ENSMUSG00000028664	Y	P3WT	2.43561	49	6	10534	20729	664	4325
ENSMUSG00000028689	Y	P23WT	2.03381	0	13	4	976	1985	7275
ENSMUSG00000028693	Y	P3WT	2.16949	95	21	22567	36734	3719	10402
ENSMUSG00000028710	Y	P23WT	2.00841	37	134	7538	16410	32958	49699
ENSMUSG00000028756	Y	P23WT	1.97975	118	332	28768	44551	88200	114525
ENSMUSG00000028820	Y	P3WT	1.59446	242	104	63155	85737	24855	39609
ENSMUSG00000028832	Y	P3WT	6.00087	4515	666	1327801	1425260	183994	221268
ENSMUSG00000028833	Y	P23WT	3.513	241	1065	62874	85409	300042	347172
ENSMUSG00000028914	Y	P3WT	2.10517	74	15	16995	29507	2402	8073
ENSMUSG00000028919	Y	P23WT	2.21256	1	22	39	1783	3945	10782
ENSMUSG00000028927	Y	P23WT	5.70902	0	29	4	976	5572	13404
ENSMUSG00000028931	Y	P23WT	4.74545	68	479	15424	27421	130125	161740
ENSMUSG00000028936	Y	P3WT	1.63371	553	266	152156	186275	69567	93135
ENSMUSG00000028944	Y	P3WT	1.93194	156	48	39170	57309	10227	20275
ENSMUSG00000028949	Y	P3WT	1.67291	281	118	74165	98496	28621	44333
ENSMUSG00000028990	Y	P3WT	1.79998	70	17	15946	28117	2832	8859
ENSMUSG00000029004	Y	P3WT	2.00152	119	32	29040	44889	6287	14509
ENSMUSG00000029005	Y	P3WT	2.04825	13	0	1995	7309	3	974
ENSMUSG00000029014	Y	P3WT	1.62355	64	17	14383	26024	2832	8859
ENSMUSG00000029054	Y	P23WT	59.5092	0	225	4	976	58081	79759
ENSMUSG00000029064	Y	P3WT	1.59929	875	454	245880	288793	122963	153743
ENSMUSG00000029088	Y	P23WT	2.3358	12	71	1790	6903	16124	28327
ENSMUSG00000029095	Y	P23WT	2.22467	21	98	3738	10451	23250	37575
ENSMUSG00000029121	Y	P3WT	4.61688	1018	172	287770	334054	43370	62330
ENSMUSG00000029123	Y	P3WT	5.50719	28	0	5364	13096	3	974
ENSMUSG00000029126	Y	P3WT	1.98385	977	408	275747	321090	109815	138996
ENSMUSG00000029147	Y	P3WT	1.89115	153	48	38343	56307	10227	20275
ENSMUSG00000029153	Y	P23WT	1.73823	12	55	1790	6903	11999	22748
ENSMUSG00000029161	Y	P3WT	2.12014	68	13	15424	27421	1985	7275
ENSMUSG00000029165	Y	P3WT	2.20367	41	5	8526	17860	504	3869
ENSMUSG00000029168	Y	P3WT	12.2224	384	16	103499	131935	2616	8468
ENSMUSG00000029211	Y	P23WT	3.79383	23	169	4195	11214	42544	61338
ENSMUSG00000029219	Y	P3WT	2.70021	16	0	2630	8508	3	974
ENSMUSG00000029245	Y	P3WT	2.91428	67	8	15163	27072	1011	5203
ENSMUSG00000029291	Y	P3WT	1.7688	296	118	78416	103386	28621	44333
ENSMUSG00000029309	Y	P23WT	3.82835	357	1650	95780	123199	471649	530308
ENSMUSG00000029348	Y	P3WT	1.81852	119	36	29040	44889	7254	15969
ENSMUSG00000029364	Y	P3WT	2.01079	409	150	110662	140008	37325	55034
ENSMUSG00000029447	Y	P3WT	4.38169	693	117	192781	230973	28351	43997
ENSMUSG00000029469	Y	P3WT	1.51284	46	11	9776	19658	1581	6462
ENSMUSG00000029475	Y	P3WT	4.32407	177	21	44979	64298	3719	10402
ENSMUSG00000029503	Y	P3WT	2.923	17	0	2847	8901	3	974
ENSMUSG00000029510	Y	P3WT	5.22322	67	3	15163	27072	226	2903
ENSMUSG00000029516	Y	P23WT	4.37253	44	313	9274	18941	82820	108383
ENSMUSG00000029563	Y	P3WT	4.23399	79	6	18312	31237	664	4325
ENSMUSG00000029594	Y	P3WT	2.05187	53	9	11550	22151	1195	5629
ENSMUSG00000029614	Y	P3WT	1.55603	888	475	249683	292913	128978	160462
ENSMUSG00000029616	Y	P3WT	1.54937	175	72	44425	63634	16385	28673
ENSMUSG00000029622	Y	P23WT	2.00961	30	115	5840	13839	27811	43324
ENSMUSG00000029623	Y	P3WT	1.84842	271	101	71336	95230	24052	38593
ENSMUSG00000029629	Y	P3WT	2.05821	108	27	26061	41163	5100	12662
ENSMUSG00000029641	Y	P23WT	1.86089	8	46	1016	5226	9725	19563
ENSMUSG00000029659	Y	P23WT	1.63306	4	29	359	3412	5572	13404
ENSMUSG00000029661	Y	P3WT	4.39797	149	16	37242	54971	2616	8468
ENSMUSG00000029672	Y	P3WT	1.52639	116	43	28226	43875	8977	18492
ENSMUSG00000029712	Y	P3WT	2.03331	145	41	36142	53632	8481	17775
ENSMUSG00000029713	Y	P3WT	1.52363	955	526	269299	314130	143619	176748
ENSMUSG00000029723	Y	P23WT	2.63072	142	508	35319	52627	138447	171004
ENSMUSG00000029769	Y	P23WT	4.76752	73	510	16732	29160	139021	171643
ENSMUSG00000029838	Y	P3WT	2.72481	1702	535	489422	549264	146207	179617
ENSMUSG00000029875	Y	P3WT	1.70736	135	46	33401	50279	9725	19563
ENSMUSG00000030000	Y	P3WT	1.75052	115	36	27954	43536	7254	15969
ENSMUSG00000030042	Y	P3WT	2.07437	103	25	24714	39463	4634	11914
ENSMUSG00000030077	Y	P3WT	7.39059	187	11	47758	67614	1581	6462
ENSMUSG00000030084	Y	P3WT	3.83302	126	15	30944	47251	2402	8073
ENSMUSG00000030103	Y	P23WT	3.17445	6	62	667	4345	13793	25201
ENSMUSG00000030111	Y	P3WT	1.60455	25	3	4658	11971	226	2903
ENSMUSG00000030127	Y	P23WT	1.72627	66	182	14903	26723	46131	65633
ENSMUSG00000030161	Y	P23WT	1.59972	202	430	51940	72574	116098	146054
ENSMUSG00000030172	Y	P3WT	2.20934	87	18	20432	33993	3050	9248
ENSMUSG00000030189	Y	P3WT	1.91719	189	62	48315	68276	13793	25201
ENSMUSG00000030208	Y	P3WT	1.72691	18	1	3067	9292	39	1776
ENSMUSG00000030218	Y	P23WT	5.02547	5	84	507	3887	19534	32801
ENSMUSG00000030226	Y	P3WT	1.6335	32	5	6320	14579	504	3869
ENSMUSG00000030237	Y	P23WT	3.39204	1	31	39	1783	6048	14142
ENSMUSG00000030246	Y	P23WT	2.79269	255	898	66818	89997	251334	294613
ENSMUSG00000030257	Y	P3WT	3.20524	112	16	27142	42520	2616	8468
ENSMUSG00000030270	Y	P23WT	2.26084	98	322	23370	37759	85367	111294
ENSMUSG00000030302	Y	P23WT	2.3341	43	172	9024	18581	43370	62330
ENSMUSG00000030307	Y	P23WT	2.47363	107	377	25791	40823	100981	129032
ENSMUSG00000030317	Y	P23WT	1.65521	14	58	2204	7712	12765	23802
ENSMUSG00000030337	Y	P23WT	8.00134	19	294	3288	9680	77453	102229
ENSMUSG00000030376	Y	P3WT	2.63657	70	10	15946	28117	1386	6048
ENSMUSG00000030411	Y	P3WT	1.77503	77	20	17784	30546	3494	10019
ENSMUSG00000030495	Y	P23WT	5.52615	12	153	1790	6903	38147	56032
ENSMUSG00000030559	Y	P23WT	1.61988	0	11	4	976	1581	6462
ENSMUSG00000030584	Y	P3WT	2.04862	99	24	23639	38100	4403	11539
ENSMUSG00000030659	Y	P3WT	1.94831	37	5	7538	16410	504	3869
ENSMUSG00000030691	Y	P3WT	1.52714	63	18	14123	25674	3050	9248
ENSMUSG00000030695	Y	P23WT	2.28296	621	1661	171859	208014	474887	533741
ENSMUSG00000030701	Y	P23WT	18.0483	21	682	3738	10451	188623	226342
ENSMUSG00000030729	Y	P3WT	4.54586	350	49	93781	120931	10479	20630
ENSMUSG00000030730	Y	P23WT	2.43768	2	30	117	2383	5809	13773
ENSMUSG00000030772	Y	P3WT	2.16056	27	2	5127	12722	117	2373
ENSMUSG00000030785	Y	P23WT	2.58051	34	158	6805	15314	39518	57692
ENSMUSG00000030792	Y	P3WT	2.70021	16	0	2630	8508	3	974
ENSMUSG00000030811	Y	P3WT	1.89728	151	47	37792	55639	9976	19919
ENSMUSG00000030876	Y	P3WT	1.68688	118	39	28768	44551	7988	17054
ENSMUSG00000031012	Y	P3WT	1.84925	93	25	22032	36050	4634	11914
ENSMUSG00000031093	Y	P3WT	1.72691	18	1	3067	9292	39	1776
ENSMUSG00000031099	Y	P3WT	2.09439	31	3	6080	14209	226	2903
ENSMUSG00000031111	Y	P23WT	1.55596	5	31	507	3887	6048	14142
ENSMUSG00000031137	Y	P3WT	2.78793	583	158	160841	195873	39518	57692
ENSMUSG00000031144	Y	P23WT	1.61139	1160	2121	329480	378886	610533	677037
ENSMUSG00000031146	Y	P3WT	1.60304	17	1	2847	8901	39	1776
ENSMUSG00000031150	Y	P3WT	3.96027	124	14	30399	46577	2192	7676
ENSMUSG00000031167	Y	P3WT	1.8849	343	131	91785	118662	32142	48695
ENSMUSG00000031231	Y	P23WT	1.64746	136	315	33675	50615	83386	109030
ENSMUSG00000031284	Y	P3WT	3.60903	227	37	58939	80811	7498	16331
ENSMUSG00000031285	Y	P3WT	21.4172	198	2	50823	71253	117	2373
ENSMUSG00000031309	Y	P3WT	1.8666	55	11	12062	22859	1581	6462
ENSMUSG00000031320	Y	P3WT	2.24984	997	365	281610	327415	97567	125169
ENSMUSG00000031343	Y	P3WT	2.55283	51	6	11041	21441	664	4325
ENSMUSG00000031371	Y	P3WT	2.52675	46	5	9776	19658	504	3869
ENSMUSG00000031385	Y	P23WT	5.22541	0	27	4	976	5100	12662
ENSMUSG00000031422	Y	P3WT	1.84959	440	179	119563	150000	45302	64643
ENSMUSG00000031425	Y	P23WT	380.59	5	5046	507	3887	1479355	1581927
ENSMUSG00000031431	Y	P23WT	1.70761	59	165	13089	24269	41442	60013
ENSMUSG00000031442	Y	P3WT	2.31246	169	43	42762	61640	8977	18492
ENSMUSG00000031502	Y	P3WT	1.65801	55	13	12062	22859	1985	7275
ENSMUSG00000031561	Y	P3WT	2.59874	178	40	45257	64630	8235	17415
ENSMUSG00000031628	Y	P3WT	7.3454	175	10	44425	63634	1386	6048
ENSMUSG00000031709	Y	P3WT	2.0939	98	23	23370	37759	4173	11161
ENSMUSG00000031728	Y	P3WT	1.87024	61	13	13606	24972	1985	7275
ENSMUSG00000031748	Y	P3WT	1.65059	564	269	155339	189796	70411	94111
ENSMUSG00000031760	Y	P23WT	4.19711	540	2641	148396	182112	764344	838553
ENSMUSG00000031762	Y	P23WT	3.0276	100	431	23907	38441	116384	146375
ENSMUSG00000031765	Y	P23WT	4.9685	122	818	29855	45902	228064	269371
ENSMUSG00000031775	Y	P23WT	7.96388	7	153	838	4790	38147	56032
ENSMUSG00000031778	Y	P23WT	5.33427	34	309	6805	15314	81689	107088
ENSMUSG00000031807	Y	P3WT	2.0322	207	65	53337	74225	14567	26246
ENSMUSG00000031827	Y	P3WT	2.03871	270	90	71053	94903	21122	34852
ENSMUSG00000031838	Y	P3WT	3.15372	29	1	5601	13468	39	1776
ENSMUSG00000031840	Y	P23WT	1.6246	305	627	80970	106317	172723	208890
ENSMUSG00000031883	Y	P23WT	6.68852	0	33	4	976	6528	14875
ENSMUSG00000031891	Y	P3WT	1.83778	12	0	1790	6903	3	974
ENSMUSG00000031906	Y	P3WT	4.34507	122	12	29855	45902	1781	6871
ENSMUSG00000031934	Y	P3WT	3.87584	86	8	20166	33649	1011	5203
ENSMUSG00000031980	Y	P23WT	13.1102	6	221	667	4345	56964	78450
ENSMUSG00000031990	Y	P23WT	2.05227	15	73	2415	8111	16646	29018
ENSMUSG00000032010	Y	P23WT	1.71776	8	43	1016	5226	8977	18492
ENSMUSG00000032011	Y	P23WT	3.67738	183	872	46646	66288	243766	286414
ENSMUSG00000032012	Y	P3WT	1.74105	68	17	15424	27421	2832	8859
ENSMUSG00000032020	Y	P3WT	2.06153	26	2	4892	12347	117	2373
ENSMUSG00000032024	Y	P3WT	1.64071	79	23	18312	31237	4173	11161
ENSMUSG00000032060	Y	P23WT	15.2297	5	229	507	3887	59198	81068
ENSMUSG00000032076	Y	P3WT	3.00853	257	54	67382	90652	11745	22397
ENSMUSG00000032135	Y	P23WT	2.85023	4	46	359	3412	9725	19563
ENSMUSG00000032172	Y	P3WT	4.38705	136	14	33675	50615	2192	7676
ENSMUSG00000032186	Y	P3WT	1.93641	198	65	50823	71253	14567	26246
ENSMUSG00000032216	Y	P3WT	1.83507	302	116	80119	105341	28081	43660
ENSMUSG00000032238	Y	P23WT	1.59853	101	239	24176	38782	61994	84336
ENSMUSG00000032281	Y	P23WT	2.30684	38	155	7784	16774	38695	56696
ENSMUSG00000032294	Y	P23WT	2.05975	416	1041	112670	142266	293032	339629
ENSMUSG00000032312	Y	P3WT	2.03725	78	17	18048	30892	2832	8859
ENSMUSG00000032336	Y	P23WT	2.72059	304	1025	80686	105992	288361	334598
ENSMUSG00000032356	Y	P23WT	1.92516	29	108	5601	13468	25928	40962
ENSMUSG00000032399	Y	P3WT	1.80095	906	416	254950	298616	112099	141564
ENSMUSG00000032423	Y	P3WT	1.57679	94	31	22299	36392	6048	14142
ENSMUSG00000032482	Y	P3WT	2.50391	615	189	170118	206098	48068	67941
ENSMUSG00000032502	Y	P3WT	3.37577	19	0	3288	9680	3	974
ENSMUSG00000032517	Y	P23WT	807.117	0	2720	4	976	787746	863056
ENSMUSG00000032518	Y	P3WT	2.367	838	285	235064	277060	74915	99309
ENSMUSG00000032523	Y	P23WT	3.125	0	18	4	976	3050	9248
ENSMUSG00000032554	Y	P23WT	34.4665	13	900	1995	7309	251916	295243
ENSMUSG00000032556	Y	P23WT	4.34268	1	38	39	1783	7743	16693
ENSMUSG00000032601	Y	P3WT	1.95978	84	20	19635	32961	3494	10019
ENSMUSG00000032648	Y	P23WT	1.53103	23	75	4195	11214	17169	29708
ENSMUSG00000032735	Y	P3WT	3.73182	123	15	30127	46239	2402	8073
ENSMUSG00000032740	Y	P3WT	1.77193	82	22	19105	32272	3945	10782
ENSMUSG00000032802	Y	P23WT	2.38366	26	121	4892	12347	29431	45342
ENSMUSG00000032826	Y	P3WT	1.92447	379	144	102068	130319	35684	53037
ENSMUSG00000032854	Y	P23WT	15.9204	3	183	227	2915	46408	65963
ENSMUSG00000032908	Y	P23WT	2.7394	2	33	117	2383	6528	14875
ENSMUSG00000032946	Y	P3WT	2.52621	452	131	123014	153863	32142	48695
ENSMUSG00000032966	Y	P23WT	1.88785	392	907	105789	134520	253954	297450
ENSMUSG00000033006	Y	P23WT	3.96277	15	131	2415	8111	32142	48695
ENSMUSG00000033022	Y	P3WT	1.74937	91	26	21498	35365	4867	12289
ENSMUSG00000033065	Y	P23WT	1.55647	134	295	33128	49943	77735	102553
ENSMUSG00000033066	Y	P3WT	1.85546	167	55	42208	60975	11999	22748
ENSMUSG00000033152	Y	P3WT	2.2139	692	247	192490	230654	64234	86946
ENSMUSG00000033174	Y	P23WT	1.67408	38	116	7784	16774	28081	43660
ENSMUSG00000033208	Y	P23WT	7.45695	8	156	1016	5226	38970	57028
ENSMUSG00000033272	Y	P23WT	2.14209	66	222	14903	26723	57243	78777
ENSMUSG00000033287	Y	P23WT	3.52971	131	627	32308	48934	172723	208890
ENSMUSG00000033295	Y	P3WT	1.90688	82	20	19105	32272	3494	10019
ENSMUSG00000033526	Y	P23WT	1.82184	14	63	2204	7712	14050	25549
ENSMUSG00000033530	Y	P23WT	1.84254	35	119	7048	15680	28891	44670
ENSMUSG00000033565	Y	P3WT	2.13642	171	48	43316	62305	10227	20275
ENSMUSG00000033579	Y	P23WT	35.4436	0	140	4	976	34593	51703
ENSMUSG00000033585	Y	P3WT	2.76027	901	262	253487	297032	68443	91834
ENSMUSG00000033595	Y	P23WT	12.0088	7	223	838	4790	57522	79105
ENSMUSG00000033615	Y	P23WT	9.75442	92	1230	21765	35708	348311	398959
ENSMUSG00000033685	Y	P3WT	2.25275	114	26	27684	43198	4867	12289
ENSMUSG00000033720	Y	P23WT	1.67266	53	149	11550	22151	37051	54701
ENSMUSG00000033854	Y	P3WT	2.16056	27	2	5127	12722	117	2373
ENSMUSG00000033863	Y	P23WT	4.9096	7	99	838	4790	23517	37915
ENSMUSG00000033900	Y	P3WT	1.88762	84	21	19635	32961	3719	10402
ENSMUSG00000033964	Y	P3WT	2.397	44	5	9274	18941	504	3869
ENSMUSG00000033981	Y	P3WT	1.72191	156	55	39170	57309	11999	22748
ENSMUSG00000033998	Y	P23WT	2.11037	16	78	2630	8508	17955	30742
ENSMUSG00000034000	Y	P23WT	2.68033	0	16	4	976	2616	8468
ENSMUSG00000034037	Y	P3WT	1.72691	18	1	3067	9292	39	1776
ENSMUSG00000034341	Y	P23WT	1.5244	106	238	25522	40484	61714	84009
ENSMUSG00000034390	Y	P3WT	1.81963	187	65	47758	67614	14567	26246
ENSMUSG00000034570	Y	P23WT	3.92308	9	94	1202	5655	22185	36215
ENSMUSG00000034579	Y	P3WT	1.94464	44	7	9274	18941	833	4769
ENSMUSG00000034647	Y	P3WT	1.60854	73	21	16732	29160	3719	10402
ENSMUSG00000034675	Y	P3WT	2.64105	419	114	113531	143234	27542	42987
ENSMUSG00000034685	Y	P3WT	4.05344	258	38	67664	90979	7743	16693
ENSMUSG00000034686	Y	P3WT	1.64336	102	33	24445	39123	6528	14875
ENSMUSG00000034730	Y	P23WT	3.90817	100	549	23907	38441	150234	184079
ENSMUSG00000034813	Y	P3WT	1.6296	35	6	7048	15680	664	4325
ENSMUSG00000034818	Y	P3WT	2.58577	150	32	37517	55305	6287	14509
ENSMUSG00000034825	Y	P23WT	2.81595	30	156	5840	13839	38970	57028
ENSMUSG00000034853	Y	P23WT	2.08581	1	21	39	1783	3719	10402
ENSMUSG00000034891	Y	P23WT	1.63233	258	543	67664	90979	148508	182167
ENSMUSG00000034930	Y	P23WT	2.37361	12	72	1790	6903	16385	28673
ENSMUSG00000034993	Y	P3WT	3.97933	289	45	76431	101105	9475	19207
ENSMUSG00000035011	Y	P23WT	1.82184	14	63	2204	7712	14050	25549
ENSMUSG00000035064	Y	P3WT	1.55889	42	9	8775	18221	1195	5629
ENSMUSG00000035093	Y	P23WT	1.55224	46	125	9776	19658	30514	46685
ENSMUSG00000035104	Y	P23WT	2.46107	0	15	4	976	2402	8073
ENSMUSG00000035152	Y	P3WT	1.63686	246	103	64281	87049	24587	39271
ENSMUSG00000035168	Y	P23WT	2.18768	7	49	838	4790	10479	20630
ENSMUSG00000035184	Y	P3WT	2.17592	89	19	20965	34679	3271	9635
ENSMUSG00000035237	Y	P23WT	2.46253	17	93	2847	8901	21919	35875
ENSMUSG00000035274	Y	P3WT	3.60575	20	0	3512	10067	3	974
ENSMUSG00000035299	Y	P3WT	2.76437	64	8	14383	26024	1011	5203
ENSMUSG00000035413	Y	P23WT	1.51441	7	36	838	4790	7254	15969
ENSMUSG00000035476	Y	P3WT	1.57341	34	6	6805	15314	664	4325
ENSMUSG00000035545	Y	P23WT	1.67837	37	114	7538	16410	27542	42987
ENSMUSG00000035551	Y	P3WT	1.83778	12	0	1790	6903	3	974
ENSMUSG00000035559	Y	P23WT	1.50712	30	89	5840	13839	20857	34511
ENSMUSG00000035585	Y	P3WT	1.69318	340	146	90929	117689	36231	53703
ENSMUSG00000035653	Y	P3WT	1.52748	110	40	26601	41842	8235	17415
ENSMUSG00000035674	Y	P23WT	3.19223	495	1866	135400	167682	535280	597659
ENSMUSG00000035681	Y	P23WT	5.35678	7	107	838	4790	25659	40624
ENSMUSG00000035686	Y	P23WT	2.46107	0	15	4	976	2402	8073
ENSMUSG00000035835	Y	P3WT	2.88886	211	44	54455	75544	9226	18850
ENSMUSG00000035847	Y	P3WT	4.42597	240	31	62592	85081	6048	14142
ENSMUSG00000035863	Y	P3WT	2.84082	215	46	55575	76862	9725	19563
ENSMUSG00000035885	Y	P23WT	2.57239	713	2121	198602	237341	610533	677037
ENSMUSG00000035964	Y	P23WT	1.68005	70	186	15946	28117	47238	66952
ENSMUSG00000036036	Y	P3WT	6.64126	95	4	22567	36734	357	3398
ENSMUSG00000036098	Y	P23WT	4.46724	3	59	227	2915	13022	24152
ENSMUSG00000036158	Y	P23WT	2.04529	11	60	1589	6492	13278	24502
ENSMUSG00000036181	Y	P23WT	2.55825	7	56	838	4790	12254	23100
ENSMUSG00000036241	Y	P3WT	1.6905	100	31	23907	38441	6048	14142
ENSMUSG00000036246	Y	P3WT	3.58335	62	5	13864	25323	504	3869
ENSMUSG00000036371	Y	P3WT	2.39465	622	201	172149	208333	51397	71889
ENSMUSG00000036377	Y	P3WT	2.04248	268	89	70488	94250	20857	34511
ENSMUSG00000036469	Y	P3WT	3.02027	28	1	5364	13096	39	1776
ENSMUSG00000036473	Y	P3WT	2.04341	93	22	22032	36050	3945	10782
ENSMUSG00000036501	Y	P3WT	1.53297	70	21	15946	28117	3719	10402
ENSMUSG00000036503	Y	P23WT	1.72213	35	112	7048	15680	27003	42313
ENSMUSG00000036510	Y	P3WT	2.45682	92	17	21765	35708	2832	8859
ENSMUSG00000036564	Y	P23WT	1.92044	650	1465	180279	217268	417250	472524
ENSMUSG00000036570	Y	P23WT	4.26728	10	108	1393	6076	25928	40962
ENSMUSG00000036585	Y	P23WT	1.84261	4	32	359	3412	6287	14509
ENSMUSG00000036606	Y	P3WT	1.82145	68	16	15424	27421	2616	8468
ENSMUSG00000036620	Y	P3WT	2.7678	185	39	47202	66951	7988	17054
ENSMUSG00000036634	Y	P23WT	73.044	8	1344	1016	5226	381728	434671
ENSMUSG00000036667	Y	P3WT	1.76104	199	73	51102	71583	16646	29018
ENSMUSG00000036699	Y	P3WT	4.03586	199	27	51102	71583	5100	12662
ENSMUSG00000036745	Y	P23WT	2.12254	27	112	5127	12722	27003	42313
ENSMUSG00000036766	Y	P3WT	1.95931	234	79	60905	83111	18218	31085
ENSMUSG00000036782	Y	P3WT	1.89416	95	25	22567	36734	4634	11914
ENSMUSG00000036882	Y	P3WT	4.97939	215	23	55575	76862	4173	11161
ENSMUSG00000036902	Y	P3WT	3.31662	58	5	12832	23917	504	3869
ENSMUSG00000036913	Y	P3WT	4.70427	124	11	30399	46577	1581	6462
ENSMUSG00000036940	Y	P3WT	1.64556	137	49	33948	50950	10479	20630
ENSMUSG00000036949	Y	P23WT	1.84941	10	52	1393	6076	11237	21691
ENSMUSG00000036972	Y	P3WT	4.87974	250	29	65408	88359	5572	13404
ENSMUSG00000037010	Y	P23WT	1.94461	2	25	117	2383	4634	11914
ENSMUSG00000037031	Y	P23WT	1.9261	7	44	838	4790	9226	18850
ENSMUSG00000037062	Y	P3WT	1.69089	116	38	28226	43875	7743	16693
ENSMUSG00000037071	Y	P23WT	2.07452	24	101	4426	11594	24052	38593
ENSMUSG00000037111	Y	P23WT	3.18101	13	98	1995	7309	23250	37575
ENSMUSG00000037126	Y	P3WT	6.19718	255	22	66818	89997	3945	10782
ENSMUSG00000037166	Y	P23WT	42.0079	4	525	359	3412	143331	176429
ENSMUSG00000037169	Y	P3WT	1.73438	43	8	9024	18581	1011	5203
ENSMUSG00000037224	Y	P23WT	1.56064	2	21	117	2383	3719	10402
ENSMUSG00000037236	Y	P3WT	1.79414	411	171	111235	140654	43095	61999
ENSMUSG00000037242	Y	P23WT	1.89058	27	101	5127	12722	24052	38593
ENSMUSG00000037266	Y	P23WT	1.65065	89	222	20965	34679	57243	78777
ENSMUSG00000037280	Y	P23WT	2.46107	0	15	4	976	2402	8073
ENSMUSG00000037351	Y	P23WT	1.67674	106	260	25522	40484	67881	91183
ENSMUSG00000037428	Y	P3WT	2.33804	750	255	209381	249111	66478	89554
ENSMUSG00000037447	Y	P23WT	5.17496	3	67	227	2915	15085	26941
ENSMUSG00000037458	Y	P3WT	2.08644	178	52	45257	64630	11237	21691
ENSMUSG00000037492	Y	P23WT	1.5377	33	97	6562	14947	22984	37235
ENSMUSG00000037601	Y	P3WT	1.55612	214	92	55295	76532	21653	35534
ENSMUSG00000037625	Y	P23WT	70.5076	5	976	507	3887	274063	319182
ENSMUSG00000037664	Y	P3WT	4.94077	137	12	33948	50950	1781	6871
ENSMUSG00000037679	Y	P23WT	2.04238	2	26	117	2383	4867	12289
ENSMUSG00000037706	Y	P23WT	2.6204	249	827	65126	88032	230679	272213
ENSMUSG00000037742	Y	P3WT	2.68092	5052	1730	1488622	1591713	495202	555266
ENSMUSG00000037772	Y	P3WT	1.7086	51	11	11041	21441	1581	6462
ENSMUSG00000037805	Y	P3WT	2.53728	1022	330	288943	335319	87633	113879
ENSMUSG00000037852	Y	P23WT	2.13596	1378	3287	393689	447536	955921	1038708
ENSMUSG00000037855	Y	P23WT	2.76797	15	95	2415	8111	22451	36555
ENSMUSG00000037872	Y	P3WT	1.56496	62	17	13864	25323	2832	8859
ENSMUSG00000037887	Y	P3WT	1.73882	175	63	44425	63634	14050	25549
ENSMUSG00000037935	Y	P3WT	2.649	188	42	48037	67945	8729	18134
ENSMUSG00000037936	Y	P3WT	1.51723	33	6	6562	14947	664	4325
ENSMUSG00000037966	Y	P23WT	2.61093	10	70	1393	6076	15864	27981
ENSMUSG00000037972	Y	P3WT	1.54082	143	56	35593	52962	12254	23100
ENSMUSG00000037990	Y	P3WT	1.68515	26	3	4892	12347	226	2903
ENSMUSG00000037996	Y	P23WT	3.81091	18	143	3067	9292	35411	52703
ENSMUSG00000038026	Y	P23WT	3.62996	19	142	3288	9680	35138	52370
ENSMUSG00000038055	Y	P23WT	3.32045	19	131	3288	9680	32142	48695
ENSMUSG00000038112	Y	P3WT	6.28024	66	2	14903	26723	117	2373
ENSMUSG00000038128	Y	P3WT	1.83434	100	28	23907	38441	5336	13033
ENSMUSG00000038173	Y	P23WT	6.4416	0	32	4	976	6287	14509
ENSMUSG00000038244	Y	P23WT	1.80968	20	79	3512	10067	18218	31085
ENSMUSG00000038271	Y	P23WT	2.01798	19	84	3288	9680	19534	32801
ENSMUSG00000038370	Y	P23WT	7.72855	31	408	6080	14209	109815	138996
ENSMUSG00000038374	Y	P3WT	1.64219	113	38	27413	42859	7743	16693
ENSMUSG00000038375	Y	P23WT	1.76872	70	195	15946	28117	49731	69916
ENSMUSG00000038418	Y	P23WT	2.19881	8	53	1016	5226	11491	22044
ENSMUSG00000038459	Y	P3WT	1.97598	48	8	10281	20373	1011	5203
ENSMUSG00000038525	Y	P3WT	1.6693	50	11	10787	21086	1581	6462
ENSMUSG00000038526	Y	P23WT	2.59899	1	25	39	1783	4634	11914
ENSMUSG00000038530	Y	P23WT	7.60711	41	499	8526	17860	135863	168131
ENSMUSG00000038550	Y	P23WT	2.14016	2	27	117	2383	5100	12662
ENSMUSG00000038587	Y	P3WT	2.95765	117	19	28497	44213	3271	9635
ENSMUSG00000038602	Y	P3WT	3.90856	99	10	23639	38100	1386	6048
ENSMUSG00000038607	Y	P3WT	2.03031	126	34	30944	47251	6769	15241
ENSMUSG00000038608	Y	P23WT	1.66951	6	36	667	4345	7254	15969
ENSMUSG00000038668	Y	P23WT	3.53142	6	68	667	4345	15344	27288
ENSMUSG00000038695	Y	P23WT	5.53459	27	269	5127	12722	70411	94111
ENSMUSG00000038729	Y	P23WT	5.07704	7	102	838	4790	24319	38932
ENSMUSG00000038764	Y	P23WT	1.84401	39	129	8030	17136	31599	48025
ENSMUSG00000038860	Y	P3WT	2.52898	116	23	28226	43875	4173	11161
ENSMUSG00000038943	Y	P3WT	1.97748	20	1	3512	10067	39	1776
ENSMUSG00000038967	Y	P23WT	2.94359	9	73	1202	5655	16646	29018
ENSMUSG00000038976	Y	P23WT	1.72631	211	480	54455	75544	130412	162060
ENSMUSG00000038990	Y	P3WT	1.56984	76	23	17521	30200	4173	11161
ENSMUSG00000039037	Y	P3WT	1.88472	36	5	7292	16045	504	3869
ENSMUSG00000039057	Y	P3WT	4.7598	52	2	11295	21796	117	2373
ENSMUSG00000039059	Y	P23WT	13.9338	3	162	227	2915	40617	59019
ENSMUSG00000039103	Y	P23WT	1.70627	38	118	7784	16774	28621	44333
ENSMUSG00000039109	Y	P3WT	2.26283	14	0	2204	7712	3	974
ENSMUSG00000039131	Y	P3WT	1.83778	12	0	1790	6903	3	974
ENSMUSG00000039154	Y	P3WT	1.57109	98	33	23370	37759	6528	14875
ENSMUSG00000039166	Y	P3WT	3.30652	134	20	33128	49943	3494	10019
ENSMUSG00000039239	Y	P3WT	5.62453	60	2	13347	24621	117	2373
ENSMUSG00000039262	Y	P3WT	1.65087	222	90	57536	79167	21122	34852
ENSMUSG00000039372	Y	P3WT	2.43614	40	4	8278	17499	357	3398
ENSMUSG00000039470	Y	P3WT	1.56409	78	24	18048	30892	4403	11539
ENSMUSG00000039481	Y	P23WT	6.76626	2	71	117	2383	16124	28327
ENSMUSG00000039488	Y	P3WT	1.57522	21	2	3738	10451	117	2373
ENSMUSG00000039530	Y	P3WT	2.5221	299	80	79267	104364	18480	31429
ENSMUSG00000039542	Y	P3WT	2.32268	341	103	91214	118013	24587	39271
ENSMUSG00000039546	Y	P3WT	1.65885	138	49	34222	51286	10479	20630
ENSMUSG00000039568	Y	P23WT	1.7681	31	105	6080	14209	25123	39948
ENSMUSG00000039579	Y	P3WT	3.55456	91	10	21498	35365	1386	6048
ENSMUSG00000039617	Y	P3WT	1.51723	33	6	6562	14947	664	4325
ENSMUSG00000039629	Y	P23WT	1.58833	1	17	39	1783	2832	8859
ENSMUSG00000039735	Y	P3WT	11.3196	244	9	63718	86393	1195	5629
ENSMUSG00000039809	Y	P23WT	1.50049	91	207	21498	35365	53065	73860
ENSMUSG00000039904	Y	P23WT	3.85489	3	52	227	2915	11237	21691
ENSMUSG00000039943	Y	P23WT	2.45596	42	177	8775	18221	44750	63983
ENSMUSG00000039976	Y	P3WT	3.38677	183	30	46646	66288	5809	13773
ENSMUSG00000039982	Y	P3WT	1.62282	54	13	11806	22505	1985	7275
ENSMUSG00000039985	Y	P3WT	4.24437	37	1	7538	16410	39	1776
ENSMUSG00000040009	Y	P3WT	1.98421	147	43	36692	54302	8977	18492
ENSMUSG00000040037	Y	P3WT	1.71806	138	47	34222	51286	9976	19919
ENSMUSG00000040055	Y	P23WT	11.6547	5	179	507	3887	45302	64643
ENSMUSG00000040125	Y	P3WT	3.02027	28	1	5364	13096	39	1776
ENSMUSG00000040209	Y	P3WT	1.52904	36	7	7292	16045	833	4769
ENSMUSG00000040270	Y	P3WT	1.85135	19	1	3288	9680	39	1776
ENSMUSG00000040276	Y	P23WT	2.16882	42	158	8775	18221	39518	57692
ENSMUSG00000040339	Y	P3WT	3.11451	100	14	23907	38441	2192	7676
ENSMUSG00000040502	Y	P3WT	1.94497	72	16	16470	28813	2616	8468
ENSMUSG00000040536	Y	P3WT	1.82699	54	11	11806	22505	1581	6462
ENSMUSG00000040612	Y	P23WT	1.985	29	111	5601	13468	26734	41975
ENSMUSG00000040624	Y	P23WT	3.68044	20	149	3512	10067	37051	54701
ENSMUSG00000040631	Y	P3WT	2.97366	87	12	20432	33993	1781	6871
ENSMUSG00000040640	Y	P3WT	2.45682	92	17	21765	35708	2832	8859
ENSMUSG00000040648	Y	P3WT	1.51723	33	6	6562	14947	664	4325
ENSMUSG00000040649	Y	P3WT	5.56471	208	19	53616	74554	3271	9635
ENSMUSG00000040653	Y	P3WT	2.06908	76	16	17521	30200	2616	8468
ENSMUSG00000040681	Y	P3WT	1.79846	125	39	30671	46914	7988	17054
ENSMUSG00000040724	Y	P23WT	2.07692	9	54	1202	5655	11745	22397
ENSMUSG00000040759	Y	P23WT	5.00047	16	169	2630	8508	42544	61338
ENSMUSG00000040811	Y	P23WT	1.84087	69	200	15685	27769	51119	71561
ENSMUSG00000040836	Y	P3WT	4.66104	40	1	8278	17499	39	1776
ENSMUSG00000040855	Y	P23WT	1.66464	12	53	1790	6903	11491	22044
ENSMUSG00000040856	Y	P3WT	1.60304	17	1	2847	8901	39	1776
ENSMUSG00000040907	Y	P23WT	2.26151	849	2202	238279	280549	634463	702225
ENSMUSG00000040972	Y	P3WT	4.56494	340	47	90929	117689	9976	19919
ENSMUSG00000041028	Y	P23WT	1.82361	79	221	18312	31237	56964	78450
ENSMUSG00000041040	Y	P3WT	1.65801	55	13	12062	22859	1985	7275
ENSMUSG00000041046	Y	P23WT	10.7343	15	328	2415	8111	87066	113233
ENSMUSG00000041112	Y	P23WT	1.96125	40	139	8278	17499	34320	51369
ENSMUSG00000041205	Y	P23WT	3.11507	6	61	667	4345	13535	24851
ENSMUSG00000041329	Y	P23WT	1.66244	201	444	51660	72244	120101	150540
ENSMUSG00000041351	Y	P23WT	2.32172	143	454	35593	52962	122963	153743
ENSMUSG00000041362	Y	P3WT	2.35348	92	18	21765	35708	3050	9248
ENSMUSG00000041423	Y	P23WT	2.03381	0	13	4	976	1985	7275
ENSMUSG00000041540	Y	P3WT	1.69213	45	9	9525	19300	1195	5629
ENSMUSG00000041556	Y	P23WT	1.88375	71	209	16208	28465	53621	74516
ENSMUSG00000041571	Y	P23WT	1.73003	1350	2623	385432	438729	759013	832969
ENSMUSG00000041607	Y	P23WT	532.219	16	15226	2630	8508	4528117	4706288
ENSMUSG00000041642	Y	P3WT	6.27515	161	11	40550	58976	1581	6462
ENSMUSG00000041649	Y	P3WT	4.24437	37	1	7538	16410	39	1776
ENSMUSG00000041697	Y	P23WT	1.66055	2306	4195	668570	738223	1225857	1319381
ENSMUSG00000041740	Y	P3WT	2.12183	351	118	94067	121255	28621	44333
ENSMUSG00000041769	Y	P3WT	1.7093	144	50	35868	53297	10731	20984
ENSMUSG00000041773	Y	P3WT	8.61727	459	32	125028	156115	6287	14509
ENSMUSG00000041801	Y	P23WT	2.1669	24	105	4426	11594	25123	39948
ENSMUSG00000041936	Y	P3WT	1.70959	168	61	42485	61307	13535	24851
ENSMUSG00000041959	Y	P3WT	5.29676	184	17	46924	66620	2832	8859
ENSMUSG00000042035	Y	P3WT	2.52925	55	7	12062	22859	833	4769
ENSMUSG00000042043	Y	P3WT	1.70472	549	252	150999	184994	65636	88577
ENSMUSG00000042105	Y	P3WT	3.03595	319	70	84949	110870	15864	27981
ENSMUSG00000042155	Y	P3WT	2.03731	81	18	18841	31928	3050	9248
ENSMUSG00000042156	Y	P3WT	3.85396	121	14	29583	45564	2192	7676
ENSMUSG00000042312	Y	P23WT	1.74648	13	58	1995	7309	12765	23802
ENSMUSG00000042401	Y	P3WT	1.65329	60	15	13347	24621	2402	8073
ENSMUSG00000042506	Y	P3WT	2.04431	363	128	97493	125142	31328	47690
ENSMUSG00000042532	Y	P3WT	1.62502	76	22	17521	30200	3945	10782
ENSMUSG00000042631	Y	P3WT	1.83778	12	0	1790	6903	3	974
ENSMUSG00000042662	Y	P23WT	1.92888	17	75	2847	8901	17169	29708
ENSMUSG00000042675	Y	P23WT	2.47065	96	344	22834	37076	91602	118399
ENSMUSG00000042750	Y	P3WT	1.55016	687	359	191035	229062	95862	123236
ENSMUSG00000042766	Y	P3WT	1.58027	92	30	21765	35708	5809	13773
ENSMUSG00000042804	Y	P3WT	1.93368	136	40	33675	50615	8235	17415
ENSMUSG00000042834	Y	P3WT	14.8051	1672	83	480545	539858	19270	32458
ENSMUSG00000042978	Y	P3WT	11.439	438	21	118988	149356	3719	10402
ENSMUSG00000043004	Y	P3WT	3.30471	545	121	149842	183714	29431	45342
ENSMUSG00000043388	Y	P3WT	1.99164	269	92	70771	94577	21653	35534
ENSMUSG00000043448	Y	P23WT	34.0471	0	135	4	976	33230	50033
ENSMUSG00000043687	Y	P3WT	1.94831	37	5	7538	16410	504	3869
ENSMUSG00000043716	Y	P3WT	1.62637	676	335	187836	225557	89050	115494
ENSMUSG00000043770	Y	P23WT	2.02941	182	492	46368	65957	133854	165895
ENSMUSG00000043843	Y	P3WT	2.01548	89	21	20965	34679	3719	10402
ENSMUSG00000044080	Y	P23WT	2.10521	41	151	8526	17860	37599	55367
ENSMUSG00000044211	Y	P23WT	4.89568	1	42	39	1783	8729	18134
ENSMUSG00000044252	Y	P23WT	1.63751	61	163	13606	24972	40892	59351
ENSMUSG00000044285	Y	P23WT	2.3526	21	103	3738	10451	24587	39271
ENSMUSG00000044288	Y	P3WT	1.63142	11	0	1589	6492	3	974
ENSMUSG00000044364	Y	P3WT	2.49212	24	1	4426	11594	39	1776
ENSMUSG00000044533	Y	P3WT	1.89928	1781	820	512809	574024	228645	270002
ENSMUSG00000044629	Y	P3WT	2.30611	129	30	31762	48261	5809	13773
ENSMUSG00000044647	Y	P3WT	2.10554	61	11	13606	24972	1581	6462
ENSMUSG00000044708	Y	P23WT	6.79372	16	224	2630	8508	57801	79432
ENSMUSG00000044847	Y	P3WT	4.20025	112	11	27142	42520	1581	6462
ENSMUSG00000044894	Y	P23WT	2.09387	313	818	83243	108920	228064	269371
ENSMUSG00000044912	Y	P3WT	3.05143	54	5	11806	22505	504	3869
ENSMUSG00000044927	Y	P3WT	1.7093	144	50	35868	53297	10731	20984
ENSMUSG00000044968	Y	P23WT	3.04406	2	36	117	2383	7254	15969
ENSMUSG00000045087	Y	P23WT	8.68955	0	41	4	976	8481	17775
ENSMUSG00000045136	Y	P3WT	20.6178	3293	125	962542	1045775	30514	46685
ENSMUSG00000045180	Y	P3WT	2.14358	112	27	27142	42520	5100	12662
ENSMUSG00000045193	Y	P3WT	1.62562	367	167	98636	126437	41993	60676
ENSMUSG00000045333	Y	P3WT	1.61072	98	32	23370	37759	6287	14509
ENSMUSG00000045348	Y	P3WT	1.91178	109	30	26331	41502	5809	13773
ENSMUSG00000045625	Y	P23WT	2.48564	4	41	359	3412	8481	17775
ENSMUSG00000045659	Y	P23WT	1.52295	14	54	2204	7712	11745	22397
ENSMUSG00000045763	Y	P3WT	4.77324	2505	450	727738	800334	121818	152462
ENSMUSG00000045948	Y	P23WT	1.52909	64	159	14383	26024	39793	58024
ENSMUSG00000046157	Y	P3WT	1.99062	137	39	33948	50950	7988	17054
ENSMUSG00000046330	Y	P3WT	1.68016	1493	771	427632	483680	214415	254519
ENSMUSG00000046364	Y	P3WT	1.77149	309	124	82107	107619	30243	46349
ENSMUSG00000046434	Y	P3WT	3.04842	680	171	188999	226832	43095	61999
ENSMUSG00000046449	Y	P3WT	2.88682	27	1	5127	12722	39	1776
ENSMUSG00000046480	Y	P23WT	6.19672	0	31	4	976	6048	14142
ENSMUSG00000046516	Y	P23WT	2.37556	100	343	23907	38441	91319	118077
ENSMUSG00000046607	Y	P3WT	6.07376	50	1	10787	21086	39	1776
ENSMUSG00000046798	Y	P23WT	1.76334	18	72	3067	9292	16385	28673
ENSMUSG00000046807	Y	P3WT	2.61156	52	6	11295	21796	664	4325
ENSMUSG00000046841	Y	P3WT	2.14565	72	14	16470	28813	2192	7676
ENSMUSG00000047139	Y	P3WT	4.69276	70	4	15946	28117	357	3398
ENSMUSG00000047181	Y	P3WT	5.42992	380	44	102354	130642	9226	18850
ENSMUSG00000047261	Y	P3WT	6.51207	1724	214	495933	556161	55013	76156
ENSMUSG00000047446	Y	P3WT	2.38562	79	14	18312	31237	2192	7676
ENSMUSG00000047557	Y	P3WT	2.10085	110	27	26601	41842	5100	12662
ENSMUSG00000047675	Y	P3WT	2.5209	1722	588	495341	555534	161469	196494
ENSMUSG00000047797	Y	P23WT	4.92866	2	54	117	2383	11745	22397
ENSMUSG00000047844	Y	P3WT	3.8153	131	16	32308	48934	2616	8468
ENSMUSG00000047945	Y	P3WT	5.01219	1147	180	325657	374786	45578	64973
ENSMUSG00000047976	Y	P23WT	3.21923	4	51	359	3412	10984	21338
ENSMUSG00000047986	Y	P3WT	1.83778	12	0	1790	6903	3	974
ENSMUSG00000048001	Y	P3WT	1.64951	91	28	21498	35365	5336	13033
ENSMUSG00000048022	Y	P23WT	1.55837	19	67	3288	9680	15085	26941
ENSMUSG00000048078	Y	P3WT	1.99794	94	23	22299	36392	4173	11161
ENSMUSG00000048142	Y	P23WT	2.21076	25	110	4658	11971	26465	41638
ENSMUSG00000048163	Y	P23WT	1.75115	2	23	117	2383	4173	11161
ENSMUSG00000048216	Y	P3WT	4.1995	99	9	23639	38100	1195	5629
ENSMUSG00000048481	Y	P23WT	1.81666	13	60	1995	7309	13278	24502
ENSMUSG00000048583	Y	P3WT	2.91044	205	42	52778	73565	8729	18134
ENSMUSG00000048616	Y	P3WT	1.73438	43	8	9024	18581	1011	5203
ENSMUSG00000048644	Y	P3WT	2.15673	216	64	55855	77191	14308	25898
ENSMUSG00000048696	Y	P3WT	1.68224	66	17	14903	26723	2832	8859
ENSMUSG00000048814	Y	P3WT	1.61904	94	30	22299	36392	5809	13773
ENSMUSG00000048915	Y	P3WT	2.26035	46	6	9776	19658	664	4325
ENSMUSG00000048949	Y	P3WT	4.07187	22	0	3966	10834	3	974
ENSMUSG00000049124	Y	P3WT	2.79537	226	50	58658	80482	10731	20984
ENSMUSG00000049148	Y	P3WT	1.63142	11	0	1589	6492	3	974
ENSMUSG00000049225	Y	P23WT	3.17038	80	374	18576	31582	100127	128067
ENSMUSG00000049281	Y	P3WT	6.26022	122	7	29855	45902	833	4769
ENSMUSG00000049303	Y	P23WT	2.15678	3	32	227	2915	6287	14509
ENSMUSG00000049336	Y	P3WT	3.71256	154	21	38618	56641	3719	10402
ENSMUSG00000049354	Y	P3WT	1.67055	175	66	44425	63634	14826	26593
ENSMUSG00000049422	Y	P23WT	2.63154	96	365	22834	37076	97567	125169
ENSMUSG00000049511	Y	P3WT	8.49897	40	0	8278	17499	3	974
ENSMUSG00000049551	Y	P3WT	1.92735	47	8	10028	20016	1011	5203
ENSMUSG00000049583	Y	P3WT	2.42761	105	21	25252	40144	3719	10402
ENSMUSG00000049612	Y	P23WT	2.685	11	76	1589	6492	17431	30053
ENSMUSG00000049721	Y	P23WT	1.53646	22	73	3966	10834	16646	29018
ENSMUSG00000049775	Y	P3WT	2.22995	2456	978	713163	785046	274647	319811
ENSMUSG00000049804	Y	P3WT	1.60313	43	9	9024	18581	1195	5629
ENSMUSG00000049823	Y	P3WT	2.7889	55	6	12062	22859	664	4325
ENSMUSG00000049892	Y	P23WT	3.13887	20	129	3512	10067	31599	48025
ENSMUSG00000050064	Y	P3WT	1.50883	27	4	5127	12722	357	3398
ENSMUSG00000050071	Y	P3WT	4.90883	364	47	97779	125466	9976	19919
ENSMUSG00000050121	Y	P23WT	17.3227	0	74	4	976	16907	29364
ENSMUSG00000050211	Y	P3WT	1.72691	18	1	3067	9292	39	1776
ENSMUSG00000050315	Y	P23WT	3.40916	20	139	3512	10067	34320	51369
ENSMUSG00000050394	Y	P3WT	2.36315	39	4	8030	17136	357	3398
ENSMUSG00000050541	Y	P23WT	6.18781	5	101	507	3887	24052	38593
ENSMUSG00000050608	Y	P23WT	1.57841	133	297	32854	49607	78300	103201
ENSMUSG00000050640	Y	P3WT	1.72109	182	67	46368	65957	15085	26941
ENSMUSG00000050708	Y	P3WT	2.58128	2011	678	580979	646026	187465	225074
ENSMUSG00000050822	Y	P3WT	1.71866	30	4	5840	13839	357	3398
ENSMUSG00000050830	Y	P23WT	1.94235	9	51	1202	5655	10984	21338
ENSMUSG00000050860	Y	P23WT	14.9938	1	111	39	1783	26734	41975
ENSMUSG00000050896	Y	P3WT	2.88682	27	1	5127	12722	39	1776
ENSMUSG00000050953	Y	P23WT	1.58169	69	174	15685	27769	43922	62991
ENSMUSG00000051149	Y	P3WT	2.32077	70	12	15946	28117	1781	6871
ENSMUSG00000051223	Y	P3WT	1.7883	226	84	58658	80482	19534	32801
ENSMUSG00000051243	Y	P3WT	2.7661	39	3	8030	17136	226	2903
ENSMUSG00000051323	Y	P3WT	3.70071	57	4	12575	23565	357	3398
ENSMUSG00000051355	Y	P3WT	1.91657	96	25	22834	37076	4634	11914
ENSMUSG00000051359	Y	P3WT	2.68118	368	96	98922	126761	22717	36895
ENSMUSG00000051391	Y	P3WT	1.94381	1271	556	362150	413865	152249	186309
[truncated: 310 more rows]
