# Supplementary material for: Retinal-input-induced epigenetic dynamics in the developing mouse dorsal lateral geniculate nucleus
Source: Epigenetics Chromatin. 2019 Feb 14;12:13. doi: 10.1186/s13072-019-0257-x (PMC6374911; doi:10.1186/s13072-019-0257-x)
Supplement: Supplementary file 4 — Additional file 4: Table S3. Summary of DMRs and GO enrichment analysis for genes associated with DMRs. [file 13072_2019_257_MOESM4_ESM.xlsx]

## Sheet: All DMRs
	Column	Description
	1	Chromosome
	2	Start site of DMR
	3	End site of DMR
	4	Number of CpG sites within DMR
	5	Sample name with hypermethylation in comparison
	6	Comparison between two samples
	7~48	Methylation level within methylomes collected
	49~66	Annotation of genomic features
chrom	dmrStart	dmrEnd	num_CpGs	hyper.5mC.sample	type	mforebrain_E10.5_rep1	mforebrain_E10.5_rep2	mforebrain_E11.5_rep1	mforebrain_E11.5_rep2	mforebrain_E12.5_rep1	mforebrain_E12.5_rep2	mforebrain_E13.5_rep1	mforebrain_E13.5_rep2	mforebrain_E14.5_rep1	mforebrain_E14.5_rep2	mforebrain_E15.5_rep1	mforebrain_E15.5_rep2	mforebrain_E16.5_rep1	mforebrain_E16.5_rep2	mforebrain_d0_rep1	mforebrain_d0_rep2	fetal	1wk	2wk	4wk	6wk	10wk	22mo	6wk_glia_F	6wk_neu_F	7wk_glia	7wk_neu	12mo_glia_F	12mo_neu_F	Excitatory.neuron.rep1	Excitatory.neuron.rep2	PV.neuron.rep1	PV.neuron.rep2	VIP.neuron.rep1	VIP.neuron.rep2	Astrocyte	Neuron	Oligodendrocyte	P6_WT	P23_WT	P6_Math5KO	P23_Math5KO	3'UTR	5'UTR
chr1	10111978	10112426	7	P23_WT	P6_WT_P23_WT	0.821471	0.795943	0.791429	0.801786	0.809629	0.797614	0.738643	0.7674	0.820886	0.770743	0.691214	0.7843	0.816671	0.858686	0.782671	0.762571	0.816917	0.789271	0.893057	0.896857	0.878986	0.900171	0.877829	0.7619	0.895429	0.851314	0.950457	0.896671	0.938729	0.867016	0.909524	0.944417	0.951426	0.923424	0.935729	0.8445	0.872657	0.794971	0.498357	0.816971	0.5047	0.830714	null	null
chr1	10112422	10112519	6	P23_Math5KO	P6_Math5KO_P23_Math5KO	0.818533	0.762017	0.841167	0.794867	0.822483	0.775783	0.847233	0.80505	0.831133	0.7973	0.696967	0.817283	0.802867	0.8804	0.81605	0.8052	0.726633	0.730583	0.897783	0.915667	0.798733	0.89125	0.852833	0.7857	0.873733	0.896	0.83865	0.884267	0.908483	0.84127	0.823611	0.927104	0.975275	0.948197	0.900711	0.938883	0.852317	0.886875	0.578717	0.814783	0.530867	0.822817	null	null
chr1	10285222	10285721	5	P23_Math5KO	P6_Math5KO_P23_Math5KO	0.63988	0.59662	0.7145	0.55154	0.63656	0.61318	0.64814	0.5617	0.5924	0.58676	0.54542	0.58892	0.58302	0.48216	0.49342	0.58086	0.50966	0.61012	0.67228	0.70136	0.81618	0.70156	0.73596	0.60715	0.9012	0.62978	0.92222	0.62395	0.8847	0.807778	0.795151	0.916667	0.944615	0.882222	0.935	0.55438	0.64394	0.58314	0.32594	0.58428	0.22522	0.5793	null	null
chr1	103419677	103419822	13	P6_WT	P6_WT_P6_Math5KO	0.951014	0.84815	0.8375	1	1	1	1	1	1	1	0.94238	0.971378	1	1	NA	0.94445	NA	1	0.64046	0.566	NA	NA	0.8993	NA	NA	NA	0.7143	NA	NA	NA	NA	NA	0.642857	NA	NA	0.83672	0.966667	0.9394	0.889377	0.900869	0.658092	0.767325	null	null
chr1	104993874	104993977	10	P23_WT	P6_WT_P23_WT	0.27326	0.21245	0.24562	0.24405	0.21304	0.26927	0.26019	0.31381	0.24119	0.20836	0.21809	0.25116	0.21929	0.19981	0.28847	0.25403	0.320989	0.155	0.27289	0.54298	0.5068	0.39937	0.51163	NA	0.636878	0.552675	0.61861	0.46629	0.6299	0.683229	0.657457	0.525913	0.498677	0.61206	0.678553	0.51912	0.50811	0.58889	0.34076	0.66994	0.333487	0.468275	null	null
chr1	105147266	105147902	8	P23_Math5KO	P6_Math5KO_P23_Math5KO	0.489075	0.539913	0.43625	0.482687	0.452188	0.449788	0.439063	0.373837	0.285075	0.390125	0.367188	0.3178	0.3097	0.320675	0.302163	0.409687	0.423687	0.17345	0.512437	0.591075	0.695825	0.627587	0.613075	0.4795	0.81495	0.37645	0.8078	0.387288	0.821375	0.578577	0.705042	0.835241	0.85264	0.787195	0.740314	0.398871	0.297862	0.479212	0.479225	0.725113	0.400263	0.703788	null	null
chr1	105794811	105795160	7	P23_Math5KO	P6_Math5KO_P23_Math5KO	0.909286	0.885129	0.8301	0.855429	0.848086	0.803314	0.8489	0.820871	0.794671	0.877671	0.763186	0.880414	0.8569	0.842171	0.788843	0.856629	0.88335	0.8679	0.862471	0.902914	0.9337	0.863743	0.813871	0.828033	0.975729	0.841543	0.972614	0.757067	0.9916	0.977444	0.993506	0.971429	0.987578	0.968254	0.959014	0.896957	0.861443	0.68292	0.590243	0.852786	0.348743	0.804114	null	null
chr1	106029730	106029960	7	P6_Math5KO	P6_Math5KO_P23_Math5KO	0.934367	0.941775	0.942517	0.930258	0.93475	0.928333	0.905258	0.954275	0.911142	0.94025	0.892742	0.912758	0.949683	0.912325	0.916842	0.896667	0.959167	0.910245	0.838358	0.910942	0.923033	0.890383	0.920183	0.86775	0.923267	0.964008	0.891308	0.915542	0.912625	0.940074	0.901858	0.94651	0.923203	0.977299	0.964876	0.916108	0.940017	0.913058	0.920092	0.754942	0.8612	0.432457	null	null
chr1	106096487	106096942	7	P23_Math5KO	P6_Math5KO_P23_Math5KO	0.628171	0.672757	0.584929	0.586186	0.5314	0.549929	0.551243	0.4958	0.571043	0.491686	0.4485	0.479943	0.429857	0.421843	0.306429	0.300757	0.580943	0.232357	0.414343	0.535843	0.508086	0.469229	0.638343	0.703086	0.466143	0.674014	0.4263	0.741843	0.4371	0.240902	0.235901	0.874776	0.908201	0.528935	0.604278	0.518243	0.412643	0.662729	0.275414	0.556843	0.271686	0.647243	null	null
chr1	106220658	106220933	6	P6_WT	P6_WT_P23_WT	0.816017	0.7683	0.78005	0.746717	0.762433	0.777783	0.759967	0.761567	0.824017	0.737817	0.794567	0.798817	0.822917	0.768217	0.755717	0.79375	0.808483	0.791433	0.597017	0.619633	0.618417	0.49945	0.454233	0.55555	0.8677	0.488233	0.815283	0.442017	0.77655	0.745696	0.735122	0.796656	0.600898	0.950512	0.954034	0.879567	0.914583	0.864567	0.758983	0.274933	0.703483	0.32115	null	null
chr1	106226051	106226197	6	P6_Math5KO	P6_Math5KO_P23_Math5KO	0.903729	0.930229	0.916014	0.927471	0.9065	0.925957	0.939857	0.916057	0.901043	0.895157	0.883386	0.852386	0.873186	0.883829	0.8507	0.9082	0.913117	0.7837	0.718643	0.7035	0.758614	0.618557	0.604029	0.3588	0.771086	0.546871	0.654986	0.2619	0.689743	0.689939	0.685374	0.765326	0.726899	0.948214	0.926026	0.830086	0.923243	0.861229	0.789967	0.664714	0.915557	0.572583	null	null
chr1	106371929	106372202	6	P6_WT	P6_WT_P23_WT	0.919317	0.9038	0.909367	0.92545	0.9168	0.853133	0.902633	0.8905	0.8898	0.88035	0.8822	0.913233	0.865067	0.929217	0.83715	0.85255	0.94445	0.697767	0.720933	0.795367	0.810683	0.740833	0.761667	0.86666	0.771717	0.759517	0.706183	0.764483	0.776283	0.755853	0.71841	0.0953527	0.0653932	0.981482	0.961805	0.841117	0.875033	0.920317	0.853617	0.520067	0.841317	0.430083	null	null
chr1	106371929	106372202	6	P6_Math5KO	P6_Math5KO_P23_Math5KO	0.919317	0.9038	0.909367	0.92545	0.9168	0.853133	0.902633	0.8905	0.8898	0.88035	0.8822	0.913233	0.865067	0.929217	0.83715	0.85255	0.94445	0.697767	0.720933	0.795367	0.810683	0.740833	0.761667	0.86666	0.771717	0.759517	0.706183	0.764483	0.776283	0.755853	0.71841	0.0953527	0.0653932	0.981482	0.961805	0.841117	0.875033	0.920317	0.853617	0.520067	0.841317	0.430083	null	null
chr1	106407992	106408338	7	P6_WT	P6_WT_P23_WT	0.815043	0.751257	0.811029	0.766586	0.800943	0.842457	0.851643	0.845414	0.784271	0.870414	0.818271	0.808657	0.827814	0.819214	0.8278	0.665429	0.75715	0.771143	0.636686	0.630557	0.679814	0.515686	0.546943	0.51665	0.682543	0.402557	0.741314	0.828729	0.753857	0.666667	0.539476	0.580141	0.528778	0.894048	0.945862	0.760429	0.954457	0.912717	0.815786	0.441057	0.767071	0.610657	null	null
chr1	106526738	106527118	8	P6_Math5KO	P6_Math5KO_P23_Math5KO	0.959937	0.96125	0.913188	0.931175	0.878413	0.89545	0.803113	0.839213	0.770775	0.782775	0.66205	0.699588	0.62755	0.678325	0.672687	0.584662	0.860543	0.535963	0.584438	0.540412	0.502812	0.526438	0.428262	0.1508	0.4554	0.366825	0.523525	0.325138	0.451638	0.277845	0.37396	0.694283	0.693995	0.680961	0.719839	0.60335	0.690562	0.541887	0.689057	0.226217	0.695738	0.181037	null	null
chr1	106542843	106543485	7	P23_Math5KO	P6_Math5KO_P23_Math5KO	0.401256	0.416422	0.476878	0.357111	0.441133	0.373778	0.439889	0.400422	0.405411	0.378767	0.412456	0.432211	0.384289	0.408111	0.380844	0.445067	0.388967	0.372067	0.570322	0.625944	0.697067	0.636989	0.712022	0.40795	0.802944	0.655978	0.762744	0.7078	0.746344	0.795059	0.783796	0.801798	0.783149	0.754814	0.724288	0.526463	0.442925	0.672388	0.288167	0.73058	0.231375	0.603429	3'UTR	null
chr1	106603304	106603610	5	P23_Math5KO	P6_Math5KO_P23_Math5KO	0.788	0.76228	0.67168	0.68992	0.62006	0.61846	0.50302	0.5428	0.40386	0.39292	0.42634	0.38584	0.2742	0.27088	0.3216	0.25196	0.4049	0.24966	0.52306	0.60404	0.5788	0.48002	0.58778	0.652367	0.8126	0.46202	0.88834	0.39218	0.86582	0.779332	0.75462	0.947173	0.958667	0.480791	0.437544	0.27134	0.41606	0.47396	0.18442	0.57498	0.16558	0.61108	null	null
chr1	106603381	106603661	5	P23_WT	P6_WT_P23_WT	0.7961	0.72616	0.76384	0.72096	0.6572	0.6111	0.56914	0.57226	0.51668	0.45044	0.53206	0.46496	0.37598	0.36126	0.3645	0.31768	0.44314	0.29428	0.55422	0.6244	0.61082	0.52172	0.60762	0.639275	0.9049	0.51848	0.92834	0.37312	0.94582	0.807402	0.87962	0.939927	0.992	0.465406	0.515322	0.31182	0.47488	0.57326	0.19384	0.6243	0.20242	0.58252	null	null
chr1	106724039	106724232	6	P23_Math5KO	P6_Math5KO_P23_Math5KO	0.6467	0.6922	0.540717	0.55105	0.469733	0.531767	0.627517	0.6192	0.620217	0.59745	0.612933	0.635267	0.598117	0.580217	0.634467	0.628367	0.586817	0.731633	0.803233	0.837	0.899233	0.863817	0.89105	0.859783	0.920517	0.8847	0.872767	0.906417	0.952017	0.9	0.883333	0.970238	0.955934	0.878064	0.872914	0.768917	0.710417	0.813533	0.421267	0.717617	0.34075	0.8477	3'UTR	null
chr1	107943478	107943492	7	P6_WT	P6_WT_P6_Math5KO	0.893957	0.933333	0.976814	0.980957	0.956071	0.964275	0.979586	1	0.976029	1	1	1	1	1	0.984129	1	NA	0.895671	0.952043	0.991071	0.984129	NA	0.898414	NA	0.955557	0.9594	0.969157	1	1	0.243197	1	0.804309	1	0.833333	0.4	1	1	NA	0.955071	0.945386	0.635414	0.642886	null	5'UTR
chr1	107943478	107943494	8	P23_WT	P23_WT_P23_Math5KO	0.894713	0.95	0.979712	0.983337	0.961562	0.97142	0.982137	1	0.979025	1	1	1	1	1	0.986112	1	NA	0.887875	0.952825	0.984375	0.986112	NA	0.9007	NA	0.961113	0.9594	0.973012	1	1	0.266369	1	0.82877	1	0.833333	0.4	1	1	NA	0.9569	0.952213	0.644225	0.649487	null	5'UTR
chr1	107978377	107978611	6	P23_Math5KO	P6_Math5KO_P23_Math5KO	0.0674	0.0883833	0.0266333	0.0334167	0.035	0.0399667	0.0378333	0.0333667	0.01515	0	0.0531667	0.0213	0.0365833	0.0132833	0.1222	0.137533	0.0208	0.118083	0.40135	0.469267	0.5142	0.4757	0.55645	0.278433	0.787567	0.269167	0.816433	0.30975	0.74465	0.712139	0.83292	0.486784	0.507382	0.645355	0.597222	0.310667	0.17285	0.4088	0.18955	0.554317	0.16535	0.499633	null	null
chr1	107978377	107978814	7	P23_WT	P6_WT_P23_WT	0.0702	0.0757571	0.0299714	0.0381714	0.0365	0.0342571	0.0324286	0.0286	0.0129857	0	0.0455714	0.0182571	0.0313571	0.0113857	0.111243	0.1236	0.0178286	0.101214	0.382971	0.471014	0.512171	0.491071	0.545529	0.278433	0.804929	0.264729	0.812586	0.297243	0.745414	0.753262	0.825043	0.508153	0.544143	0.655203	0.646358	0.266286	0.171971	0.386114	0.170414	0.536357	0.1637	0.505186	null	null
chr1	118481617	118482461	11	P6_Math5KO	P6_Math5KO_P23_Math5KO	0.801427	0.7624	0.703318	0.739	0.614509	0.631591	0.517209	0.493445	0.484618	0.512164	0.420064	0.413527	0.436655	0.359318	0.418845	0.399609	0.601136	0.279855	0.397718	0.3404	0.374545	0.386909	0.390691	0.642362	0.0615818	0.5804	0.0389818	0.671556	0.10531	0.0102273	0.00606064	0.541944	0.48293	0.749036	0.718941	0.3979	0.388464	0.405382	0.679718	0.503836	0.747409	0.365509	null	null
chr1	118570588	118570733	5	P6_Math5KO	P6_Math5KO_P23_Math5KO	0.9021	0.93662	0.89666	0.82652	0.8717	0.87086	0.84384	0.80776	0.8626	0.80204	0.80104	0.79256	0.7657	0.88052	0.83586	0.83328	0.87186	0.74946	0.75186	0.7431	0.68146	0.6622	0.81754	0.87308	0.8875	0.75454	0.85134	0.65466	0.85714	0.856444	0.86	0.927371	0.904365	0.592752	0.69987	0.78016	0.75112	0.68732	0.76284	0.49152	0.74846	0.34448	null	null
chr1	118891676	118891966	7	P23_Math5KO	P6_Math5KO_P23_Math5KO	0.749257	0.645	0.648	0.639586	0.555029	0.547229	0.3933	0.488343	0.428186	0.3797	0.3984	0.462943	0.394886	0.377929	0.490757	0.477743	0.494157	0.522186	0.6418	0.7235	0.7018	0.730157	0.728043	0.91	0.615129	0.8703	0.563714	0.858857	0.600043	0.489376	0.520396	0.648247	0.638767	0.327734	0.386995	0.653257	0.571029	0.728757	0.559014	0.799314	0.368643	0.863871	null	null
chr1	118910914	118911213	7	P23_Math5KO	P6_Math5KO_P23_Math5KO	0.119571	0.160043	0.0383571	0.0272143	0.0563571	0.0741857	0.0686429	0.0410286	0.0210143	0.0300857	0.0925286	0.0530857	0.0922143	0.0584286	0.2138	0.196643	0.0629429	0.202629	0.500343	0.688657	0.720986	0.644343	0.639457	0.66815	0.8005	0.661229	0.850657	0.642271	0.788171	0.753918	0.80293	0.905754	0.860703	0.872222	0.829268	0.0546571	0.3573	0.600157	0.304371	0.535443	0.276486	0.582443	null	null
chr1	118910934	118911265	7	P23_WT	P6_WT_P23_WT	0.126443	0.150671	0.0305714	0.0456429	0.0687857	0.0676857	0.0768	0.0410286	0.0210143	0.0300857	0.0699714	0.0530857	0.0779286	0.0568714	0.245543	0.192786	0.0486571	0.215614	0.444257	0.675214	0.733857	0.657186	0.6435	0.61452	0.824314	0.680714	0.835471	0.657971	0.826271	0.699156	0.779135	0.899488	0.857341	0.92619	0.870393	0.0795	0.379414	0.6537	0.308643	0.557514	0.298614	0.558629	null	null
chr1	119166021	119166321	6	P23_Math5KO	P6_Math5KO_P23_Math5KO	0.790667	0.742417	0.7672	0.7616	0.6534	0.598333	0.621783	0.529183	0.557833	0.64635	0.559883	0.637467	0.63265	0.4694	0.4366	0.548883	0.686017	0.409233	0.54895	0.480567	0.63635	0.5189	0.627583	0.1	0.57465	0.556617	0.504633	0.7187	0.594067	0.525718	0.420034	0.851747	0.888837	0.681985	0.648614	0.427033	0.63115	0.5644	0.38075	0.558183	0.289067	0.634133	null	null
chr1	119298906	119299056	5	P23_Math5KO	P6_Math5KO_P23_Math5KO	0.39034	0.46858	0.4461	0.44368	0.31836	0.36946	0.3862	0.33988	0.41692	0.34734	0.47168	0.35532	0.35972	0.52034	0.38424	0.46966	0.36542	0.52154	0.69272	0.80542	0.79976	0.84832	0.85206	0.85	0.86906	0.60772	0.88532	0.83492	0.91786	0.877778	0.905051	0.894167	0.878712	0.793214	0.930476	0.82184	0.48	0.69182	0.41764	0.74518	0.34466	0.74066	null	null
chr1	119304204	119304971	10	P23_WT	P6_WT_P23_WT	0.179875	0.226317	0.245117	0.230483	0.216183	0.2182	0.207675	0.237342	0.275933	0.266375	0.324342	0.26985	0.276108	0.306725	0.294617	0.390183	0.263017	0.410982	0.451708	0.585042	0.712255	0.671533	0.605242	0.585183	0.534718	0.677571	0.356689	0.673256	0.661883	0.386147	0.356046	0.824456	0.872436	0.956313	0.890637	0.822109	0.554625	0.677382	0.277136	0.67442	0.19273	0.643055	null	null
chr1	119304392	119304574	8	P23_Math5KO	P6_Math5KO_P23_Math5KO	0.145725	0.195137	0.2157	0.1744	0.160775	0.1686	0.09505	0.197488	0.242675	0.210313	0.286087	0.209725	0.253987	0.255475	0.21715	0.335075	0.27785	0.384887	0.365438	0.485312	0.665863	0.56875	0.506138	0.63556	0.418575	0.58855	0.287637	0.65835	0.633525	0.147959	0.2596	0.789714	0.842735	0.980303	0.909129	0.7988	0.4944	0.663687	0.262675	0.641175	0.138225	0.582113	null	null
chr1	119348670	119348957	9	P23_Math5KO	P6_Math5KO_P23_Math5KO	0.168811	0.142678	0.161056	0.123222	0.162467	0.191178	0.162289	0.167567	0.158033	0.199667	0.122878	0.145811	0.111511	0.160111	0.172289	0.192789	0.0625	0.136011	0.350122	0.548889	0.643478	0.492922	0.652144	0.594043	0.822412	0.506556	0.866275	0.6186	0.883489	0.850081	0.870062	0.950673	0.879704	0.844597	0.830413	0.567122	0.286267	0.609067	0.409756	0.602889	0.214289	0.642067	null	null
chr1	119795628	119795947	5	P6_WT	P6_WT_P23_WT	0.90214	0.95034	0.95536	0.9207	0.91786	0.92086	0.96368	0.94862	0.92506	0.91898	0.90638	0.86576	0.91332	0.90968	0.87028	0.84598	0.89904	0.87734	0.80994	0.80138	0.8488	0.827925	0.81228	0.88928	0.85834	0.8345	0.85778	0.754233	0.9072	0.869524	0.889402	0.693535	0.807129	0.849495	0.783484	0.842	0.886375	0.94506	0.86116	0.50048	0.8124	0.5503	null	null
chr1	120074004	120074523	9	P23_Math5KO	P6_Math5KO_P23_Math5KO	0.0246083	0.0270333	0.031175	0.03155	0.0490583	0.0491667	0.086625	0.0367083	0.0889667	0.0906583	0.120758	0.107625	0.106908	0.097975	0.2015	0.180233	0.05444	0.173858	0.3058	0.354258	0.460842	0.324409	0.40935	0.42855	0.587336	0.405825	0.4495	0.5289	0.366525	0.302686	0.344405	0.811585	0.770824	0.788892	0.775375	0.514942	0.32575	0.566473	0.206886	0.531486	0.19223	0.474556	null	null
chr1	120074217	120074523	6	P23_WT	P6_WT_P23_WT	0.0286667	0.0494333	0.0467	0.05315	0.0981167	0.08485	0.16015	0.0578333	0.164567	0.134	0.2017	0.167333	0.1753	0.177433	0.335617	0.296117	0.08888	0.256983	0.425533	0.44615	0.5383	0.38144	0.478117	0.42855	0.61642	0.571633	0.492733	0.814167	0.4296	0.35936	0.395834	0.905773	0.87766	0.930014	0.901201	0.698283	0.51525	0.7332	0.221767	0.5534	0.280817	0.52775	null	null
chr1	120186530	120187026	8	P23_WT	P6_WT_P23_WT	0.232577	0.321077	0.252338	0.247462	0.180746	0.1878	0.110692	0.172515	0.178377	0.160685	0.207292	0.160731	0.151285	0.133938	0.173077	0.178031	0.170831	0.191845	0.527031	0.717538	0.7104	0.6447	0.6948	0.595	0.775992	0.511592	0.835469	0.46913	0.8709	0.849707	0.782912	0.92159	0.958038	0.495995	0.439051	0.393415	0.367292	0.197515	0.345813	0.645492	0.401125	0.589157	null	null
chr1	120343008	120343481	6	P23_WT	P6_WT_P23_WT	0.11335	0.108267	0.109533	0.1081	0.08855	0.102883	0.117083	0.150883	0.09395	0.15185	0.188633	0.12845	0.145983	0.14245	0.174367	0.2646	0.17264	0.154683	0.272467	0.38835	0.489267	0.458833	0.574533	0.505525	0.608333	0.315	0.65705	0.558367	0.786117	0.461569	0.534127	0.865182	0.82595	1	0.851191	0.359325	0.339283	0.8151	0.239317	0.533367	0.372617	0.554583	3'UTR	null
chr1	120384301	120385003	8	P23_Math5KO	P6_Math5KO_P23_Math5KO	0.762112	0.7795	0.737812	0.7089	0.716037	0.785462	0.719375	0.729712	0.796075	0.7546	0.781575	0.739075	0.718975	0.71135	0.7367	0.736912	0.752012	0.825738	0.738537	0.78885	0.800238	0.750375	0.831137	0.6508	0.945525	0.73275	0.943037	0.7882	0.958337	0.964881	0.869391	0.96615	0.95952	0.905702	0.90726	0.718625	0.823362	0.637212	0.454663	0.718263	0.424975	0.7646	null	null
chr1	120458652	120459203	9	P23_Math5KO	P6_Math5KO_P23_Math5KO	0.649886	0.584725	0.480575	0.6153	0.405711	0.4481	0.358356	0.417533	0.4762	0.343533	0.374889	0.427525	0.423911	0.37755	0.385933	0.323789	0.404122	0.512563	0.600456	0.665422	0.6246	0.62845	0.619178	0.583422	0.834571	0.518411	0.807411	0.40696	0.877986	0.725391	0.740209	0.731829	0.782849	0.523759	0.395861	0.31715	0.54385	0.284033	0.194387	0.471178	0.155589	0.476133	null	null
chr1	120592482	120593064	10	P23_Math5KO	P6_Math5KO_P23_Math5KO	0.39521	0.36595	0.34255	0.36287	0.39222	0.32838	0.37111	0.35493	0.33985	0.29272	0.40491	0.30669	0.35832	0.30187	0.39372	0.40935	0.28287	0.30938	0.4394	0.61854	0.56478	0.73633	0.61945	0.3911	0.819987	0.51845	0.89602	0.324067	0.83365	0.763535	0.789351	0.931815	0.981667	0.882992	0.902251	0.38051	0.45875	0.43306	0.5774	0.7659	0.44683	0.73645	null	null
chr1	120645341	120645479	5	P23_Math5KO	P6_Math5KO_P23_Math5KO	0.47094	0.53884	0.54024	0.43258	0.52024	0.49528	0.47392	0.46012	0.35868	0.4274	0.4897	0.45742	0.41624	0.40764	0.49192	0.58672	0.36234	0.4404	0.79168	0.83468	0.88652	0.85364	0.85596	0.766667	1	0.78284	0.95726	0.81582	0.96142	0.955985	0.986667	0.95106	0.968947	0.977778	0.883889	0.6562	0.57202	0.76734	0.5599	0.83282	0.46852	0.83216	null	null
chr1	120883667	120883764	5	P23_Math5KO	P6_Math5KO_P23_Math5KO	0.73306	0.77816	0.76264	0.68882	0.51978	0.39858	0.53952	0.30242	0.29758	0.3153	0.25614	0.22956	0.1732	0.18224	0.1783	0.3009	0.31658	0.306867	0.47254	0.6737	0.70912	0.74974	0.67858	0.44206	0.78834	0.56734	0.8129	0.53966	0.80066	0.769419	0.822727	0.912262	0.909321	0.817778	0.845037	0.55194	0.33432	0.67346	0.33678	0.67034	0.3176	0.76032	null	null
chr1	121527211	121527628	21	P6_Math5KO	P6_WT_P6_Math5KO	0.377424	0.371736	0.366844	0.347764	0.371108	0.392248	0.310068	0.375972	0.387684	0.286072	0.337392	0.338868	0.362988	0.357016	0.362044	0.38318	0.48455	0.309191	0.342092	0.24256	0.232156	0.336496	0.30654	0.445455	0.258687	0.4206	0.188518	0.3622	0.254412	0.133759	0.125949	0.280277	0.188091	0.360729	0.312306	0.378396	0.362644	0.392568	0.189943	0.197204	0.552272	0.476347	null	null
chr1	121701895	121702261	8	P23_WT	P6_WT_P23_WT	0.539725	0.544225	0.627637	0.5242	0.530062	0.502637	0.550462	0.504537	0.542475	0.500888	0.4494	0.422262	0.548825	0.537563	0.43925	0.34365	0.606463	0.3377	0.304887	0.386575	0.323912	0.356187	0.41635	0.609529	0.209913	0.63905	0.1963	0.654863	0.279225	0.142932	0.0493311	0.511538	15:34:36.602000	0.0212849	0.0742618	0.414587	0.674975	0.58135	0.325587	0.6994	0.396313	0.575075	null	null
chr1	122339889	122340035	5	P23_Math5KO	P6_Math5KO_P23_Math5KO	0.20088	0.30786	0.14028	0.11774	0.10014	0.16396	0.09678	0.0739	0.06672	0.1422	0.14982	0.01936	0.07068	0.09562	0.08392	0.12804	0.05602	0.1314	0.36448	0.61586	0.44414	0.53548	0.3672	0.375	0.54286	0.35782	0.67614	0.18014	0.70584	0.525168	0.580443	0.725176	0.740909	0.676923	0.593414	0.04142	0.06994	0.06758	0.27754	0.57936	0.16266	0.59972	null	null
chr1	123178851	123178873	11	P6_WT	P6_WT_P6_Math5KO	0.994655	0.990682	0.865145	0.931345	0.994945	0.978527	1	0.994945	0.980545	0.972555	0.996364	0.943964	0.938455	0.959918	0.958155	0.9899	0.987656	1	0.972036	0.968182	0.830291	0.97083	0.993509	0.8222	0.977273	0.988636	0.931009	0.949673	0.918882	0.808442	0.573692	1	1	0.54329	0.574286	0.655567	NA	NA	0.987445	0.979873	0.558682	NA	null	null
chr1	124957365	124957622	7	P23_Math5KO	P6_Math5KO_P23_Math5KO	0.762029	0.787343	0.825586	0.788457	0.829814	0.822514	0.853757	0.872186	0.878557	0.829314	0.858643	0.862814	0.878514	0.834614	0.841186	0.8594	0.793071	0.929486	0.770957	0.838614	0.870671	0.857	0.797629	0.77142	0.894657	0.794371	0.9431	0.846743	0.943186	0.952106	0.971429	0.932517	0.965304	0.992063	0.970472	0.889986	0.937586	0.810786	0.428414	0.761071	0.379714	0.807186	null	null
chr1	124957405	124957622	6	P23_WT	P6_WT_P23_WT	0.769233	0.80745	0.81735	0.779517	0.840333	0.826267	0.857167	0.860683	0.86665	0.832917	0.862867	0.87065	0.88605	0.817467	0.845017	0.862283	0.822683	0.945517	0.757467	0.826	0.872933	0.849033	0.803583	0.714275	0.890983	0.766767	0.94155	0.839717	0.933717	0.944124	0.966667	0.92127	0.964572	0.990741	0.975355	0.8789	0.927183	0.78935	0.419567	0.755733	0.365217	0.788567	null	null
chr1	125848731	125849579	6	P23_WT	P6_WT_P23_WT	0.861029	0.8825	0.889471	0.832129	0.877029	0.795214	0.867271	0.8333	0.855229	0.835671	0.8812	0.828471	0.833214	0.867143	0.8364	0.844943	0.86536	0.891686	0.867571	0.901943	0.935871	0.918514	0.938257	0.83952	0.971429	0.8671	0.9833	0.934714	0.989014	0.868789	0.816444	0.907173	0.984127	0.769048	0.904239	0.857743	0.885586	0.786743	0.4047	0.9129	0.257471	0.7173	null	null
chr1	125869836	125870082	6	P23_WT	P6_WT_P23_WT	0.58165	0.517333	0.441267	0.477417	0.432383	0.329183	0.2552	0.297917	0.29215	0.243817	0.271033	0.2428	0.3164	0.269633	0.269967	0.311817	0.265367	0.280883	0.3683	0.51585	0.50035	0.519517	0.445767	0.3	0.76205	0.468417	0.4959	0.397317	0.581083	0.528138	0.446023	0.900357	0.845637	0.353175	0.530932	0.3765	0.39518	0.43545	0.214	0.53155	0.231617	0.501	3'UTR	null
chr1	12587644	12588071	10	P6_WT	P6_WT_P6_Math5KO	0.59992	0.60491	0.59929	0.61888	0.57935	0.61371	0.56811	0.56798	0.53222	0.562	0.4938	0.59731	0.54197	0.53674	0.58353	0.56507	0.53231	0.55062	0.64734	0.74739	0.7515	0.68334	0.70038	0.567333	0.85951	0.54424	0.80291	0.48448	0.81081	0.862976	0.851333	0.834158	0.75784	0.865459	0.811955	0.66144	0.58701	0.63922	0.79743	0.75215	0.47085	0.55948	null	null
chr1	125893027	125893594	12	P23_Math5KO	P6_Math5KO_P23_Math5KO	0.649038	0.648677	0.510254	0.4396	0.286015	0.385669	0.2729	0.342292	0.407831	0.297623	0.314485	0.348462	0.312877	0.272669	0.279562	0.336154	0.277215	0.333123	0.747546	0.810577	0.772131	0.805938	0.833885	0.837792	0.894138	0.792054	0.928992	0.796185	0.861923	0.801922	0.799816	0.945973	0.959751	0.674469	0.737032	0.649958	0.535925	0.684538	0.39695	0.810015	0.459483	0.790923	null	null
chr1	126083559	126083784	5	P23_Math5KO	P6_Math5KO_P23_Math5KO	0.62546	0.73688	0.4966	0.48044	0.2665	0.35548	0.24474	0.2264	0.20172	0.1995	0.1564	0.23496	0.26868	0.19338	0.1966	0.25174	0.25618	0.2837	0.57744	0.74706	0.75442	0.77042	0.74144	0.61664	0.82752	0.73358	0.85586	0.62378	0.91478	0.691914	0.794916	0.967473	0.906077	0.885253	0.80723	0.42468	0.44586	0.49832	0.59198	0.7959	0.44024	0.82706	null	null
chr1	126209429	126209655	5	P23_Math5KO	P6_Math5KO_P23_Math5KO	0.89366	0.90048	0.92586	0.94556	0.8675	0.87042	0.87252	0.85246	0.8239	0.83404	0.69128	0.75528	0.70018	0.7347	0.65612	0.62582	0.89388	0.4931	0.63108	0.82722	0.7274	0.7577	0.7864	0.89395	0.66142	0.81066	0.79242	0.84722	0.67142	0.804615	0.750952	0.991304	1	0.630199	0.714401	0.6636	0.75586	0.81958	0.54166	0.81864	0.4279	0.8613	null	null
chr1	12636701	12637182	6	P23_Math5KO	P6_Math5KO_P23_Math5KO	0.1283	0.134538	0.105563	0.09165	0.0678	0.099475	0.0468375	0.08825	0.084375	0.0748625	0.122737	0.0919625	0.0933625	0.11915	0.172275	0.193612	0.035725	0.127513	0.390587	0.6016	0.700987	0.530175	0.60975	0.489575	0.733314	0.536787	0.732275	0.51735	0.684213	0.720775	0.708358	0.832997	0.868361	0.426209	0.550051	0.586287	0.244025	0.649563	0.181267	0.6173	0.172067	0.632129	null	null
chr1	126461789	126462406	8	P23_Math5KO	P6_Math5KO_P23_Math5KO	0.520323	0.526438	0.416331	0.444469	0.288385	0.306377	0.189085	0.216577	0.271262	0.224877	0.195131	0.206377	0.201862	0.150415	0.132338	0.136069	0.282473	0.137608	0.266654	0.499527	0.342664	0.348125	0.399731	0.09604	0.72065	0.204908	0.646323	0.133733	0.632845	0.640188	0.677779	0.815874	0.856416	0.407656	0.38581	0.203083	0.300138	0.370354	0.0876429	0.304	0.0396125	0.330456	null	5'UTR
chr1	126490909	126491464	5	P23_Math5KO	P6_Math5KO_P23_Math5KO	0.53264	0.53826	0.45174	0.52484	0.52864	0.48256	0.46676	0.4739	0.52106	0.47864	0.40404	0.4297	0.41264	0.45764	0.34636	0.34026	0.5	0.22556	0.44534	0.5839	0.57098	0.45538	0.64624	0.6381	0.45454	0.60076	0.55456	0.80262	0.46798	0.399683	0.329394	0.916644	0.885203	0.480653	0.639231	0.72336	0.49286	0.74678	0.1443	0.56852	0.13426	0.50044	null	5'UTR
chr1	126490909	126492116	9	P23_WT	P6_WT_P23_WT	0.644067	0.650992	0.605775	0.667042	0.64305	0.620908	0.605367	0.577275	0.593258	0.600508	0.513117	0.575408	0.600292	0.584258	0.491225	0.494083	0.603567	0.29875	0.507508	0.63105	0.642633	0.551667	0.67865	0.714883	0.458092	0.719075	0.520467	0.81285	0.50435	0.468386	0.449781	0.893988	0.883618	0.59323	0.668429	0.849192	0.648417	0.77775	0.215944	0.637758	0.30675	0.621073	null	5'UTR
chr1	126619314	126619513	5	P6_Math5KO	P6_WT_P6_Math5KO	0.8812	0.87514	0.88836	0.87676	0.83134	0.84202	0.8507	0.86104	0.89126	0.84224	0.89158	0.8385	0.82916	0.87126	0.8287	0.81672	0.80878	0.92938	0.85252	0.8841	0.78728	0.74112	0.83984	0.627675	0.97666	0.53992	0.96944	0.3311	0.93382	0.95009	0.965035	0.967124	0.953453	0.888341	0.743128	0.93646	0.90864	0.91158	0.12604	0.18608	0.8614	0.8589	null	null
chr1	126688370	126688636	6	P23_Math5KO	P6_Math5KO_P23_Math5KO	0.850783	0.851417	0.822017	0.841	0.827083	0.866217	0.750467	0.75495	0.82735	0.75765	0.7254	0.69305	0.75875	0.778583	0.5724	0.644433	0.815717	0.48535	0.647417	0.714617	0.8231	0.710133	0.824717	0.685517	0.84762	0.863	0.845833	0.9049	0.828383	0.838678	0.925045	0.953042	0.902769	0.891168	0.87214	0.831017	0.767217	0.856167	0.420933	0.793633	0.419233	0.806033	null	null
chr1	126688370	126688754	8	P23_WT	P6_WT_P23_WT	0.793063	0.823425	0.755262	0.783875	0.733413	0.761637	0.66445	0.644787	0.71095	0.632625	0.601263	0.550737	0.62325	0.646	0.477563	0.549225	0.740138	0.380688	0.569788	0.657162	0.740038	0.660875	0.737012	0.685517	0.679029	0.789325	0.684975	0.895338	0.667125	0.719918	0.745123	0.833532	0.758948	0.699626	0.717994	0.8431	0.581987	0.826825	0.381213	0.724825	0.346775	0.708375	null	null
chr1	12670687	12671494	9	P23_Math5KO	P6_Math5KO_P23_Math5KO	0.277836	0.285707	0.31775	0.32055	0.262307	0.255014	0.263486	0.307471	0.385314	0.340293	0.395307	0.372921	0.36695	0.382943	0.353057	0.318343	0.309415	0.470921	0.578814	0.667957	0.680657	0.704121	0.699664	0.6422	0.79355	0.6142	0.805893	0.676886	0.851657	0.744512	0.700587	0.879329	0.928886	0.787437	0.721595	0.58085	0.510936	0.703443	0.40415	0.658964	0.282136	0.629391	null	5'UTR
chr1	12670877	12671407	5	P23_WT	P6_WT_P23_WT	0.194411	0.2203	0.215033	0.209522	0.166678	0.170544	0.195767	0.231078	0.2844	0.226778	0.302011	0.257933	0.269678	0.256522	0.282267	0.205456	0.227122	0.372222	0.615978	0.680267	0.663078	0.680967	0.684911	0.6712	0.833333	0.544322	0.870367	0.651678	0.899444	0.735264	0.757402	0.889554	0.958641	0.788369	0.751821	0.529333	0.416478	0.667856	0.23968	0.6379	0.314214	0.568533	null	5'UTR
chr1	126765645	126766240	6	P23_Math5KO	P6_Math5KO_P23_Math5KO	0.454414	0.5241	0.364529	0.3921	0.330957	0.311586	0.376329	0.294057	0.356714	0.284786	0.312557	0.353886	0.375043	0.304243	0.317757	0.371257	0.407314	0.3453	0.6336	0.768757	0.781686	0.771871	0.729771	0.610214	0.8998	0.687171	0.9609	0.639543	0.929386	0.89907	0.918282	0.987554	0.966234	0.870041	0.871134	0.586271	0.548829	0.634271	0.336583	0.64764	0.284233	0.837643	null	5'UTR
chr1	126865457	126865580	5	P23_Math5KO	P6_Math5KO_P23_Math5KO	0.68442	0.61898	0.506075	0.42668	0.29228	0.33442	0.14394	0.14926	0.0876	0.1179	0.078	0.05714	0.07688	0.108	0.06928	0.13882	0.19368	0.070825	0.38082	0.67748	0.61914	0.64044	0.69868	NA	0.89	0.38572	0.84742	0.1112	0.6883	0.866494	0.812865	0.874828	0.940185	0.178788	0.0192308	0.05595	0.13145	0.02488	0.333	0.50184	0.2321	0.5651	null	null
chr1	12697847	12698233	9	P23_Math5KO	P6_Math5KO_P23_Math5KO	0.211944	0.257644	0.211767	0.198856	0.231233	0.209267	0.230933	0.222622	0.158589	0.181711	0.192644	0.204589	0.2144	0.234389	0.337911	0.306167	0.26175	0.3226	0.531533	0.519967	0.514256	0.509522	0.594078	0.76254	0.601256	0.648656	0.668644	0.732133	0.585822	0.59082	0.617901	0.904088	0.905393	0.829756	0.795272	0.700986	0.452278	0.559733	0.394133	0.594989	0.368444	0.691778	null	5'UTR
chr1	127168064	127168431	8	P23_Math5KO	P6_Math5KO_P23_Math5KO	0.746478	0.765822	0.655311	0.643989	0.577744	0.521911	0.394456	0.414611	0.426844	0.3275	0.259756	0.267878	0.250178	0.234022	0.219178	0.228311	0.340775	0.227911	0.343233	0.394033	0.579211	0.466267	0.431756	0.71535	0.3187	0.690356	0.2512	0.7374	0.217978	0.167239	0.130952	0.522375	0.526868	0.631402	0.644381	0.625189	0.2975	0.4905	0.356612	0.694378	0.403738	0.78475	null	null
chr1	127373662	127373960	5	P23_Math5KO	P6_Math5KO_P23_Math5KO	0.59476	0.60486	0.49626	0.56726	0.63042	0.45592	0.4679	0.53486	0.42978	0.49956	0.4306	0.51472	0.42636	0.45692	0.43244	0.42692	0.625625	0.29486	0.58748	0.56124	0.66128	0.5	0.58932	0.87688	0.37892	0.8222	0.37032	0.88422	0.26658	0.234211	0.361046	0.823947	0.777252	0.954945	0.984615	0.5309	0.48054	0.76948	0.40692	0.59912	0.24234	0.67352	null	null
chr1	127538897	127539125	6	P23_WT	P6_WT_P23_WT	0.852217	0.848717	0.74775	0.759233	0.6638	0.743833	0.680467	0.628483	0.741117	0.687933	0.722933	0.6941	0.74245	0.746217	0.679517	0.653833	0.805133	0.68115	0.7827	0.81465	0.861583	0.821417	0.844483	0.93055	0.8551	0.831483	0.880783	0.93605	0.8895	0.915266	0.886243	0.984849	0.963427	0.988095	0.968518	0.849683	0.83264	0.906733	0.407567	0.720483	0.412617	0.68105	null	null
chr1	127580372	127580632	5	P23_Math5KO	P6_Math5KO_P23_Math5KO	0.8811	0.86396	0.86426	0.83872	0.8515	0.88634	0.8818	0.86578	0.90922	0.8838	0.90368	0.88872	0.92754	0.82946	0.9324	0.9017	0.9249	0.9549	0.81932	0.91826	0.81158	0.83056	0.88214	0.86952	0.8889	0.78372	0.96558	0.91696	0.92128	0.878788	0.911667	0.975	0.98	1	0.950628	0.9387	0.8803	0.74345	0.50665	0.78414	0.37762	0.72818	null	null
chr1	12763328	12763732	6	P23_WT	P6_WT_P23_WT	0.6321	0.560233	0.531817	0.486967	0.51205	0.47785	0.52115	0.48495	0.489683	0.5103	0.480333	0.528667	0.55345	0.45345	0.478833	0.499617	0.506617	0.4223	0.650667	0.749333	0.746683	0.648683	0.709017	0.62952	0.935	0.67175	0.837617	0.647383	0.846317	0.875177	0.838125	0.90382	0.94071	0.932539	0.840087	0.567117	0.609233	0.651033	0.354067	0.746883	0.4148	0.737183	null	5'UTR
chr1	12795207	12795552	5	P23_WT	P6_WT_P23_WT	0.56608	0.62204	0.4795	0.50772	0.4322	0.46142	0.41616	0.38914	0.48202	0.40804	0.42094	0.41136	0.33116	0.42462	0.39738	0.4042	0.3423	0.37778	0.54632	0.5963	0.67952	0.63666	0.66716	0.4	0.65812	0.55682	0.8131	0.54082	0.82272	0.760684	0.703611	0.880411	0.988889	0.875198	0.793447	0.3842	0.423	0.44004	0.20816	0.53668	0.24094	0.48256	null	null
chr1	12811197	12811910	8	P23_Math5KO	P6_Math5KO_P23_Math5KO	0.123125	0.159792	0.150775	0.128292	0.145258	0.138975	0.186692	0.217525	0.231692	0.170358	0.244833	0.210858	0.252183	0.190117	0.27395	0.270083	0.139691	0.238675	0.60505	0.716042	0.730842	0.72065	0.69935	0.67014	0.90571	0.673292	0.879117	0.567422	0.958	0.910906	0.849934	0.951334	0.958266	0.893396	0.927205	0.582683	0.452275	0.506483	0.38835	0.639009	0.40605	0.753911	null	null
chr1	12815263	12815564	8	P23_Math5KO	P6_Math5KO_P23_Math5KO	0.462725	0.458838	0.49115	0.4175	0.550412	0.599113	0.5307	0.571037	0.551238	0.5669	0.636088	0.614962	0.648775	0.65125	0.64105	0.6268	0.6342	0.621513	0.781875	0.8676	0.840263	0.827475	0.860675	0.79182	0.952638	0.852425	0.954725	0.878663	0.979975	0.961083	0.962175	0.963294	0.962894	0.89632	0.883088	0.767413	0.7224	0.786112	0.619275	0.801625	0.621075	0.865925	null	null
chr1	128276988	128277101	5	P6_Math5KO	P6_Math5KO_P23_Math5KO	0.95388	0.94224	0.88832	0.87372	0.90976	0.94146	0.89212	0.91588	0.94258	0.93474	0.9172	0.91372	0.9454	0.91106	0.84926	0.90096	0.92712	0.7109	0.75032	0.81866	0.7058	0.75032	0.7507	0.928675	0.5038	0.91426	0.51734	0.93462	0.69336	0.588986	0.556111	0.75944	0.786111	0.910909	0.936699	0.92636	0.91516	0.91616	0.90084	0.6859	0.87672	0.52078	3'UTR	null
chr1	128440508	128440829	9	P23_Math5KO	P6_Math5KO_P23_Math5KO	0.34335	0.3965	0.30576	0.309	0.13318	0.24372	0.24745	0.1817	0.19849	0.15033	0.23517	0.25494	0.18542	0.20195	0.24066	0.19841	0.12354	0.33053	0.44965	0.49147	0.65777	0.55661	0.59244	0.334267	0.879089	0.50317	0.83631	0.52559	0.8668	0.870725	0.814548	0.925974	0.900486	0.706688	0.735319	0.22055	0.41692	0.53806	0.2272	0.67436	0.22521	0.703344	null	null
chr1	128440522	128441256	10	P23_WT	P6_WT_P23_WT	0.294513	0.30054	0.235693	0.247713	0.167673	0.210407	0.191967	0.197147	0.188687	0.169147	0.191267	0.22226	0.171033	0.19238	0.203113	0.18928	0.09529	0.278713	0.386707	0.43844	0.516529	0.443836	0.443847	0.378757	0.609457	0.423673	0.608213	0.421787	0.630033	0.574925	0.527989	0.844052	0.796515	0.604434	0.596978	0.329627	0.400913	0.528307	0.17676	0.615492	0.221167	0.6277	null	null
chr1	128547056	128547334	6	P23_WT	P6_WT_P23_WT	0.399117	0.37055	0.4027	0.380117	0.358517	0.412733	0.363117	0.3833	0.363667	0.448583	0.518733	0.505567	0.477283	0.44125	0.457967	0.500617	0.468033	0.607667	0.660033	0.755433	0.836417	0.58215	0.73615	0.72428	0.9828	0.4722	0.962467	0.574983	0.974367	0.95817	0.914122	0.962652	0.958076	0.916667	0.78464	0.65648	0.4593	0.5815	0.384783	0.730233	0.413533	0.771483	null	null
chr1	128547056	128547425	8	P23_Math5KO	P6_Math5KO_P23_Math5KO	0.424337	0.435713	0.457675	0.415762	0.395675	0.443075	0.415587	0.472137	0.43	0.451825	0.53515	0.52155	0.557575	0.48225	0.5083	0.575512	0.48955	0.624875	0.7089	0.777937	0.846425	0.67735	0.774675	0.779243	0.975738	0.56915	0.966413	0.608325	0.971163	0.921752	0.906745	0.963655	0.968557	0.912946	0.833046	0.7138	0.613786	0.685614	0.411612	0.750637	0.383062	0.752637	null	null
chr1	128560310	128560375	5	P23_WT	P6_WT_P23_WT	0.5093	0.65682	0.62526	0.50706	0.49364	0.47296	0.6008	0.50998	0.42248	0.43144	0.5278	0.51694	0.46368	0.52716	0.52502	0.3849	0.43888	0.53212	0.55654	0.61592	0.64472	0.6206	0.6226	0.54286	0.94666	0.52398	0.92052	0.468	0.86226	0.768571	0.829402	0.933636	0.925556	0.86229	0.934615	0.8945	0.63684	0.60224	0.21926	0.56	0.38058	0.54696	null	null
chr1	128594092	128594916	13	P23_Math5KO	P6_Math5KO_P23_Math5KO	0.3639	0.381214	0.304779	0.292929	0.262679	0.264957	0.238964	0.254386	0.294907	0.310486	0.270521	0.263007	0.301714	0.305486	0.29125	0.297964	0.316971	0.225608	0.50545	0.629464	0.654736	0.619907	0.644514	0.789382	0.614215	0.698593	0.591186	0.8418	0.518629	0.523519	0.438577	0.876822	0.903681	0.50125	0.55823	0.758707	0.534343	0.843107	0.390585	0.618071	0.322208	0.660707	null	null
chr1	128594238	128594903	7	P23_WT	P6_WT_P23_WT	0.272675	0.2832	0.1999	0.186537	0.1667	0.197263	0.104987	0.134288	0.15195	0.165013	0.16485	0.119425	0.158137	0.18675	0.192775	0.15765	0.182475	0.0829571	0.407675	0.533212	0.564275	0.52515	0.548488	0.783829	0.580775	0.647238	0.48695	0.787943	0.4346	0.502018	0.418513	0.876536	0.862067	0.345941	0.423188	0.678538	0.397062	0.816612	0.260686	0.565612	0.276029	0.581875	null	null
chr1	128643218	128643632	6	P23_Math5KO	P6_Math5KO_P23_Math5KO	0.338683	0.351767	0.2754	0.22705	0.167783	0.249267	0.240767	0.135217	0.202483	0.238967	0.206317	0.141183	0.253417	0.1787	0.231283	0.192733	0.29565	0.19605	0.491683	0.562583	0.623933	0.6139	0.566583	0.4111	0.970517	0.565783	0.894017	0.39335	0.95	0.940476	0.890196	0.876732	0.956863	0.829167	0.831911	0.281567	0.331517	0.320167	0.2306	0.544333	0.235517	0.603733	null	null
chr1	128687127	128687521	8	P23_Math5KO	P6_Math5KO_P23_Math5KO	0.0641889	0.0679222	0.0396778	0.0457667	0.0405333	0.0584	0.0405889	0.0501778	0.0825778	0.132122	0.116378	0.106067	0.112633	0.0962333	0.165344	0.174933	0.0542222	0.178811	0.502467	0.734811	0.710078	0.730289	0.761978	0.7162	0.809167	0.704933	0.816222	0.857522	0.829756	0.638491	0.727978	0.945112	0.971986	0.818396	0.756124	0.652222	0.327467	0.632678	0.167743	0.530987	0.217533	0.690075	null	null
chr1	128758543	128759145	8	P23_Math5KO	P6_Math5KO_P23_Math5KO	0.753886	0.814979	0.592514	0.639771	0.543764	0.539536	0.428757	0.43335	0.355036	0.346464	0.295771	0.26605	0.30335	0.296471	0.321464	0.341221	0.4727	0.278064	0.643893	0.731429	0.76165	0.8095	0.846679	0.783325	0.841221	0.789057	0.875921	0.791514	0.917236	0.79362	0.801593	0.923115	0.892754	0.78071	0.773545	0.699236	0.389662	0.666843	0.311225	0.602425	0.22965	0.6992	null	null
chr1	128758546	128759145	7	P23_WT	P6_WT_P23_WT	0.7599	0.817115	0.591469	0.642162	0.553331	0.5383	0.439469	0.443892	0.354654	0.353169	0.304538	0.266	0.310492	0.294554	0.3219	0.331754	0.480215	0.278477	0.652	0.73	0.759631	0.807669	0.855592	0.783325	0.84	0.790315	0.870654	0.806246	0.915677	0.793129	0.78633	0.931624	0.88903	0.763842	0.756125	0.701738	0.395617	0.665508	0.327114	0.627886	0.248171	0.701343	null	null
chr1	128803730	128803959	6	P23_Math5KO	P6_Math5KO_P23_Math5KO	0.602167	0.641983	0.50395	0.537367	0.434483	0.360283	0.36735	0.426933	0.313083	0.312517	0.24575	0.3501	0.252483	0.2983	0.260583	0.225433	0.44445	0.2283	0.202567	0.428333	0.505133	0.395983	0.502383	0	0.620233	0.267633	0.72424	0.173617	0.6389	0.664772	0.664617	0.874895	0.874419	0.563041	0.595213	0.135533	0.465083	0.32835	0.0750833	0.331467	0.16055	0.539967	null	null
chr1	129101161	129101328	6	P6_WT	P6_WT_P6_Math5KO	0.906417	0.892033	0.917567	0.88575	0.944133	0.942817	0.936383	0.945283	0.912467	0.965767	0.8575	0.919567	0.8842	0.836917	0.890483	0.8971	0.933333	0.850133	0.776517	0.779733	0.8088	0.733733	0.8089	0.64285	0.768983	0.853033	0.523867	0.8625	0.75865	0.613275	0.584241	0.295829	0.28621	0.734943	0.84248	0.945767	0.98485	0.896783	0.805333	0.679433	0.364233	0.660533	null	null
chr1	130550462	130550698	8	P6_Math5KO	P6_Math5KO_P23_Math5KO	0.8197	0.776687	0.738563	0.840825	0.780887	0.765587	0.838987	0.775875	0.829363	0.801212	0.733675	0.834137	0.806813	0.7485	0.756775	0.795863	0.80345	0.797188	0.672612	0.675775	0.691075	0.637713	0.7213	0.376383	0.921787	0.568837	0.937875	0.587287	0.926638	0.913477	0.896729	0.777514	0.87328	0.917898	0.909528	0.816412	0.911075	0.811863	0.412687	0.285625	0.5891	0.267987	null	null
chr1	130854420	130854596	10	P23_WT	P6_WT_P23_WT	0.64104	0.74897	0.66332	0.58027	0.49955	0.48998	0.47958	0.54556	0.6021	0.65839	0.55055	0.50339	0.53798	0.48261	0.50442	0.49795	0.53858	0.57763	0.82231	0.77437	0.72509	0.78709	0.79046	0.8452	0.94508	0.81607	0.953133	0.58871	0.97917	0.973582	0.925354	0.95756	0.96962	0.910303	0.935165	0.74435	0.68209	0.67477	0.35517	0.61936	0.38133	0.69576	null	null
chr1	130854420	130854658	11	P23_Math5KO	P6_Math5KO_P23_Math5KO	0.635109	0.721791	0.654964	0.5789	0.484436	0.473845	0.486891	0.529455	0.592818	0.625809	0.528164	0.495064	0.508209	0.469036	0.5022	0.501164	0.519918	0.579664	0.811945	0.779073	0.734927	0.796345	0.797109	0.8452	0.934918	0.832791	0.95013	0.610945	0.9697	0.975984	0.922039	0.961418	0.972382	0.910882	0.925907	0.755473	0.665536	0.672255	0.363282	0.613727	0.376964	0.688455	null	null
chr1	13103576	13104658	25	P6_WT	P6_WT_P6_Math5KO	0.203769	0.183786	0.175914	0.178059	0.150686	0.159797	0.140017	0.168007	0.18211	0.160621	0.171824	0.20599	0.148483	0.182217	0.200983	0.143652	0.305564	0.162893	0.18975	0.241721	0.214603	0.256454	0.175897	0.44925	0.2333	0.179083	0.181583	0.169344	0.190952	0.130763	0.245711	0.562389	0.422585	0.21099	0.17994	0.304634	0.30716	0.400848	0.573681	0.478016	0.289662	0.356137	null	null
chr1	131088417	131088896	18	P23_Math5KO	P6_Math5KO_P23_Math5KO	0.45035	0.455711	0.532283	0.470422	0.564739	0.378094	0.4139	0.518478	0.542967	0.523217	0.464506	0.515461	0.408289	0.552806	0.504983	0.509661	0.347227	0.516756	0.691756	0.741861	0.810172	0.75135	0.754789	1	0.903167	0.698935	0.869262	0.677106	0.918871	0.928125	0.895238	0.932913	0.859444	0.858879	0.797533	0.650194	0.686922	0.647794	0.469456	0.683728	0.399589	0.72955	null	null
chr1	131088417	131088953	20	P23_WT	P6_WT_P23_WT	0.489065	0.483825	0.55229	0.485515	0.583215	0.40755	0.446855	0.53961	0.580465	0.552145	0.49725	0.543915	0.45576	0.57584	0.52491	0.53806	0.409192	0.531872	0.706455	0.75321	0.815255	0.754835	0.76632	0.916675	0.903167	0.712005	0.886693	0.687705	0.929013	0.9425	0.908604	0.936843	0.860242	0.867615	0.813933	0.671789	0.71198	0.67448	0.48203	0.703665	0.442565	0.746835	null	null
chr1	131112867	131113202	8	P23_WT	P23_WT_P23_Math5KO	0.609912	0.7094	0.660462	0.604513	0.607475	0.618587	0.664312	0.5486	0.56965	0.606225	0.6156	0.537412	0.597025	0.453675	0.546863	0.4683	0.549087	0.477938	0.502413	0.540438	0.534312	0.568	0.514925	0.571575	0.78125	0.6124	0.825313	0.63665	0.789863	0.67409	0.728318	0.490752	0.518455	0.747319	0.747073	0.550312	0.650362	0.653957	0.5024	0.538175	0.439638	0.3449	null	null
chr1	131198529	131198750	7	P23_WT	P6_WT_P23_WT	0.807671	0.724914	0.799814	0.706786	0.736529	0.737543	0.747871	0.791771	0.810429	0.768843	0.803429	0.725214	0.708229	0.697286	0.7323	0.737871	0.782729	0.828843	0.749686	0.805414	0.776371	0.715429	0.831086	0.619433	0.9528	0.500157	0.957686	0.720729	0.966657	0.954365	0.972222	0.838254	0.844113	0.881221	0.855194	0.956543	0.8029	0.769529	0.497857	0.8172	0.541014	0.7694	null	null
chr1	131267475	131267936	5	P23_Math5KO	P6_Math5KO_P23_Math5KO	0.85456	0.8797	0.83552	0.836	0.80142	0.8635	0.7778	0.86782	0.86252	0.8301	0.82304	0.81358	0.7464	0.78808	0.82886	0.82784	0.89216	0.71684	0.8115	0.83274	0.82848	0.83672	0.85784	0.7648	0.94834	0.83046	0.94756	0.86526	1	0.954248	0.967532	0.958207	0.942093	0.955556	0.966667	0.88658	0.88674	0.81648	0.64296	0.88686	0.45216	0.82172	null	null
chr1	13152014	13152564	9	P23_Math5KO	P23_WT_P23_Math5KO	0.926475	0.942467	0.938208	0.931767	0.902867	0.950783	0.924983	0.9521	0.92995	0.919367	0.916425	0.91565	0.930167	0.923167	0.929317	0.912875	0.885308	0.891733	0.895108	0.9026	0.916517	0.900767	0.889617	0.900533	0.9085	0.939433	0.885708	0.930683	0.880242	0.871972	0.927669	0.887598	0.883283	0.889722	0.941315	0.889742	0.947117	0.929275	0.783111	0.64618	0.923611	0.96545	null	null
chr1	131723298	131723696	8	P23_Math5KO	P6_Math5KO_P23_Math5KO	0.3531	0.307812	0.220025	0.204888	0.228213	0.175125	0.182462	0.192775	0.220413	0.129663	0.156612	0.211413	0.163837	0.177163	0.272525	0.250563	0.141025	0.292662	0.527038	0.715512	0.745188	0.744263	0.7872	0.7	0.83785	0.661787	0.888025	0.688757	0.911557	0.893849	0.871379	0.918642	0.947081	0.82882	0.861645	0.512675	0.451475	0.517312	0.322937	0.581425	0.307875	0.660438	null	null
chr1	131746281	131746846	6	P23_Math5KO	P6_Math5KO_P23_Math5KO	0.552743	0.625086	0.590986	0.581229	0.5883	0.5637	0.642757	0.655014	0.677386	0.6562	0.611614	0.575414	0.617186	0.608314	0.654729	0.597286	0.676	0.703186	0.7476	0.8077	0.8242	0.835543	0.848186	0.74405	0.952386	0.720671	0.971429	0.874143	0.958329	0.852182	0.889172	0.939394	0.979592	0.947421	0.937886	0.8622	0.686386	0.8561	0.513717	0.791086	0.467429	0.8662	null	5'UTR
chr1	131972706	131972864	5	P23_WT	P6_WT_P23_WT	0.08478	0.072	0.11284	0.05456	0.06512	0.1	0.16058	0.09672	0.11052	0.06666	0.10794	0.1191	0.23286	0.16596	0.24064	0.26878	0.1912	0.27614	0.4825	0.58812	0.69788	0.65734	0.5877	0.555567	0.8857	0.4948	0.86556	0.43112	0.92222	0.925	0.841667	0.917374	0.916883	0.833875	0.895604	0.58744	0.5785	0.57444	0.17902	0.58636	0.22154	0.4962	null	5'UTR
chr1	131972764	131973466	14	P23_Math5KO	P6_Math5KO_P23_Math5KO	0.180531	0.149762	0.14975	0.133713	0.137719	0.175394	0.201469	0.131581	0.174788	0.183144	0.249725	0.188444	0.250969	0.273238	0.333462	0.332338	0.180708	0.3024	0.586106	0.688806	0.690925	0.699769	0.772481	0.699733	0.948807	0.592788	0.925238	0.701319	0.91755	0.904102	0.861512	0.944368	0.940165	0.864006	0.872366	0.613006	0.540131	0.634587	0.33162	0.681562	0.311729	0.592788	null	5'UTR
chr1	132192238	132192553	5	P23_Math5KO	P6_Math5KO_P23_Math5KO	0.03828	0.02068	0.0259	0.0074	0.0174	0.02956	0.05384	0.02106	0.03158	0.04546	0.025	0.0421	0.06732	0.01818	0.067	0.0712	0	0.09636	0.3684	0.5338	0.62318	0.51525	0.5397	0.525	0.38335	0.4271	0.695233	0.54112	0.566667	0.562698	0.634091	0.96875	0.862771	0.82	0.84812	0.53448	0.06882	0.57122	0.1389	0.46218	0.09	0.62578	null	5'UTR
chr1	132195086	132195217	5	P23_WT	P6_WT_P23_WT	0.13778	0.1411	0.16052	0.08098	0.13628	0.12264	0.20194	0.14358	0.24496	0.1967	0.27286	0.25266	0.2082	0.25556	0.2116	0.2815	0.15274	0.3412	0.7296	0.84836	0.86012	0.8086	0.85652	0.75715	0.93572	0.72528	0.87576	0.93142	0.877767	0.857143	0.975	0.942857	0.905556	0.9375	0.895	0.85496	0.55805	0.86758	0.41654	0.83008	0.3806	0.80688	null	5'UTR
chr1	132195181	132195898	14	P23_Math5KO	P6_Math5KO_P23_Math5KO	0.304275	0.309669	0.227431	0.275537	0.296687	0.256731	0.319375	0.281856	0.315569	0.320094	0.363294	0.388344	0.413894	0.410612	0.3962	0.439462	0.279321	0.485938	0.815869	0.810994	0.850662	0.865369	0.849075	0.807092	0.884867	0.828631	0.885257	0.883825	0.889192	0.843957	0.845253	0.938632	0.920629	0.962821	0.957489	0.850825	0.620381	0.88824	0.471747	0.825447	0.504857	0.861975	null	5'UTR
chr1	132197425	132197760	6	P23_Math5KO	P6_Math5KO_P23_Math5KO	0.0402833	0.0762667	0.0847167	0.0632	0.0163167	0.0208333	0.0623167	0.0207333	0.0145	0.0284	0.0498333	0.0285	0.0743833	0.0474167	0.0786833	0.117917	0.0208333	0.08286	0.284267	0.3438	0.529033	0.443983	0.399733	0.185725	0.50345	0.369433	0.81954	0.458333	0.57635	0.510794	0.495513	0.684848	0.603441	0.478904	0.468353	0.491217	0.1693	0.530267	0.10694	0.3372	0.0656	0.469033	null	5'UTR
chr1	132283075	132283574	10	P23_WT	P6_WT_P23_WT	0.580615	0.572631	0.522908	0.488938	0.519869	0.4461	0.508623	0.508646	0.523377	0.4904	0.536977	0.488808	0.599138	0.488723	0.525377	0.521138	0.448275	0.657323	0.755631	0.834108	0.875	0.8367	0.822085	0.73547	0.865046	0.852423	0.849792	0.888275	0.928231	0.772885	0.925214	0.933813	0.952965	0.886477	0.953987	0.856985	0.747954	0.911615	0.576331	0.87307	0.500267	0.825518	null	null
chr1	132283075	132283640	12	P23_Math5KO	P6_Math5KO_P23_Math5KO	0.595693	0.589336	0.543757	0.4933	0.534321	0.463929	0.51775	0.512493	0.537943	0.501593	0.555764	0.502464	0.613486	0.516843	0.54005	0.536907	0.445846	0.672871	0.750357	0.82215	0.875357	0.823157	0.818921	0.759518	0.827064	0.847093	0.824807	0.879115	0.90955	0.772885	0.898088	0.906795	0.925074	0.874177	0.938226	0.857457	0.765957	0.906021	0.582786	0.867409	0.498708	0.831725	null	null
chr1	132316666	132316947	6	P23_Math5KO	P6_Math5KO_P23_Math5KO	0.2435	0.229633	0.19415	0.206417	0.145533	0.195517	0.165183	0.162167	0.0881333	0.0637	0.102933	0.0932667	0.139633	0.134483	0.154883	0.184283	0.140283	0.1223	0.4264	0.550717	0.673567	0.59025	0.588233	0.4193	0.650467	0.6127	0.629883	0.65912	0.6688	0.60873	0.543386	0.662286	0.660606	0.885672	0.826446	0.0834667	0.200883	0.8771	0.0730333	0.644467	0.251467	0.68715	null	null
chr1	132336316	132336638	12	P23_WT	P6_WT_P23_WT	0.608692	0.637658	0.5273	0.547758	0.562433	0.522808	0.55525	0.513358	0.583925	0.543292	0.618233	0.5837	0.605908	0.567042	0.620825	0.584658	0.501917	0.781217	0.836542	0.888383	0.91825	0.865367	0.913892	0.90952	0.934091	0.83705	0.974367	0.92278	0.957275	0.979167	0.920165	0.935188	0.928728	0.902955	0.939975	0.835967	0.763683	0.856308	0.357342	0.750617	0.298725	0.713267	null	null
chr1	132336316	132337507	20	P23_Math5KO	P6_Math5KO_P23_Math5KO	0.617938	0.647229	0.54371	0.575152	0.5948	0.545576	0.560219	0.545019	0.562395	0.521048	0.602348	0.593776	0.587819	0.604076	0.595481	0.579529	0.567639	0.689319	0.762357	0.7995	0.859571	0.839315	0.886148	0.832125	0.848789	0.823486	0.910271	0.8685	0.86261	0.842857	0.804842	0.923957	0.910079	0.886373	0.930508	0.849448	0.729695	0.838985	0.421855	0.74369	0.37882	0.73742	null	null
chr1	13235161	13235384	5	P6_WT	P6_WT_P6_Math5KO	0.8924	0.85058	0.91324	0.83802	0.87108	0.84966	0.78654	0.8158	0.81264	0.81692	0.77936	0.83226	0.77668	0.73438	0.72082	0.81652	0.84928	0.82232	0.70032	0.85358	0.78224	0.62728	0.69966	1	0.6354	0.91674	0.86874	0.86858	0.5911	0.749062	0.592778	0.0296704	0.0948716	0.757222	0.87692	0.85916	0.85306	0.86528	0.63314	0.55922	0.37002	0.42786	null	5'UTR
chr1	132799742	132801072	27	P23_Math5KO	P6_Math5KO_P23_Math5KO	0.135114	0.143472	0.143203	0.148217	0.165069	0.1591	0.158952	0.158428	0.174717	0.153383	0.196052	0.162838	0.174452	0.163241	0.251762	0.209676	0.216384	0.236119	0.439314	0.571631	0.577993	0.481638	0.573403	0.413748	0.843979	0.393624	0.823193	0.504431	0.779397	0.769086	0.754877	0.906562	0.808954	0.875346	0.892518	0.462172	0.431241	0.510834	0.308342	0.533821	0.326646	0.590761	null	null
chr1	132893311	132893429	6	P6_Math5KO	P6_Math5KO_P23_Math5KO	0.911	0.904167	0.911917	0.86325	0.918517	0.885833	0.939317	0.902767	0.882767	0.89075	0.904667	0.928483	0.915983	0.930367	0.890733	0.895817	0.97142	0.912883	0.609683	0.643617	0.46575	0.5013	0.45705	0.9	0.09545	0.872	0.1377	1	0.199483	0	0.0486112	0.885399	0.760511	0.736539	0.792933	0.9499	0.887867	0.981483	0.871617	0.668383	0.89355	0.58765	null	5'UTR
chr1	132934235	132934634	12	P6_Math5KO	P6_Math5KO_P23_Math5KO	0.81125	0.819633	0.760725	0.803483	0.764358	0.771242	0.786458	0.75595	0.73015	0.734692	0.674325	0.664442	0.739192	0.701708	0.692875	0.673058	0.795733	0.612767	0.565208	0.552717	0.467442	0.472225	0.56225	0.632108	0.279545	0.686917	0.279	0.641233	0.363575	0.295513	0.270544	0.444578	0.452921	0.781115	0.717691	0.85535	0.772275	0.841725	0.734417	0.555892	0.770692	0.525717	null	5'UTR
chr1	133025933	133026179	13	P6_WT	P6_WT_P23_WT	0.521008	0.520762	0.5462	0.469123	0.461131	0.496677	0.525469	0.464785	0.480069	0.462346	0.400985	0.456985	0.471958	0.442254	0.370058	0.502285	0.608442	0.406008	0.203277	0.197254	0.313385	0.207262	0.162625	0.126529	0.3089	0.245118	0.29157	0.289775	0.311115	NA	NA	0.4	0.4	0	NA	0.606208	0.342192	0.483309	0.546854	0.289677	0.633323	0.429892	null	5'UTR
chr1	133183733	133183908	7	P23_WT	P6_WT_P23_WT	0.0984143	0.0955286	0.0936286	0.0818286	0.0521429	0.0974143	0.0426714	0.0415857	0.0327857	0.00385714	0.0294714	0.0294714	0.0406571	0.0584	0.0746143	0.1218	0.0158714	0.108143	0.408614	0.4926	0.4776	0.345071	0.5302	0.713814	0.0919143	0.833129	0.221286	0.8971	0.144329	0.0253969	0.0337301	0.869883	0.929033	0.474428	0.339665	0.2878	0.0773857	0.885443	0.1782	0.643357	0.219457	0.6033	null	null
chr1	133183733	133183908	7	P23_Math5KO	P6_Math5KO_P23_Math5KO	0.0984143	0.0955286	0.0936286	0.0818286	0.0521429	0.0974143	0.0426714	0.0415857	0.0327857	0.00385714	0.0294714	0.0294714	0.0406571	0.0584	0.0746143	0.1218	0.0158714	0.108143	0.408614	0.4926	0.4776	0.345071	0.5302	0.713814	0.0919143	0.833129	0.221286	0.8971	0.144329	0.0253969	0.0337301	0.869883	0.929033	0.474428	0.339665	0.2878	0.0773857	0.885443	0.1782	0.643357	0.219457	0.6033	null	null
chr1	133194574	133194858	9	P23_WT	P6_WT_P23_WT	0.646478	0.747	0.681467	0.6388	0.627367	0.639511	0.616433	0.634944	0.668789	0.791567	0.774856	0.685811	0.762	0.678133	0.6906	0.771467	0.675433	0.767833	0.873611	0.895411	0.911656	0.897233	0.936767	0.85	0.936533	0.923378	0.976733	0.8923	0.959044	0.942677	0.919529	0.974499	0.972495	0.954112	0.956185	0.944544	0.854189	0.921433	0.421878	0.787067	0.389611	0.731922	null	null
chr1	133194800	133194858	5	P23_Math5KO	P6_Math5KO_P23_Math5KO	0.62522	0.75384	0.70374	0.705	0.63912	0.66264	0.6608	0.5778	0.63098	0.83926	0.766	0.66666	0.75004	0.662	0.6983	0.7865	0.6309	0.76164	0.89294	0.90228	0.92192	0.93864	0.96382	0.8	0.95394	0.95112	0.96924	0.875	0.94166	0.975	0.933333	0.9875	0.976974	0.952778	0.965714	0.93574	0.86544	0.9304	0.4783	0.80272	0.36542	0.82048	null	null
chr1	133199812	133200083	7	P23_Math5KO	P6_Math5KO_P23_Math5KO	0.8084	0.820943	0.619114	0.659657	0.542357	0.4841	0.549314	0.518357	0.498214	0.486714	0.367914	0.373671	0.432943	0.314614	0.2799	0.257886	0.284014	0.147083	0.277157	0.338357	0.4028	0.425843	0.4673	0.549217	0.338483	0.624371	0.192386	0.727829	0.163657	0.0709751	0	0.841117	0.920168	0.0496031	0.0526964	0.4302	0.292443	0.504686	0.334557	0.566371	0.376257	0.637257	null	null
chr1	133298702	133299027	11	P23_WT	P6_WT_P23_WT	0.389791	0.344782	0.262009	0.390718	0.328073	0.316691	0.343973	0.261736	0.297655	0.434955	0.392682	0.271036	0.282136	0.326564	0.438764	0.389864	0.249027	0.603309	0.490573	0.3608	0.432518	0.397409	0.568927	NA	0.4	0.668273	0.284073	0.7976	0.192057	0.183334	0.2	0.864773	0.751459	0.796714	0.739192	0.649709	0.516291	0.841145	0.450036	0.732418	0.538582	0.671464	null	null
chr1	133373010	133373381	7	P23_WT	P6_WT_P23_WT	0.806457	0.754814	0.733086	0.774171	0.722243	0.737014	0.669443	0.705714	0.684114	0.692671	0.749843	0.691871	0.717914	0.656857	0.709	0.695686	0.643143	0.690571	0.814229	0.902514	0.902871	0.9261	0.916129	0.863929	0.922729	0.868686	0.967757	0.881829	0.984129	0.828798	0.836168	0.977324	0.980272	0.9547	0.970748	0.721686	0.816657	0.753729	0.3624	0.773443	0.4096	0.636033	null	null
chr1	133410662	133410965	11	P23_WT	P6_WT_P23_WT	0.764727	0.839209	0.806773	0.718164	0.765809	0.754236	0.711118	0.702264	0.758155	0.706136	0.700609	0.696391	0.678145	0.684273	0.634845	0.6634	0.68253	0.719245	0.790627	0.812255	0.853164	0.809618	0.857345	0.917857	0.970455	0.8678	0.9664	0.8731	0.9654	0.929293	0.954506	0.942425	0.925831	0.949874	0.965106	0.770073	0.7546	0.756164	0.331509	0.538864	0.2445	0.474027	null	5'UTR
chr1	133659873	133660192	8	P6_Math5KO	P6_Math5KO_P23_Math5KO	0.891413	0.91215	0.901075	0.946125	0.898162	0.897162	0.910212	0.920975	0.916637	0.914587	0.903563	0.912813	0.924438	0.91905	0.91645	0.855975	0.911538	0.807763	0.622337	0.510337	0.527775	0.427262	0.528513	0.748313	0.368	0.686863	0.3312	0.6567	0.355	0.294138	0.222096	0.370627	0.407405	0.592135	0.519107	0.888475	0.902288	0.851371	0.7492	0.542686	0.8286	0.560588	null	5'UTR
chr1	133767451	133767776	8	P23_WT	P6_WT_P23_WT	0.451625	0.473037	0.405	0.41695	0.482063	0.423362	0.4687	0.401	0.42505	0.47565	0.452825	0.45825	0.434113	0.3948	0.411913	0.3966	0.531887	0.49255	0.494775	0.606012	0.62885	0.557438	0.675162	0.680957	0.815375	0.62765	0.845712	0.717487	0.889725	0.768794	0.80124	0.944653	0.947421	0.949671	0.966667	0.2176	0.57	0.6319	0.188475	0.53405	0.0947875	0.5572	null	null
chr1	133767451	133767776	8	P23_Math5KO	P6_Math5KO_P23_Math5KO	0.451625	0.473037	0.405	0.41695	0.482063	0.423362	0.4687	0.401	0.42505	0.47565	0.452825	0.45825	0.434113	0.3948	0.411913	0.3966	0.531887	0.49255	0.494775	0.606012	0.62885	0.557438	0.675162	0.680957	0.815375	0.62765	0.845712	0.717487	0.889725	0.768794	0.80124	0.944653	0.947421	0.949671	0.966667	0.2176	0.57	0.6319	0.188475	0.53405	0.0947875	0.5572	null	null
chr1	133887014	133887331	10	P23_Math5KO	P6_Math5KO_P23_Math5KO	0.11357	0.11961	0.10874	0.11804	0.07863	0.12562	0.1122	0.07738	0.09628	0.08513	0.04715	0.08305	0.08508	0.08123	0.10629	0.08181	0.0987444	0.08361	0.12788	0.14727	0.13186	0.10932	0.17781	NA	0.05555	0.20271	0.03047	0.21818	0.04361	0.0111111	0.0125	0.216923	0.361099	0.546121	0.67587	0.643011	0.124689	0.56983	0.14855	0.39574	0.1373	0.4584	null	null
chr1	133889986	133890367	11	P23_Math5KO	P6_Math5KO_P23_Math5KO	0.0821	0.0623091	0.0732	0.0670455	0.0610727	0.0778273	0.0603091	0.0714818	0.10313	0.0459909	0.0553364	0.0986	0.0579455	0.0607545	0.100136	0.0728273	0.0575818	0.09605	0.173191	0.370018	0.356518	0.349155	0.341709	0.2	0.298133	0.322555	0.350891	0.508733	0.366733	0.162143	0.399639	0.744658	0.660259	0.752994	0.732155	0.458245	0.251809	0.50616	0.134836	0.412164	0.112791	0.4434	null	null
chr1	133890107	133890754	15	P23_WT	P6_WT_P23_WT	0.170873	0.220673	0.206155	0.188364	0.192327	0.245686	0.166486	0.167195	0.191395	0.173818	0.190536	0.270959	0.224836	0.185491	0.210259	0.193077	0.131753	0.116885	0.235473	0.404268	0.458136	0.429645	0.397123	0.3	0.371753	0.385795	0.404433	0.549376	0.499732	0.352133	0.429654	0.679518	0.675371	0.798536	0.8019	0.619195	0.354409	0.718324	0.263118	0.586744	0.278571	0.561113	null	null
chr1	133906451	133906951	9	P23_Math5KO	P6_Math5KO_P23_Math5KO	0.294293	0.347621	0.344421	0.285686	0.3055	0.223136	0.254464	0.283479	0.221221	0.330257	0.272507	0.303036	0.263421	0.300064	0.295007	0.277679	0.183207	0.185	0.337657	0.468236	0.432121	0.489679	0.489986	0.635371	0.4683	0.570579	0.385817	0.664721	0.48585	0.292504	0.306237	0.428008	0.491668	0.55673	0.61342	0.681121	0.488021	0.744264	0.391087	0.475145	0.40539	0.720478	null	null
chr1	134042873	134043600	14	P23_WT	P6_WT_P23_WT	0.634429	0.601157	0.611529	0.582321	0.613957	0.58155	0.58835	0.5953	0.591029	0.633864	0.557093	0.601021	0.545829	0.60685	0.551321	0.576407	0.598408	0.595329	0.625221	0.716571	0.651407	0.68335	0.737721	0.790385	0.667986	0.726207	0.654	0.862633	0.652636	0.595222	0.658898	0.938953	0.921566	0.916624	0.918609	0.750236	0.720414	0.820279	0.451407	0.780829	0.434764	0.813221	null	null
chr1	134084965	134085212	7	P23_Math5KO	P6_Math5KO_P23_Math5KO	0.861071	0.848214	0.878014	0.915971	0.818514	0.857014	0.838971	0.808757	0.881686	0.827771	0.822871	0.7864	0.835286	0.758171	0.810914	0.782129	0.780957	0.846314	0.845414	0.814671	0.8715	0.841343	0.836486	0.89778	0.8605	0.842743	0.906571	0.861643	0.926086	0.82568	0.816553	0.983297	0.980952	0.924451	0.968498	0.8105	0.868757	0.812571	0.526429	0.672971	0.3212	0.669171	null	null
chr1	134086243	134086919	12	P23_WT	P6_WT_P23_WT	0.562438	0.585888	0.51935	0.569788	0.55408	0.53185	0.492556	0.443206	0.433688	0.453619	0.416219	0.460081	0.474156	0.4358	0.500931	0.526156	0.490392	0.48975	0.549856	0.72185	0.783587	0.727344	0.696488	0.802963	0.60809	0.796619	0.783327	0.866508	0.774069	0.684277	0.765285	0.955496	0.963983	0.957753	0.91462	0.814619	0.5436	0.858031	0.463508	0.812275	0.534608	0.879679	null	null
chr1	134306023	134306277	6	P23_Math5KO	P6_Math5KO_P23_Math5KO	0.773683	0.798583	0.689233	0.7193	0.6733	0.67155	0.584217	0.597233	0.5995	0.5566	0.584617	0.62445	0.483633	0.50045	0.610917	0.604333	0.564367	0.4756	0.778867	0.8544	0.824983	0.873	0.8757	0.916667	0.975283	0.823517	0.96875	0.953533	0.9375	1	0.883929	0.770468	0.836147	0.901994	0.851658	0.650817	0.583817	0.690417	0.339483	0.369817	0.1689	0.58905	null	null
chr1	134332920	134333054	5	P6_Math5KO	P6_Math5KO_P23_Math5KO	0.64744	0.72476	0.47244	0.63864	0.6801	0.61698	0.47874	0.51304	0.33968	0.33442	0.28602	0.47152	0.25698	0.37066	0.2506	0.31646	0.4762	0.08335	0.19876	0.15876	0.15574	0.02666	0.1301	NA	0	0.08038	0.04616	0	0	0	0	0	0.0894444	0.0625	0.0320512	0.0923	0.30838	0.22334	0.33364	0.14882	0.4647	0.08092	null	5'UTR
chr1	134647699	134648279	11	P23_WT	P6_WT_P23_WT	0.31034	0.372	0.455973	0.356427	0.344153	0.366847	0.291273	0.394867	0.326927	0.37006	0.392633	0.35576	0.374413	0.35304	0.441247	0.420153	0.35206	0.318986	0.633227	0.726013	0.74066	0.750067	0.750747	0.755567	0.872092	0.688627	0.917129	0.73279	0.945571	0.87929	0.807619	0.602309	0.324011	0.925904	0.893634	0.767214	0.5841	0.75734	0.367382	0.761369	0.439367	0.71063	null	5'UTR
chr1	134773307	134773427	7	P23_WT	P6_WT_P23_WT	0.628686	0.500071	0.585943	0.6677	0.536729	0.576886	0.664186	0.622829	0.677329	0.624214	0.715443	0.516757	0.616314	0.755	0.627014	0.677386	0.709629	0.772386	0.846657	0.877114	0.881371	0.898514	0.837614	0.985714	0.982143	0.744986	0.989014	0.867686	0.952386	0.933333	0.977778	0.887807	0.889015	0.934876	0.991071	0.894486	0.793529	0.900014	0.502857	0.799114	0.482243	0.7165	null	null
chr1	135018142	135018412	5	P23_Math5KO	P6_Math5KO_P23_Math5KO	0.80938	0.78966	0.83388	0.76004	0.83306	0.7854	0.84168	0.89196	0.8066	0.8492	0.82546	0.80118	0.82254	0.82062	0.82058	0.87316	0.8454	0.81314	0.82686	0.84122	0.8863	0.89338	0.84148	0.975	0.97	0.90378	0.96626	0.97396	0.96666	0.947593	0.936343	0.990909	0.978947	0.984615	0.951986	0.89692	0.89694	0.932	0.56216	0.8792	0.5066	0.8858	null	null
chr1	135186334	135187216	13	P23_WT	P6_WT_P23_WT	0.334185	0.388031	0.280046	0.337085	0.3053	0.271138	0.308654	0.277631	0.254185	0.3708	0.312646	0.343985	0.338315	0.320231	0.265608	0.287485	0.384864	0.1998	0.279292	0.390108	0.449885	0.343954	0.531354	0.314286	0.48575	0.495231	0.400923	0.594809	0.508542	0.421619	0.450305	0.614723	0.56188	0.643104	0.599222	0.399838	0.3582	0.504323	0.336531	0.5749	0.263762	0.491162	null	null
chr1	135337356	135337819	8	P6_Math5KO	P6_Math5KO_P23_Math5KO	0.917388	0.917675	0.930512	0.90375	0.946738	0.910338	0.903138	0.890275	0.904088	0.897913	0.906713	0.917262	0.931137	0.937175	0.9082	0.922825	0.923438	0.934937	0.784188	0.7003	0.598938	0.70445	0.6353	0.844167	0.576987	0.890725	0.343975	0.971975	0.50265	0.528182	0.670238	0.120534	0.182314	0.947716	0.945685	0.960063	0.936388	0.878687	0.833512	0.625838	0.866738	0.528837	null	null
chr1	135488692	135489103	13	P23_WT	P6_WT_P23_WT	0.377529	0.466421	0.508307	0.43295	0.45705	0.454257	0.482957	0.492721	0.513943	0.544164	0.54005	0.551636	0.528207	0.559257	0.546971	0.456614	0.58952	0.514538	0.647364	0.730257	0.718786	0.734507	0.68655	0.7745	0.795775	0.669071	0.834064	0.7171	0.820114	0.860372	0.751526	0.227708	0.277637	0.775733	0.712738	0.754329	0.652093	0.790871	0.371638	0.820623	0.454307	0.762436	null	null
chr1	135488692	135489302	15	P23_Math5KO	P6_Math5KO_P23_Math5KO	0.407433	0.47792	0.526273	0.445527	0.47756	0.476967	0.504467	0.520193	0.53438	0.570747	0.556573	0.567387	0.549247	0.575307	0.571913	0.488187	0.617745	0.525407	0.650673	0.740667	0.724633	0.749307	0.699113	0.799556	0.804492	0.68244	0.83846	0.733336	0.826553	0.857559	0.76378	0.23677	0.296165	0.790684	0.727722	0.770707	0.652093	0.804813	0.377236	0.809629	0.449827	0.762887	null	null
chr1	135587879	135588949	18	P23_Math5KO	P6_Math5KO_P23_Math5KO	0.656711	0.680184	0.683958	0.713816	0.692495	0.7025	0.651684	0.6136	0.690668	0.650711	0.569411	0.614247	0.544037	0.582068	0.548458	0.536684	0.680105	0.677089	0.568563	0.669374	0.705226	0.636926	0.643868	0.769691	0.664661	0.830642	0.652421	0.838444	0.706168	0.477355	0.581158	0.607875	0.63122	0.624626	0.59926	0.867684	0.678989	0.858526	0.407127	0.692047	0.389083	0.670383	null	null
chr1	135637741	135638480	8	P23_Math5KO	P6_Math5KO_P23_Math5KO	0.547467	0.577767	0.537867	0.488611	0.492678	0.445456	0.523167	0.471244	0.4616	0.457189	0.471289	0.462033	0.406011	0.447978	0.427956	0.476467	0.38164	0.407656	0.478956	0.545789	0.5376	0.460522	0.585822	0.53642	0.461467	0.634556	0.455722	0.608325	0.572856	0.412924	0.456004	0.600272	0.567901	0.462699	0.56464	0.611744	0.478411	0.5281	0.485117	0.572833	0.4274	0.808638	null	null
chr1	135819693	135819942	5	P23_Math5KO	P6_Math5KO_P23_Math5KO	0.38796	0.41042	0.3071	0.45958	0.31964	0.4608	0.40616	0.36738	0.38802	0.40584	0.40296	0.48858	0.47688	0.39936	0.50932	0.40998	0.31928	0.53246	0.5877	0.749	0.5869	0.62672	0.71066	0.6	0.6369	0.53318	0.72576	0.81198	0.88254	0.707778	0.731566	0.826156	0.773793	0.811189	0.966667	0.8733	0.57776	0.92332	0.664	0.76375	0.26116	0.79644	null	null
chr1	135866929	135867247	7	P23_Math5KO	P6_Math5KO_P23_Math5KO	0.490786	0.492029	0.476871	0.4725	0.403114	0.507186	0.395043	0.432543	0.439643	0.415329	0.418129	0.490014	0.399486	0.525257	0.411529	0.4626	0.292433	0.4416	0.800214	0.879643	0.860371	0.825271	0.887229	0.6667	1	0.810457	1	0.885714	0.980271	0.957143	0.936224	0.958442	0.978022	0.932889	0.918269	0.606514	0.486343	0.694414	0.593314	0.794629	0.508486	0.8312	null	null
chr1	135915509	135915846	11	P23_WT	P6_WT_P23_WT	0.757882	0.722827	0.743045	0.714555	0.745627	0.704255	0.661755	0.679891	0.726	0.622064	0.677136	0.711536	0.740873	0.7228	0.666645	0.723445	0.744173	0.674491	0.760091	0.843836	0.841655	0.746473	0.842091	0.76	0.990909	0.811591	0.972536	0.8738	0.953345	0.898951	0.81777	0.943902	0.970051	0.961327	0.985227	0.719409	0.731445	0.765864	0.680955	0.887745	0.6553	0.795791	null	null
chr1	135915740	135915881	8	P23_Math5KO	P6_Math5KO_P23_Math5KO	0.720137	0.7447	0.733012	0.75205	0.692688	0.69585	0.609012	0.698887	0.647837	0.534813	0.674863	0.6548	0.674987	0.679037	0.627725	0.6685	0.789887	0.647837	0.694187	0.821125	0.834662	0.7475	0.850788	0.808325	1	0.732225	0.97185	0.768188	0.9678	0.81582	0.770705	0.918184	0.988613	0.928662	0.975446	0.6841	0.6228	0.662837	0.586237	0.81825	0.500725	0.766175	null	null
chr1	136104501	136104677	7	P23_WT	P6_WT_P23_WT	0.812971	0.781429	0.782571	0.794386	0.787929	0.799357	0.760929	0.722471	0.7001	0.776614	0.666371	0.655543	0.649686	0.658486	0.665	0.619371	0.690571	0.472171	0.662571	0.853314	0.812786	0.727629	0.866614	0.925	0.788314	0.844286	0.870857	0.8857	0.876014	0.769208	0.902778	0.935083	0.897217	0.587626	0.550733	0.864957	0.7844	0.852614	0.5544	0.841214	0.618129	0.788414	null	null
chr1	136173361	136173553	7	P23_Math5KO	P6_Math5KO_P23_Math5KO	0.408771	0.319486	0.381771	0.3328	0.365	0.399529	0.337943	0.5552	0.482214	0.463986	0.461557	0.627714	0.500529	0.559257	0.520457	0.482471	0.5776	0.581733	0.470814	0.521257	0.649	0.559114	0.612343	0.5714	0.409	0.704414	0.532571	0.7054	0.4339	0.33305	0.45	0.567436	0.72381	0.577551	0.610575	0.9	0.5	0.569075	0.414271	0.629314	0.316143	0.5534	null	null
chr1	136228623	136228912	9	P23_WT	P6_WT_P23_WT	0.131456	0.155589	0.0961	0.132711	0.0994667	0.109911	0.122567	0.100389	0.0977889	0.105978	0.112233	0.0769667	0.148522	0.0564889	0.133144	0.165378	0.077775	0.171289	0.420011	0.558267	0.650722	0.645189	0.729289	0.5857	0.951183	0.508444	0.895144	0.569222	0.7858	0.880953	0.871262	0.831517	0.875722	0.712654	0.766767	0.182722	0.404589	0.230667	0.100411	0.557067	0.208956	0.629344	null	null
chr1	136228676	136228912	6	P23_Math5KO	P6_Math5KO_P23_Math5KO	0.17445	0.233383	0.106617	0.166	0.1198	0.164867	0.175083	0.10765	0.131533	0.0809	0.1469	0.11545	0.16345	0.0847333	0.184567	0.208717	0.077775	0.215267	0.546683	0.675	0.769517	0.7363	0.80605	0.5857	0.951183	0.6886	0.931617	0.733467	0.8662	0.880953	0.939767	0.89797	0.882035	0.781945	0.844342	0.1756	0.458733	0.268483	0.150617	0.652567	0.252317	0.712183	null	null
chr1	136231369	136232018	11	P23_Math5KO	P6_Math5KO_P23_Math5KO	0.06605	0.0626	0.03045	0.044325	0.0294833	0.0631833	0.0299833	0.0693417	0.0667167	0.0397833	0.091425	0.0830727	0.119509	0.0914636	0.149525	0.145325	0.0454545	0.151273	0.311208	0.452583	0.568664	0.540658	0.571908	0.447217	0.737708	0.474358	0.70915	0.53851	0.685036	0.55101	0.680776	0.886111	0.873352	0.824578	0.830087	0.407991	0.40969	0.264864	0.1414	0.436758	0.138255	0.461683	null	null
chr1	136232492	136233227	12	P23_WT	P6_WT_P23_WT	0.00925	0.0140286	0.0114286	0.00285714	0.00962143	0.0201786	0.00460714	0.00567143	0.00255	0.0322	0.0152786	0.0105143	0.0157571	0.00956429	0.0284714	0.0346143	0.0180308	0.0252429	0.131564	0.334543	0.4718	0.444779	0.473436	0.244433	0.622669	0.302264	0.579293	0.466208	0.503971	0.491919	0.473348	0.851342	0.904925	0.769585	0.751364	0.130955	0.127446	0.114162	0.074175	0.381315	0.0357111	0.492146	null	null
chr1	136232661	136233236	10	P23_Math5KO	P6_Math5KO_P23_Math5KO	0.0117929	0.0140286	0.00571429	0.00285714	0.00962143	0.0201786	0.00460714	0.00567143	0.00255	0.0322	0.00978571	0.00820714	0.0129	0.00956429	0.0249	0.0332	0.0167429	0.0252429	0.127921	0.322557	0.436679	0.437871	0.440693	0.25999	0.618785	0.283586	0.551979	0.461815	0.496279	0.496381	0.422439	0.851342	0.904925	0.763091	0.746602	0.1315	0.123077	0.107223	0.0731333	0.359615	0.04325	0.472285	null	null
chr1	136309406	136309645	6	P6_WT	P6_WT_P6_Math5KO	0.946367	0.92675	0.921533	0.90935	0.898983	0.93435	0.872883	0.926433	0.906033	0.936933	0.8278	0.863567	0.854933	0.826	0.850583	0.866333	0.9441	0.829917	0.844333	0.856283	0.7423	0.8436	0.8814	0.92046	0.784317	0.925017	0.84485	0.928383	0.813983	0.696729	0.610775	0.655582	0.780408	0.717763	0.760904	0.9429	0.918333	0.9182	0.67435	0.684083	0.28205	0.43235	null	null
chr1	136362669	136363222	10	P23_WT	P6_WT_P23_WT	0.33356	0.40394	0.28877	0.29569	0.22231	0.2278	0.2133	0.22934	0.19498	0.14217	0.1501	0.1396	0.17767	0.13339	0.16328	0.27113	0.155156	0.30249	0.4848	0.65298	0.69589	0.59589	0.69294	0.491386	0.92437	0.52558	0.92895	0.14966	0.92953	0.794329	0.867958	0.946135	0.953386	0.796874	0.763185	0.06982	0.28859	0.17284	0.29729	0.70892	0.3916	0.6217	null	null
chr1	136569773	136570191	16	P6_WT	P6_WT_P6_Math5KO	0.388688	0.356588	0.353137	0.446044	0.394681	0.406156	0.290637	0.401637	0.479731	0.460075	0.409594	0.425413	0.42245	0.436631	0.418588	0.441144	0.423554	0.417388	0.450862	0.507425	0.580831	0.558192	0.545306	0.405223	0.577731	0.411464	0.695447	0.672319	0.745581	0.576142	0.433157	0.53998	0.385634	0.779338	0.737375	0.67655	0.633436	0.6688	0.4505	0.433193	0.192669	0.462256	null	null
chr1	136569773	136570191	16	P23_Math5KO	P6_Math5KO_P23_Math5KO	0.388688	0.356588	0.353137	0.446044	0.394681	0.406156	0.290637	0.401637	0.479731	0.460075	0.409594	0.425413	0.42245	0.436631	0.418588	0.441144	0.423554	0.417388	0.450862	0.507425	0.580831	0.558192	0.545306	0.405223	0.577731	0.411464	0.695447	0.672319	0.745581	0.576142	0.433157	0.53998	0.385634	0.779338	0.737375	0.67655	0.633436	0.6688	0.4505	0.433193	0.192669	0.462256	null	null
chr1	136570627	136570856	6	P23_WT	P6_WT_P23_WT	0.3151	0.290483	0.37535	0.281117	0.276017	0.29625	0.278833	0.3148	0.368933	0.309	0.298567	0.35565	0.307667	0.334617	0.263117	0.368517	0.243067	0.387133	0.384717	0.52195	0.55935	0.6003	0.576867	0.25	0.43045	0.5986	0.641733	0.663717	0.55355	0.307725	0.309382	0.477129	0.560868	0.960119	0.920113	0.514183	0.551	0.639933	0.360633	0.695333	0.363567	0.629917	null	null
chr1	136661937	136662464	10	P23_Math5KO	P6_Math5KO_P23_Math5KO	0.14302	0.12555	0.13572	0.08307	0.08468	0.10111	0.12239	0.09117	0.09247	0.07982	0.09014	0.07261	0.08852	0.08306	0.0932	0.14177	0.02429	0.09024	0.32337	0.51972	0.5531	0.49945	0.5568	0.38238	0.70484	0.44008	0.69851	0.24179	0.65722	0.648588	0.62175	0.822201	0.827566	0.426347	0.441539	0.26111	0.191711	0.320278	0.247725	0.61263	0.243	0.66019	null	null
chr1	136696051	136696509	19	P23_Math5KO	P6_Math5KO_P23_Math5KO	0.0598053	0.0695526	0.0789158	0.0608	0.0783105	0.0619316	0.0905474	0.110611	0.0917684	0.0823316	0.0951	0.0899105	0.108679	0.0790737	0.117237	0.111379	0.0587667	0.138028	0.316611	0.518363	0.456547	0.540021	0.617505	0.358337	0.843689	0.403395	0.774447	0.444332	0.754063	0.577288	0.63336	0.548726	14:15:34.710000	0.760305	0.803285	0.256437	0.347471	0.466368	0.203294	0.414911	0.1627	0.567842	null	5'UTR
chr1	136698592	136699130	9	P23_Math5KO	P6_Math5KO_P23_Math5KO	0.288656	0.204256	0.273822	0.3089	0.319378	0.232011	0.260767	0.1816	0.243644	0.2167	0.179144	0.2165	0.290211	0.147956	0.316989	0.263144	0.245944	0.237933	0.421422	0.587211	0.549244	0.5221	0.478178	0.635371	0.698122	0.506533	0.586378	0.726633	0.660044	0.460341	0.52299	0.915053	21:22:39.629000	0.955429	0.872421	0.105267	0.527989	0.449689	0.3446	0.618556	0.3752	0.723089	null	5'UTR
chr1	136849121	136849456	11	P23_Math5KO	P6_Math5KO_P23_Math5KO	0.730036	0.778136	0.618636	0.558282	0.548118	0.578264	0.467118	0.551218	0.409709	0.470655	0.496955	0.407109	0.412736	0.4436	0.406318	0.435309	0.451127	0.364018	0.614227	0.786282	0.757245	0.703891	0.752773	0.72173	0.832091	0.692982	0.917145	0.564582	0.884991	0.770551	0.839895	0.88549	0.910931	0.83235	0.867138	0.574973	0.521445	0.596536	0.625664	0.795936	0.398991	0.840318	null	null
chr1	136957965	136958171	7	P6_WT	P6_WT_P6_Math5KO	0.0963875	0.054725	0.1041	0.0770375	0.117763	0.170675	0.087475	0.117313	0.0720625	0.141513	0.186925	0.150138	0.107625	0.171987	0.136362	0.190425	0.0794	0.162513	0.1549	0.162375	0.140483	0.399133	0.356612	0.1429	0.199412	0.302613	0.147813	0.3	0.256437	0.09375	0.181197	0.561319	0.657738	0.408076	0.47315	0.30265	0.257133	0.590767	0.587263	0.7336	0.132357	0.311725	null	null
chr1	136958058	136958171	5	P23_WT	P23_WT_P23_Math5KO	0.05326	0.03464	0.09146	0.0458	0.06666	0.08196	0.03	0.07444	0.01538	0.1201	0.10658	0.0772	0.04798	0.1065	0.05988	0.10802	0.0588	0.12572	0.0375	0.126767	0.103575	0.1333	0.28788	NA	0.10334	0.15852	0.10602	0.125	0.25316	0.0857142	0.076923	0.527475	0.569048	0.223214	0.388034	0.1053	0.2381	0.4211	0.4901	0.73386	0.09454	0.1992	null	null
chr1	137129581	137129773	6	P6_Math5KO	P6_WT_P6_Math5KO	0.884867	0.903533	0.793283	0.808583	0.72375	0.662367	0.56995	0.578783	0.500467	0.6216	0.5436	0.5091	0.536233	0.5835	0.478467	0.5141	0.765117	0.500083	0.617667	0.730067	0.758883	0.758333	0.76305	0.786433	0.83845	0.623933	0.866167	0.71502	0.716317	0.772879	0.712136	0.706415	0.716902	0.673263	0.6598	0.526783	0.441233	0.64675	0.410483	0.654033	0.7467	0.770567	null	null
chr1	137176939	137177091	10	P23_WT	P6_WT_P23_WT	0.92787	0.90395	0.8284	0.84141	0.63567	0.7147	0.57334	0.57478	0.64866	0.5547	0.54863	0.51887	0.5059	0.51712	0.45369	0.43076	0.62325	0.42838	0.54986	0.79817	0.73942	0.75015	0.83807	0.79245	0.79533	0.75553	0.74524	0.76502	0.79171	0.62006	0.589145	0.841799	0.884724	0.858539	0.854673	0.68532	0.58367	0.7379	0.3489	0.76545	0.34441	0.62089	null	null
chr1	137176987	137177091	8	P23_Math5KO	P6_Math5KO_P23_Math5KO	0.924	0.916737	0.809588	0.831562	0.661825	0.735463	0.6009	0.588125	0.71005	0.576512	0.583987	0.578875	0.54225	0.524975	0.457163	0.45085	0.68605	0.480538	0.574225	0.803588	0.7457	0.721175	0.855038	0.790562	0.827113	0.75625	0.751	0.796362	0.791212	0.654762	0.629613	0.83082	0.877146	0.837063	0.857925	0.698612	0.617213	0.758363	0.360613	0.744475	0.338962	0.628587	null	null
chr1	137256567	137257396	12	P23_WT	P6_WT_P23_WT	0.826225	0.866542	0.821142	0.816517	0.735933	0.767058	0.793067	0.818142	0.812492	0.755317	0.783825	0.785833	0.782767	0.78555	0.7905	0.742375	0.790983	0.885517	0.840158	0.853408	0.860067	0.88025	0.900308	0.738636	0.929992	0.857183	0.960225	0.813842	0.974767	0.94872	0.958735	0.970915	0.951422	0.943022	0.938711	0.789982	0.852558	0.929517	0.507517	0.865692	0.59583	0.862183	null	null
chr1	137256786	137257396	9	P23_Math5KO	P6_Math5KO_P23_Math5KO	0.81181	0.8543	0.79694	0.78276	0.70462	0.74976	0.77132	0.7967	0.80125	0.73781	0.75735	0.78205	0.7663	0.75683	0.77873	0.73326	0.7757	0.88262	0.82319	0.83793	0.86728	0.88668	0.89958	0.710856	0.92125	0.84386	0.95227	0.77661	0.96972	0.943009	0.961593	0.965097	0.950635	0.94115	0.926453	0.795267	0.83938	0.92875	0.47764	0.83883	0.573144	0.84564	null	null
chr1	137261776	137262640	14	P23_WT	P6_WT_P23_WT	0.6558	0.684486	0.456079	0.442957	0.298086	0.336293	0.263771	0.255157	0.2297	0.154679	0.206264	0.185136	0.185443	0.16705	0.216614	0.245586	0.149993	0.238564	0.484686	0.619614	0.591343	0.614657	0.648164	0.478173	0.774708	0.574729	0.789679	0.574229	0.800064	0.683491	0.666105	0.852373	0.854589	0.525375	0.551355	0.406029	0.353329	0.641243	0.379471	0.653721	0.398738	0.659808	null	null
chr1	137271315	137271552	5	P23_Math5KO	P6_Math5KO_P23_Math5KO	0.53942	0.58836	0.43174	0.3673	0.30942	0.31622	0.26254	0.31268	0.236	0.26646	0.25002	0.25936	0.2815	0.2009	0.2162	0.30502	0.25285	0.18994	0.59256	0.63616	0.66448	0.67474	0.6597	0.6905	0.6834	0.48102	0.72964	0.500425	0.67786	0.649847	0.606307	0.898518	0.922565	0.605343	0.641395	0.34732	0.2103	0.34216	0.43964	0.7123	0.46274	0.7398	null	null
chr1	137373597	137374286	8	P23_WT	P6_WT_P23_WT	0.286969	0.355838	0.192262	0.203315	0.1514	0.113877	0.0759692	0.108077	0.0961846	0.0881692	0.0930308	0.118592	0.118138	0.0997538	0.125515	0.207415	0.0927545	0.171346	0.507838	0.688246	0.769446	0.728592	0.772808	0.730222	0.855246	0.636631	0.913631	0.707918	0.845023	0.753473	0.79355	0.942087	0.962635	0.740175	0.804419	0.5129	0.345055	0.664291	0.359388	0.739482	0.408167	0.79785	null	null
chr1	137373722	137374299	8	P23_Math5KO	P6_Math5KO_P23_Math5KO	0.239683	0.296883	0.130042	0.1458	0.0989417	0.0818583	0.0351667	0.0571583	0.0673583	0.0541417	0.0642667	0.0939333	0.0803083	0.0728667	0.0953833	0.184592	0.03563	0.16685	0.514508	0.680083	0.768983	0.740758	0.764433	0.733943	0.867942	0.624608	0.90575	0.738967	0.85115	0.779845	0.775868	0.941647	0.953569	0.715905	0.79113	0.491844	0.359967	0.680956	0.338167	0.70631	0.3833	0.817978	null	null
chr1	137375124	137375604	6	P23_WT	P6_WT_P23_WT	0.810317	0.9077	0.650667	0.804017	0.719	0.714233	0.639067	0.633583	0.60745	0.583483	0.60545	0.533267	0.56815	0.57245	0.627767	0.680133	0.3426	0.60815	0.80365	0.89465	0.9043	0.895083	0.930767	0.95455	0.972217	0.85095	0.95525	0.906867	0.96136	0.856566	0.933712	0.935417	0.976307	0.896667	0.936364	0.88022	0.74248	0.788367	0.439883	0.841767	0.26275	0.55312	null	null
chr1	138135693	138135927	6	P23_Math5KO	P6_Math5KO_P23_Math5KO	0.376733	0.440533	0.246417	0.284133	0.26025	0.166417	0.0720833	0.116767	0.0729333	0.102917	0.1006	0.08885	0.0939333	0.1503	0.12325	0.186133	0.135383	0.0507	0.392483	0.653633	0.68175	0.587533	0.594717	0.47922	0.806033	0.4894	0.737267	0.5828	0.815217	0.766306	0.660069	0.838963	0.834954	0.93254	0.945527	0.7	0.24072	0.75492	0.14128	0.633083	0.247367	0.758067	null	null
chr1	138205754	138206727	6	P23_Math5KO	P6_Math5KO_P23_Math5KO	0.455	0.46265	0.260958	0.288892	0.273975	0.337108	0.193258	0.246133	0.232425	0.283608	0.251158	0.232367	0.282025	0.237308	0.276167	0.315658	0.40727	0.277383	0.436408	0.633	0.608683	0.579683	0.628975	0.67334	0.811092	0.572958	0.833592	0.541158	0.821925	0.78707	0.765759	0.929122	0.927911	0.838758	0.809471	0.347792	0.347667	0.499467	0.132033	0.62065	0.0849556	0.720325	null	null
chr1	138304497	138305076	11	P23_Math5KO	P6_Math5KO_P23_Math5KO	0.848773	0.830127	0.768373	0.803245	0.684873	0.770945	0.682355	0.673273	0.6598	0.709927	0.608282	0.625236	0.609527	0.701636	0.633973	0.633945	0.684236	0.570482	0.675527	0.763045	0.758336	0.7296	0.763909	0.795425	0.87462	0.646455	0.908545	0.84201	0.884045	0.83322	0.845761	0.917862	0.906164	0.956537	0.981061	0.821564	0.7352	0.8108	0.352555	0.683909	0.289527	0.728745	null	null
chr1	138304590	138305076	10	P23_WT	P6_WT_P23_WT	0.87713	0.8437	0.7713	0.79957	0.6953	0.78242	0.67859	0.66484	0.64992	0.70492	0.60244	0.63776	0.59905	0.71555	0.63373	0.61678	0.68866	0.5742	0.67308	0.77117	0.76238	0.73456	0.7778	0.868243	0.860689	0.6511	0.8994	0.887944	0.89745	0.837594	0.8356	0.913995	0.912165	0.958858	0.9875	0.83289	0.71327	0.81496	0.35881	0.69718	0.29212	0.73239	null	null
chr1	138362763	138363371	10	P23_WT	P6_WT_P23_WT	0.703418	0.729236	0.647282	0.647845	0.644764	0.674491	0.5938	0.586382	0.536464	0.589473	0.522464	0.451991	0.535991	0.501273	0.523927	0.530645	0.602191	0.594809	0.659782	0.733964	0.700627	0.678527	0.714782	0.4238	0.857173	0.699191	0.860127	0.67335	0.838891	0.825795	0.863539	0.902968	0.921676	0.845976	0.856156	0.6413	0.608809	0.692345	0.3941	0.731782	0.40835	0.667727	null	null
chr1	13837146	13837665	6	P23_WT	P6_WT_P23_WT	0.876633	0.90185	0.86445	0.91905	0.8405	0.885867	0.894	0.889283	0.8839	0.899583	0.887367	0.868617	0.88235	0.86825	0.892867	0.837583	0.844017	0.933333	0.881933	0.921017	0.906667	0.889567	0.9223	0.86404	0.96666	0.904833	0.970667	0.95278	0.9761	0.993055	0.862268	0.93348	0.958333	0.969763	0.976852	0.862617	0.97295	0.9632	0.521883	0.821733	0.659767	0.939517	null	null
chr1	138417128	138417330	5	P23_Math5KO	P6_Math5KO_P23_Math5KO	0.80438	0.76962	0.67162	0.66254	0.58258	0.56316	0.5257	0.3576	0.48702	0.45624	0.44056	0.40176	0.49352	0.52838	0.46942	0.4638	0.56302	0.62892	0.68664	0.80968	0.7888	0.84748	0.80702	0.8691	0.89334	0.90458	0.91244	0.66304	0.8975	0.877563	0.87941	1	0.981985	0.96172	0.932878	0.65324	0.6549	0.741967	0.28895	0.85614	0.39534	0.8719	null	null
chr1	138448248	138448814	6	P23_WT	P6_WT_P23_WT	0.887017	0.9195	0.87465	0.86225	0.854883	0.854	0.852317	0.858967	0.880367	0.844467	0.861267	0.870617	0.883533	0.844633	0.8004	0.847	0.941017	0.796617	0.8582	0.909417	0.879867	0.8842	0.886217	0.9213	0.8679	0.91075	0.974517	0.916733	0.958	0.930789	0.960959	0.624933	0.629235	0.956349	0.982456	0.917217	0.979167	0.895283	0.483533	0.856367	0.4871	0.849883	null	null
chr1	138571620	138572012	12	P23_Math5KO	P6_Math5KO_P23_Math5KO	0.358308	0.358958	0.345042	0.264667	0.181908	0.254	0.252842	0.294183	0.294308	0.296217	0.3774	0.353283	0.317033	0.292133	0.347442	0.426508	0.251973	0.631808	0.707275	0.799117	0.762633	0.746742	0.756408	0.547617	0.903475	0.52975	0.928392	0.467275	0.875733	0.890094	0.928039	0.746092	0.718782	0.860702	0.851862	0.590025	0.688683	0.863817	0.358008	0.637292	0.276117	0.71285	null	5'UTR
chr1	138571716	138572089	12	P23_WT	P6_WT_P23_WT	0.403917	0.393558	0.377242	0.312825	0.20595	0.28215	0.261383	0.297708	0.30725	0.318542	0.383642	0.364842	0.328633	0.304283	0.35365	0.423508	0.292373	0.621892	0.7032	0.806942	0.7761	0.754267	0.768908	0.603183	0.908175	0.539575	0.928392	0.456333	0.881292	0.884538	0.928039	0.723996	0.702251	0.832924	0.817471	0.5977	0.712992	0.8549	0.334175	0.661008	0.278009	0.725027	null	5'UTR
chr1	13861027	13861250	5	P23_Math5KO	P6_Math5KO_P23_Math5KO	0.0979	0.10788	0.0766	0.05406	0.00556	0.081	0.0452	0.02532	0.02916	0.07686	0.04662	0.05768	0.03806	0.04528	0.09192	0.1029	0.04	0.15046	0.6134	0.69858	0.66	0.67838	0.54446	0.44668	0.9291	0.54638	0.9624	0.2209	0.92512	0.944643	0.953949	0.955944	0.966434	0.896324	0.943442	0.23726	0.31428	0.2844	0.1722	0.63526	0.13234	0.74088	null	null
chr1	138731935	138732080	6	P23_WT	P6_WT_P23_WT	0.8617	0.87055	0.8025	0.797617	0.797267	0.807833	0.860917	0.781733	0.8366	0.816633	0.8328	0.786017	0.823467	0.841783	0.831583	0.8141	0.78065	0.866233	0.829567	0.888733	0.87995	0.914283	0.9158	0.938883	0.941667	0.9048	0.91286	0.8987	0.961533	0.885338	0.936424	0.95597	0.946023	0.936027	0.976068	0.7829	0.857617	0.9089	0.419633	0.77825	0.32488	0.715633	null	null
chr1	138785721	138786412	15	P23_Math5KO	P23_WT_P23_Math5KO	0.791856	0.787312	0.689688	0.708031	0.603313	0.652781	0.553488	0.505763	0.513194	0.487469	0.554625	0.47185	0.493712	0.494869	0.4836	0.555087	0.526675	0.47868	0.518744	0.582681	0.620319	0.524656	0.616213	0.4828	0.60385	0.505219	0.576362	0.572362	0.5773	0.516747	0.596448	0.702548	0.650868	0.626667	0.64458	0.5313	0.525469	0.498906	0.385987	0.327907	0.599244	0.708862	null	null
chr1	139025979	139026597	6	P23_Math5KO	P6_Math5KO_P23_Math5KO	0.331171	0.458871	0.303357	0.299843	0.316586	0.277643	0.264771	0.224829	0.286571	0.348314	0.268743	0.315514	0.336157	0.264686	0.312014	0.349314	0.179543	0.327757	0.684429	0.797014	0.789457	0.740843	0.862229	0.807786	0.940657	0.777686	0.911114	0.877429	0.936514	0.919818	0.895764	0.899391	0.869384	0.791767	0.815256	0.548329	0.590429	0.724229	0.392417	0.745671	0.357867	0.75555	null	5'UTR
chr1	139025991	139026597	5	P23_WT	P6_WT_P23_WT	0.33195	0.458433	0.29975	0.294267	0.3249	0.291667	0.290883	0.235783	0.304033	0.340717	0.26475	0.3181	0.331583	0.292133	0.314467	0.34725	0.18315	0.315717	0.67655	0.797667	0.798817	0.751217	0.869967	0.814217	0.941183	0.75105	0.90355	0.868117	0.925933	0.928676	0.91627	0.902231	0.877377	0.757062	0.808274	0.5387	0.587383	0.7116	0.35978	0.735533	0.3602	0.76592	null	5'UTR
chr1	139092326	139092939	8	P23_WT	P6_WT_P23_WT	0.593213	0.574625	0.433275	0.5886	0.609675	0.511062	0.5102	0.502012	0.507912	0.530787	0.435525	0.488	0.386962	0.510075	0.476375	0.531088	0.380025	0.533775	0.819388	0.892487	0.87795	0.908813	0.9388	0.817686	0.9875	0.906637	0.941113	0.964625	0.95575	0.933606	0.924984	0.969013	0.976771	0.963341	0.971246	0.6696	0.716912	0.823588	0.26155	0.790225	0.461238	0.644957	null	null
chr1	139102189	139102295	7	P23_Math5KO	P6_Math5KO_P23_Math5KO	0.869914	0.863414	0.872271	0.843571	0.846257	0.853829	0.813871	0.768286	0.8122	0.781029	0.7525	0.808829	0.773329	0.747257	0.6432	0.7378	0.761271	0.638414	0.714186	0.863629	0.823086	0.865929	0.904786	0.976186	0.96572	0.919786	0.8888	0.954086	0.945171	0.859284	0.959524	0.703057	0.726209	0.933929	0.983302	0.898929	0.884643	0.938929	0.7965	0.744557	0.469143	0.866014	null	null
chr1	13992982	13993283	8	P23_Math5KO	P6_Math5KO_P23_Math5KO	0.865875	0.866062	0.780362	0.748075	0.624975	0.6808	0.61455	0.5948	0.4755	0.495125	0.4188	0.460462	0.369613	0.334575	0.351812	0.435862	0.569875	0.29905	0.462288	0.594425	0.522162	0.471863	0.56575	0.7936	0.471675	0.601862	0.458825	0.609271	0.49685	0.449496	0.422645	0.886494	0.851031	0.820661	0.856584	0.6129	0.291675	0.624387	0.486513	0.726487	0.408762	0.742062	null	null
chr1	14097680	14098094	5	P23_Math5KO	P6_Math5KO_P23_Math5KO	0.05774	0.06498	0.04146	0.08636	0.03318	0.01334	0.0309	0.01866	0.0273	0.0295	0.06698	0.04858	0.0758	0.05598	0.14724	0.11746	0.05428	0.15332	0.47128	0.58722	0.63298	0.70958	0.7007	0.7625	0.95796	0.73776	0.90628	0.77528	0.92856	0.849412	0.868544	0.916447	0.924223	0.927099	0.931624	0.4787	0.391	0.7202	0.1763	0.5671	0.09674	0.61666	null	null
chr1	14163914	14164353	5	P23_Math5KO	P6_Math5KO_P23_Math5KO	0.29184	0.29552	0.26038	0.21708	0.35666	0.35078	0.26708	0.33998	0.28296	0.23724	0.35876	0.19454	0.30036	0.38458	0.32258	0.38026	0.19645	0.44306	0.52362	0.77806	0.77086	0.69988	0.80326	0.7639	0.7263	0.78734	0.80832	0.76048	0.80294	0.759856	0.707433	0.870766	0.751591	0.991667	0.972381	0.6545	0.59304	0.66174	0.41656	0.68028	0.34304	0.68176	null	null
chr1	14166124	14166262	5	P23_Math5KO	P6_Math5KO_P23_Math5KO	0.59682	0.62718	0.65016	0.61688	0.5437	0.57138	0.58682	0.60066	0.58728	0.52226	0.5899	0.49256	0.49946	0.46498	0.57378	0.5328	0.552	0.41698	0.48194	0.70796	0.73962	0.66224	0.6573	0.68246	0.88786	0.616	0.90696	0.74314	0.75494	0.900209	0.941568	0.841632	0.734127	0.969318	0.940333	0.598	0.73848	0.80488	0.32238	0.64768	0.18676	0.6307	null	null
chr1	14192730	14193204	6	P23_Math5KO	P6_Math5KO_P23_Math5KO	0.392483	0.47175	0.27755	0.288117	0.171717	0.216	0.0641833	0.09385	0.0437333	0.0483333	0.06455	0.03775	0.0481	0.0303333	0.0670667	0.130767	0.0355833	0.1609	0.535333	0.586633	0.604467	0.6349	0.56605	0.630433	0.810617	0.615183	0.857817	0.58425	0.758983	0.743573	0.680143	0.908706	0.783063	0.689653	0.785987	0.09705	0.374467	0.390817	0.179275	0.46282	0.129533	0.545	null	null
chr1	143318465	143318760	11	P6_Math5KO	P6_WT_P6_Math5KO	0.948336	0.953382	0.886091	0.935336	0.914791	0.912027	0.952091	0.951127	0.950264	0.934945	0.926982	0.946691	0.946391	0.919109	0.916255	0.9153	0.961018	0.8931	0.659527	0.604782	0.609755	0.554391	0.628409	0.7262	0.199927	0.805509	0.296318	0.874845	0.201436	0.509798	0.595773	0.0730584	0.0946238	0.746303	0.662985	0.922945	0.939355	0.902618	0.464218	0.643127	0.764873	0.594836	null	null
chr1	143879624	143879787	5	P23_WT	P6_WT_P23_WT	0.86758	0.90866	0.82842	0.91644	0.83674	0.8595	0.92314	0.91866	0.90394	0.93452	0.91622	0.92162	0.8984	0.94018	0.91258	0.91026	0.92646	0.95834	0.91948	0.95966	0.95676	0.93964	0.91312	0.95128	0.97142	0.91418	0.97392	0.96082	0.95778	0.9375	0.956	0.974143	0.980889	1	0.979144	0.992	1	0.992	0.45686	0.93504	0.35352	0.93596	null	null
chr1	143879624	143879787	5	P23_Math5KO	P6_Math5KO_P23_Math5KO	0.86758	0.90866	0.82842	0.91644	0.83674	0.8595	0.92314	0.91866	0.90394	0.93452	0.91622	0.92162	0.8984	0.94018	0.91258	0.91026	0.92646	0.95834	0.91948	0.95966	0.95676	0.93964	0.91312	0.95128	0.97142	0.91418	0.97392	0.96082	0.95778	0.9375	0.956	0.974143	0.980889	1	0.979144	0.992	1	0.992	0.45686	0.93504	0.35352	0.93596	null	null
chr1	143920070	143920630	8	P23_Math5KO	P6_Math5KO_P23_Math5KO	0.48962	0.55335	0.34025	0.34166	0.25151	0.29548	0.24481	0.19525	0.18291	0.16923	0.17918	0.13245	0.169	0.18469	0.20197	0.26256	0.17423	0.2875	0.62774	0.71722	0.73149	0.66711	0.65545	0.600922	0.92831	0.48017	0.91572	0.43467	0.86657	0.860514	0.918999	0.626711	0.605445	0.88436	0.876453	0.53853	0.43595	0.47394	0.426925	0.7521	0.3412	0.816488	null	null
chr1	143920070	143920735	8	P23_WT	P6_WT_P23_WT	0.532145	0.5788	0.395309	0.391018	0.2943	0.347564	0.289073	0.251091	0.248927	0.222718	0.227827	0.187073	0.229882	0.243136	0.254864	0.298427	0.242309	0.330882	0.646	0.727409	0.745509	0.678091	0.675755	0.61861	0.930045	0.502955	0.915809	0.443636	0.8787	0.867847	0.926362	0.638703	0.633408	0.894872	0.883897	0.5623	0.469045	0.511664	0.431344	0.76022	0.37708	0.815511	null	null
chr1	147239695	147239812	5	P23_Math5KO	P23_WT_P23_Math5KO	0.94814	0.96902	0.92162	0.92384	0.8474	0.94978	0.8763	0.88692	0.90428	0.91928	0.89188	0.85404	0.8952	0.90894	0.88304	0.90348	0.90102	0.82426	0.90822	0.91418	0.93848	0.87958	0.93538	0.98334	0.9775	0.915	0.98948	0.97142	0.9557	0.967051	0.966971	0.982213	0.974411	0.91425	0.954902	0.88754	1	0.8385	0.229175	0.21472	0.94714	0.97628	null	null
chr1	14757858	14758014	5	P23_WT	P6_WT_P23_WT	0.1878	0.20714	0.15818	0.19774	0.16864	0.2543	0.21052	0.20942	0.22606	0.3298	0.2628	0.19218	0.30186	0.29112	0.27986	0.23618	0.21454	0.27874	0.33386	0.40092	0.34784	0.33334	0.30756	0.6	0.56554	0.29134	0.38334	0.37912	0.36526	0.291177	0.241905	0.63451	0.717778	0.901042	0.864647	0.58942	0.39514	0.46054	0.22898	0.49586	0.1992	0.5132	null	null
chr1	149855130	149855288	6	P23_WT	P6_WT_P23_WT	0.836533	0.867183	0.765917	0.765967	0.801333	0.77365	0.684767	0.735233	0.73755	0.726317	0.7248	0.7386	0.69375	0.705767	0.78935	0.662583	0.777967	0.73055	0.776367	0.803817	0.839467	0.822383	0.751283	0.958325	0.776517	0.78785	0.852183	0.788	0.931117	0.84973	0.816114	0.920931	0.956944	0.914669	0.901979	0.66695	0.7877	0.648783	0.516033	0.8383	0.560617	0.734567	null	null
chr1	149939536	149940116	6	P23_Math5KO	P6_Math5KO_P23_Math5KO	0.90215	0.864033	0.9116	0.91685	0.92695	0.9009	0.937217	0.9388	0.955817	0.933633	0.914617	0.924067	0.8921	0.926267	0.9189	0.93555	0.90078	0.9352	0.845983	0.9022	0.921817	0.914233	0.8394	0.60062	1	0.696367	0.972	0.750567	0.993833	0.96092	0.970962	0.992754	0.982895	0.977778	0.982456	0.941667	0.949867	0.942867	0.615325	0.82932	0.348883	0.768033	null	5'UTR
chr1	150193207	150193403	5	P23_Math5KO	P23_WT_P23_Math5KO	0.9164	0.94806	0.9331	0.9635	0.9298	0.96094	0.91732	0.984	0.95692	0.95454	0.95488	0.95682	0.95034	0.8875	0.9762	0.97182	0.98518	0.979175	0.93954	0.96042	0.95866	0.94286	0.91878	0.94182	1	0.96138	0.9913	0.92142	0.983325	1	1	0.899305	1	0.95	0.952381	0.931775	0.9675	0.97035	0.79382	0.60868	0.969	0.96578	null	null
chr1	150735547	150735806	5	P23_Math5KO	P6_Math5KO_P23_Math5KO	0.81656	0.7994	0.79018	0.76798	0.73138	0.77642	0.78254	0.69654	0.79752	0.79496	0.77026	0.7213	0.78952	0.72926	0.72202	0.7505	0.66042	0.73976	0.85712	0.93088	0.90062	0.87492	0.8725	0.745225	0.8999	0.8617	0.94048	0.7288	0.98572	0.977778	0.957881	1	0.951282	0.975	0.950376	0.83592	0.79942	0.69406	0.336525	0.8414	0.40954	0.81498	null	null
chr1	150802448	150803040	15	P6_WT	P6_WT_P6_Math5KO	0.888187	0.9015	0.84166	0.837473	0.799053	0.85532	0.876787	0.84122	0.854073	0.827447	0.816547	0.75576	0.81278	0.844933	0.779627	0.7726	0.856647	0.78104	0.797133	0.791587	0.77846	0.757913	0.752127	0.675185	0.947153	0.732973	0.931607	0.517827	0.929467	0.892534	0.902419	0.975953	0.959022	0.964779	0.972062	0.85532	0.856243	0.829779	0.77108	0.72888	0.473673	0.550662	null	null
chr1	151166004	151166356	8	P23_Math5KO	P6_Math5KO_P23_Math5KO	0.364837	0.400263	0.2126	0.242425	0.241375	0.255113	0.191463	0.162225	0.112375	0.227862	0.1781	0.169212	0.184987	0.240212	0.268525	0.266813	0.1828	0.219913	0.69875	0.8358	0.833413	0.819588	0.856587	0.86	0.94745	0.833287	0.982575	0.887325	0.944338	0.943264	0.953434	0.984834	0.984703	0.936722	0.900794	0.667288	0.470913	0.896062	0.665025	0.783488	0.606725	0.942338	null	null
chr1	151167028	151167413	9	P23_Math5KO	P6_Math5KO_P23_Math5KO	0.7325	0.742567	0.645856	0.6888	0.6552	0.548844	0.582333	0.549567	0.4515	0.561944	0.512	0.544578	0.529278	0.580833	0.526756	0.601067	0.72474	0.596911	0.780267	0.819478	0.870578	0.746856	0.881789	0.863883	0.947878	0.841378	0.906011	0.929262	0.942533	0.895719	0.936365	0.975573	0.995556	0.921272	0.948942	0.682389	0.661044	0.862789	NA	0.63196	0.447411	0.825444	null	null
chr1	151570158	151570576	11	P23_Math5KO	P6_Math5KO_P23_Math5KO	0.667118	0.712145	0.678336	0.649245	0.721782	0.652991	0.764845	0.692036	0.738036	0.711764	0.673473	0.6672	0.654345	0.676355	0.685891	0.678645	0.830189	0.711491	0.832709	0.872955	0.893073	0.822755	0.894218	0.920367	0.932409	0.828018	0.951036	0.853864	0.941909	0.90924	0.887169	0.941713	0.94662	0.927681	0.949219	0.799664	0.773555	0.859955	0.541191	0.708973	0.497791	0.774809	null	null
chr1	151595686	151596207	9	P23_Math5KO	P6_Math5KO_P23_Math5KO	0.357022	0.416367	0.3085	0.354367	0.368289	0.276411	0.349722	0.281278	0.284489	0.294056	0.338611	0.371533	0.347433	0.359222	0.398133	0.410244	0.277914	0.459256	0.685311	0.8434	0.800167	0.770244	0.849567	0.764275	0.913722	0.6861	0.915556	0.640289	0.916478	0.875059	0.856822	0.9242	0.96633	0.921549	0.907991	0.559044	0.563467	0.575678	0.376733	0.765833	0.389711	0.816667	null	null
chr1	151595825	151596297	8	P23_WT	P6_WT_P23_WT	0.357262	0.405225	0.316312	0.344813	0.321062	0.287988	0.35405	0.276062	0.304075	0.331388	0.354637	0.3585	0.326813	0.364237	0.402562	0.4032	0.269213	0.463087	0.652375	0.799937	0.7873	0.74665	0.820213	0.763943	0.886275	0.673312	0.909537	0.641162	0.908975	0.857866	0.838925	0.893892	0.946598	0.876166	0.879996	0.51435	0.561213	0.55525	0.2848	0.73135	0.33825	0.740413	null	null
chr1	151685946	151686983	17	P23_Math5KO	P6_Math5KO_P23_Math5KO	0.2012	0.212665	0.236888	0.214606	0.255776	0.223835	0.234053	0.201735	0.214018	0.236765	0.230776	0.262053	0.264488	0.236541	0.281047	0.286712	0.235214	0.284229	0.430059	0.637365	0.594818	0.525771	0.608753	0.5754	0.744041	0.488188	0.716847	0.453912	0.7407	0.698711	0.726923	0.59363	0.561776	0.772297	0.80608	0.618159	0.470606	0.737506	0.417182	0.631588	0.409665	0.690629	null	null
chr1	151708354	151708680	5	P23_Math5KO	P23_WT_P23_Math5KO	0.907633	0.8956	0.835167	0.910033	0.8766	0.7966	0.840233	0.8313	0.8621	0.837967	0.8501	0.821633	0.803333	0.875883	0.890033	0.866817	0.8905	0.781933	0.844017	0.9396	0.907733	0.874467	0.914433	0.798933	1	0.7014	0.938467	0.791667	0.953967	0.962963	0.912524	0.955952	0.955254	0.956307	0.943472	0.809317	0.852383	0.892333	0.2235	0.224433	0.455783	0.7603	null	null
chr1	151811646	151811701	6	P23_WT	P6_WT_P23_WT	0.981417	0.958117	0.96015	0.959183	0.91735	0.915517	0.975517	0.936917	0.9509	0.878517	0.909967	0.843833	0.92295	0.9105	0.8782	0.934633	0.83135	0.981483	0.9458	0.92535	0.93445	0.924483	0.940017	1	0.933025	0.989583	0.966333	0.979167	0.95	0.962963	0.924603	1	0.972478	1	0.989583	0.945583	0.933683	0.881167	0.380567	0.7937	0.60465	0.8788	null	null
chr1	151829735	151829962	7	P23_Math5KO	P6_Math5KO_P23_Math5KO	0.873363	0.894362	0.83105	0.797275	0.697	0.677963	0.525262	0.60145	0.498213	0.580113	0.496638	0.507725	0.502088	0.540325	0.454275	0.446213	0.5363	0.441325	0.552562	0.687388	0.699688	0.713013	0.731638	0.528575	0.77865	0.59465	0.665625	0.239913	0.619487	0.699733	0.605876	0.964001	0.929468	0.767487	0.749069	0.566662	0.448437	0.384825	0.563717	0.620237	0.240329	0.699087	null	null
chr1	151845563	151845815	8	P23_Math5KO	P6_Math5KO_P23_Math5KO	0.848825	0.843163	0.762387	0.827287	0.710738	0.756687	0.616062	0.656062	0.631587	0.618762	0.596538	0.570137	0.580037	0.553113	0.582937	0.550488	0.703163	0.689925	0.832263	0.71415	0.752663	0.773613	0.807875	0.718067	0.848213	0.779262	0.824812	0.761188	0.8316	0.771795	0.743384	0.906779	0.822758	0.950653	0.962475	0.766962	0.746463	0.786825	0.651825	0.664438	0.453675	0.749225	null	null
chr1	151899995	151900103	5	P23_Math5KO	P6_Math5KO_P23_Math5KO	0.9214	0.8126	0.87232	0.85976	0.83886	0.77632	0.87226	0.78872	0.90202	0.89826	0.85612	0.85178	0.8576	0.7916	0.86068	0.9223	0.88258	1	0.92302	0.90104	0.9503	0.87022	0.96906	NA	0.944425	0.96932	0.975	0.98462	0.958325	0.969048	0.984615	0.883636	0.921989	0.93266	1	0.93814	0.98572	0.9586	0.76986	0.95622	0.49138	0.94184	null	null
chr1	151906824	151907102	5	P23_Math5KO	P6_Math5KO_P23_Math5KO	0.81454	0.89026	0.83492	0.83108	0.793	0.82634	0.8161	0.82592	0.77706	0.7513	0.78452	0.82696	0.80528	0.79834	0.76984	0.8491	0.8481	0.81798	0.67464	0.73	0.73926	0.68086	0.76856	NA	0.555675	0.85178	0.66334	0.808325	0.73428	0.594804	0.683175	0.890278	0.938095	0.873296	0.92254	0.82186	0.7648	0.75106	0.532733	0.730925	0.54794	0.9219	null	null
chr1	151943299	151943935	8	P23_Math5KO	P6_Math5KO_P23_Math5KO	0.51867	0.58846	0.46105	0.39305	0.32135	0.39585	0.36082	0.38948	0.36058	0.2642	0.24355	0.31457	0.32246	0.33345	0.3974	0.41301	0.234656	0.30418	0.64122	0.64462	0.68815	0.662133	0.70087	0.592986	0.72525	0.62932	0.80784	0.65403	0.74932	0.776042	0.714802	0.607491	0.624383	0.173185	0.145275	0.51192	0.47326	0.47846	0.345233	0.63115	0.317788	0.8148	null	null
chr1	151976130	151976235	7	P6_Math5KO	P6_WT_P6_Math5KO	0.8899	0.907829	0.799357	0.813814	0.580657	0.787443	0.601114	0.6094	0.603229	0.494843	0.382771	0.469671	0.459029	0.442886	0.463586	0.556929	0.790914	0.509314	0.745929	0.837171	0.862343	0.800343	0.882314	0.83094	0.942743	0.814	0.9746	0.711729	0.948971	0.891109	0.963203	0.949335	0.92551	0.910481	0.910884	0.847271	0.487143	0.862343	0.571157	0.621343	0.907329	0.861171	null	null
chr1	151988258	151988916	11	P23_Math5KO	P6_Math5KO_P23_Math5KO	0.885673	0.885909	0.882255	0.857345	0.812982	0.850518	0.854245	0.8496	0.820055	0.853145	0.8356	0.828791	0.835064	0.831245	0.823264	0.833391	0.815445	0.8274	0.875245	0.906891	0.897645	0.909536	0.886882	0.863636	0.919182	0.850855	0.948855	0.883282	0.976055	0.944402	0.898013	0.8776	0.89662	0.940454	0.905782	0.881318	0.893209	0.837509	0.37098	0.62825	0.487755	0.805036	null	null
chr1	152047070	152047089	5	P6_Math5KO	P6_WT_P6_Math5KO	0.95074	0.9589	0.97712	0.93192	0.85022	0.899	0.96664	0.92722	0.90982	0.96526	0.9206	0.91182	0.92408	0.86516	1	0.9353	1	0.95714	0.92568	0.9575	0.9656	0.97142	0.97936	NA	0.916675	0.96516	0.93592	1	NA	NA	0.938095	0.917949	0.912778	1	0.933333	0.97574	0.96268	0.9394	0.26386	0.72208	0.71036	0.77528	null	5'UTR
chr1	152047070	152047157	7	P23_WT	P6_WT_P23_WT	0.949671	0.966443	0.9519	0.938386	0.848729	0.910543	0.939114	0.937429	0.914571	0.958043	0.903743	0.915386	0.916014	0.873143	0.9932	0.913243	1	0.969386	0.919143	0.933929	0.944586	0.919429	0.938943	0.5	0.916675	0.958314	0.9453	0.985714	0.9231	0.916667	0.955782	0.814332	0.823871	0.892857	0.884354	0.9567	0.952929	0.935929	0.360943	0.777671	0.713086	0.799886	null	5'UTR
chr1	152061747	152061977	10	P23_Math5KO	P23_WT_P23_Math5KO	0.88872	0.94165	0.90392	0.86798	0.89389	0.85992	0.91184	0.90952	0.8925	0.89591	0.94271	0.92991	0.91364	0.90511	0.90268	0.90434	0.95231	0.92254	0.88999	0.91795	0.90267	0.90256	0.92117	1	0.94055	0.93846	0.93067	0.92908	0.94647	0.893877	0.927473	0.853403	0.847067	0.971704	0.930141	0.90295	0.90799	0.9106	0.17319	0.25234	0.86574	0.88616	null	5'UTR
chr1	152061747	152061977	10	P6_Math5KO	P6_WT_P6_Math5KO	0.88872	0.94165	0.90392	0.86798	0.89389	0.85992	0.91184	0.90952	0.8925	0.89591	0.94271	0.92991	0.91364	0.90511	0.90268	0.90434	0.95231	0.92254	0.88999	0.91795	0.90267	0.90256	0.92117	1	0.94055	0.93846	0.93067	0.92908	0.94647	0.893877	0.927473	0.853403	0.847067	0.971704	0.930141	0.90295	0.90799	0.9106	0.17319	0.25234	0.86574	0.88616	null	5'UTR
chr1	152069345	152070062	13	P23_Math5KO	P6_Math5KO_P23_Math5KO	0.495787	0.509573	0.461447	0.5034	0.452373	0.449787	0.377293	0.419467	0.39766	0.42346	0.478693	0.448653	0.434113	0.45862	0.49366	0.478453	0.5003	0.47372	0.718593	0.753307	0.758773	0.701327	0.793487	0.753493	0.712533	0.706373	0.783533	0.682987	0.7893	0.799431	0.699735	0.9155	0.93322	0.849206	0.862	0.645433	0.49738	0.75892	0.363546	0.765177	0.308146	0.822679	null	5'UTR
chr1	152069345	152070496	15	P23_WT	P6_WT_P23_WT	0.614027	0.627368	0.575886	0.604268	0.583805	0.580932	0.530586	0.579559	0.549477	0.535823	0.587709	0.591664	0.574382	0.592832	0.626759	0.616186	0.581005	0.604859	0.762082	0.781259	0.783555	0.755332	0.816718	0.769927	0.707427	0.782564	0.7932	0.742795	0.808818	0.776894	0.725314	0.904438	0.933715	0.879108	0.89853	0.708645	0.59129	0.805632	0.37478	0.778707	0.35766	0.824013	null	5'UTR
chr1	152081382	152081390	5	P23_Math5KO	P23_WT_P23_Math5KO	0.95708	1	0.98144	0.97418	0.9913	0.9541	0.94438	0.93984	0.9691	0.95836	1	0.9711	0.96438	0.94018	0.94608	0.98144	0.94332	0.97142	0.81388	0.81016	0.97142	NA	0.86904	NA	0.60954	0.97272	0.70588	0.94	0.58462	0.592727	0.885714	0.975	0.958095	0.616111	0.615385	NA	0.91	0.96896	0.11952	0.21526	0.93234	0.94092	null	5'UTR
chr1	152081382	152081390	5	P6_Math5KO	P6_WT_P6_Math5KO	0.95708	1	0.98144	0.97418	0.9913	0.9541	0.94438	0.93984	0.9691	0.95836	1	0.9711	0.96438	0.94018	0.94608	0.98144	0.94332	0.97142	0.81388	0.81016	0.97142	NA	0.86904	NA	0.60954	0.97272	0.70588	0.94	0.58462	0.592727	0.885714	0.975	0.958095	0.616111	0.615385	NA	0.91	0.96896	0.11952	0.21526	0.93234	0.94092	null	5'UTR
chr1	152164353	152164625	5	P23_Math5KO	P6_Math5KO_P23_Math5KO	0.85322	0.82972	0.75018	0.76752	0.73126	0.74502	0.68282	0.70858	0.6904	0.6876	0.63138	0.75308	0.67626	0.70896	0.78744	0.70826	0.87112	0.81494	0.79854	0.9185	0.9182	0.83258	0.88826	NA	0.90834	0.87224	0.97872	0.95095	0.92648	0.96	0.94	0.964427	0.985714	0.761291	0.820941	0.92746	0.81812	0.8752	0.555225	0.84648	0.48536	0.873	null	null
chr1	152258457	152258647	5	P23_Math5KO	P6_Math5KO_P23_Math5KO	0.84812	0.78986	0.74538	0.81952	0.68422	0.7203	0.78306	0.7077	0.81638	0.74624	0.72166	0.74032	0.77278	0.78354	0.72132	0.79032	0.81435	0.81138	0.84682	0.8771	0.89306	0.8483	0.87544	0.7803	0.87454	0.73732	0.89416	0.68838	0.97778	0.878555	0.808586	0.885309	0.919804	0.925714	0.975	0.8324	0.77926	0.8362	0.42204	0.51292	0.30658	0.754	null	null
chr1	152568012	152568537	6	P23_Math5KO	P6_Math5KO_P23_Math5KO	0.169815	0.262954	0.251569	0.206392	0.273254	0.224092	0.261677	0.207531	0.285277	0.274531	0.277162	0.372015	0.294077	0.361723	0.402531	0.352585	0.297708	0.398985	0.689915	0.737923	0.747454	0.756631	0.747785	0.895067	0.738636	0.820385	0.705869	0.839177	0.799754	0.579029	0.560956	0.901023	0.95166	0.936474	0.947837	0.684808	0.567938	0.831215	0.2933	0.796031	0.195986	0.750289	null	null
chr1	152612692	152613262	14	P23_Math5KO	P6_Math5KO_P23_Math5KO	0.8365	0.862633	0.774613	0.820953	0.815913	0.78946	0.803147	0.814033	0.795413	0.80242	0.75684	0.793787	0.775793	0.80394	0.76066	0.763547	0.778953	0.811813	0.605933	0.605407	0.626633	0.499573	0.557893	0.449167	0.930323	0.592767	0.85896	0.602486	0.8596	0.817643	0.780856	0.970521	0.904778	0.937311	0.986981	0.784433	0.915007	0.85626	0.115	0.366693	0.1428	0.454407	null	null
chr1	152612766	152613255	8	P23_WT	P6_WT_P23_WT	0.907856	0.907211	0.817889	0.889033	0.912644	0.817411	0.832344	0.883078	0.843844	0.863689	0.790689	0.850011	0.789222	0.8406	0.833611	0.816722	0.851089	0.810411	0.634844	0.608378	0.617933	0.560089	0.590911	0.4623	0.9312	0.575078	0.854756	0.706225	0.843611	0.802662	0.784	0.97582	0.909923	0.926435	1	0.770289	0.928322	0.894989	0.106938	0.409611	0.143538	0.4875	null	null
chr1	152613320	152613504	8	P23_Math5KO	P23_WT_P23_Math5KO	0.88875	0.865088	0.887413	0.905513	0.889687	0.892325	0.823937	0.887238	0.903913	0.866938	0.878862	0.79575	0.902275	0.857325	0.7789	0.7817	0.959937	0.83165	0.668625	0.577488	0.54285	0.4047	0.612363	0.67332	0.91705	0.58145	0.735563	0.669475	0.691937	0.687755	0.757936	0.948611	0.938304	0.83268	0.955729	0.749737	0.922175	0.902675	0.376571	0.3715	0.652487	0.693512	null	null
chr1	152613371	152613516	6	P6_Math5KO	P6_WT_P6_Math5KO	0.885633	0.882067	0.919967	0.922933	0.9299	0.932467	0.845617	0.9016	0.925717	0.892867	0.891433	0.846767	0.917433	0.884167	0.835083	0.8299	0.946583	0.8676	0.727483	0.716667	0.66845	0.434267	0.672317	0.74165	0.8894	0.623433	0.82165	0.63195	0.83925	0.86	0.894444	0.972917	0.97096	0.920635	0.927083	0.848733	0.901417	0.931433	0.439333	0.53515	0.782867	0.846833	null	null
chr1	152687256	152688465	15	P23_Math5KO	P6_Math5KO_P23_Math5KO	0.307481	0.305163	0.295856	0.2834	0.259925	0.277094	0.117256	0.146894	0.1324	0.162569	0.137106	0.122831	0.107975	0.113513	0.165575	0.183575	0.148138	0.136475	0.43645	0.594694	0.596306	0.552594	0.658844	0.50464	0.758044	0.467725	0.728481	0.560293	0.718067	0.664799	0.658688	0.579995	0.526044	0.596372	0.600923	0.46665	0.217725	0.557875	0.5947	0.644	0.534493	0.810863	null	5'UTR
chr1	152695427	152695785	8	P23_Math5KO	P6_Math5KO_P23_Math5KO	0.241813	0.35845	0.3116	0.342925	0.316213	0.31245	0.3502	0.3671	0.37295	0.361413	0.350938	0.36375	0.409087	0.417963	0.39755	0.467237	0.388738	0.465112	0.543037	0.7274	0.694338	0.721938	0.694512	0.807867	0.640175	0.747775	0.7024	0.787825	0.660937	0.550046	0.52179	0.890441	0.896205	0.821125	0.806764	0.648988	0.505925	0.708538	0.366	0.74505	0.28185	0.765437	null	5'UTR
chr1	152695461	152695865	9	P23_WT	P6_WT_P23_WT	0.2468	0.368122	0.318344	0.335433	0.3414	0.346478	0.391244	0.388533	0.373289	0.349578	0.349711	0.3671	0.429456	0.416411	0.390744	0.444422	0.385189	0.477322	0.532044	0.711167	0.653922	0.6856	0.658411	0.842013	0.561978	0.749411	0.559967	0.805556	0.578244	0.441203	0.426207	0.872985	0.87996	0.803122	0.808069	0.677556	0.476289	0.6809	0.395244	0.761256	0.287567	0.75105	null	5'UTR
chr1	152801277	152801858	6	P23_Math5KO	P23_WT_P23_Math5KO	0.776286	0.797557	0.778514	0.7869	0.759971	0.752843	0.718029	0.7442	0.748614	0.732314	0.746029	0.745229	0.741171	0.691571	0.7146	0.765771	0.706614	0.791529	0.7959	0.884471	0.910557	0.870586	0.858729	0.877075	0.9881	0.858371	0.983057	0.808171	0.949457	0.95974	0.957672	0.953431	0.950749	0.937415	0.982073	0.757471	0.643771	0.789757	0.552	0.507283	0.851543	0.929057	null	5'UTR
chr1	152915797	152915992	5	P23_Math5KO	P6_Math5KO_P23_Math5KO	0.30066	0.23672	0.32964	0.23884	0.3215	0.24834	0.33392	0.24388	0.33588	0.28416	0.3517	0.38144	0.32566	0.34144	0.27736	0.2854	0.21716	0.44684	0.66124	0.78106	0.80798	0.79032	0.79604	0.83372	0.9238	0.85214	0.984	0.83918	0.98666	0.9875	0.984615	0.944762	0.94274	0.888415	0.851373	0.45254	0.36036	0.70656	0.62956	0.89184	0.36754	0.7686	null	null
chr1	152991080	152991279	6	P6_Math5KO	P6_Math5KO_P23_Math5KO	0.76755	0.74985	0.756183	0.871167	0.828733	0.792983	0.834517	0.769183	0.833067	0.810983	0.745867	0.753917	0.76515	0.760383	0.767167	0.760983	0.891117	0.814283	0.626367	0.75325	0.68765	0.727433	0.707667	0.510583	0.81555	0.3729	0.829083	0.44925	0.744483	0.698611	0.737179	0.853989	0.892363	0.786376	0.872443	0.921017	0.831517	0.989583	0.713283	0.518133	0.691367	0.394467	null	null
chr1	153073372	153073777	11	P23_Math5KO	P6_Math5KO_P23_Math5KO	0.00454546	0.0224818	0.0298545	0.0135	0.0198818	0.0371727	0.0330545	0.0160455	0.0174818	0.0258545	0.0446273	0.0450182	0.0465273	0.0235909	0.129464	0.152527	0.0176727	0.227545	0.567355	0.662	0.651318	0.538918	0.689255	0.461111	0.884427	0.557027	0.920664	0.682922	0.932273	0.95324	0.815978	0.586646	0.607951	0.609419	0.665239	0.4321	0.462218	0.6596	0.351991	0.574536	0.396955	0.673473	null	null
chr1	153073434	153073876	12	P23_WT	P6_WT_P23_WT	0.00976923	0.0290615	0.0391077	0.0466538	0.0264385	0.0377385	0.0410462	0.0224846	0.0225846	0.0429308	0.0557308	0.0638385	0.0731462	0.0509462	0.176362	0.163869	0.0323	0.243915	0.563223	0.6867	0.672923	0.594146	0.736485	0.477087	0.887408	0.594831	0.914962	0.690436	0.919154	0.947613	0.828904	0.704085	0.731453	0.633428	0.692126	0.521915	0.43035	0.655773	0.386175	0.678454	0.460931	0.65193	null	null
chr1	153126979	153127080	5	P6_Math5KO	P6_Math5KO_P23_Math5KO	0.90406	0.93032	0.87402	0.93308	0.91678	0.88042	0.9417	0.92302	0.9353	0.9189	0.92028	0.9254	0.91594	0.91028	0.89462	0.92008	0.944433	0.83666	0.84934	0.81906	0.83538	0.79364	0.9361	1	0.84834	0.9544	0.98462	0.975	0.66	0.625	0.837778	0.335043	0.427778	0.759091	0.666923	0.93194	0.9179	0.91516	0.83448	0.71648	0.98096	0.70766	null	null
chr1	153132776	153133003	8	P23_Math5KO	P6_Math5KO_P23_Math5KO	0.730012	0.747387	0.678525	0.638713	0.568638	0.630687	0.534737	0.5736	0.495787	0.485787	0.54275	0.491687	0.597425	0.579325	0.601588	0.6081	0.504475	0.479787	0.745713	0.8562	0.794975	0.832113	0.836237	0.877767	0.940787	0.728337	0.852275	0.892212	0.967163	0.962912	0.966605	0.911408	0.806621	0.847096	0.888122	0.822712	0.631363	0.801162	0.393186	0.689312	0.4535	0.858638	null	null
chr1	153245395	153245735	7	P23_Math5KO	P6_Math5KO_P23_Math5KO	0.855029	0.904243	0.848357	0.8844	0.864214	0.8706	0.8565	0.870671	0.843471	0.896914	0.817729	0.881071	0.846486	0.822957	0.844943	0.827371	0.856429	0.911286	0.908971	0.9298	0.938029	0.899443	0.951129	0.8333	0.9881	0.8867	0.941029	0.955	0.974729	0.965306	0.978807	0.93663	0.954213	0.865234	0.849206	0.874429	0.855886	0.886433	0.506814	0.751543	0.500014	0.7835	null	null
chr1	153330419	153330912	10	P23_Math5KO	P6_Math5KO_P23_Math5KO	0.32019	0.39133	0.26382	0.29563	0.19477	0.21459	0.18829	0.18188	0.18391	0.22773	0.16168	0.16046	0.21247	0.1911	0.15888	0.15591	0.19397	0.14297	0.19948	0.33607	0.28547	0.29396	0.3684	0.62106	0.21375	0.60152	0.30748	0.68507	0.2883	0.263179	0.217268	0.208844	0.182763	0.341741	0.297016	0.14137	0.21974	0.56554	0.21492	0.33903	0.14074	0.44882	null	null
chr1	153709495	153710338	11	P6_Math5KO	P6_Math5KO_P23_Math5KO	0.8619	0.826767	0.869133	0.873367	0.85455	0.825725	0.86795	0.894317	0.869408	0.886375	0.862075	0.856708	0.883567	0.884067	0.870483	0.886525	0.862244	0.885992	0.805008	0.817267	0.756942	0.777575	0.723117	0.65695	0.655058	0.790542	0.670117	0.86092	0.578117	0.558526	0.481987	0.67461	0.696124	0.962879	0.929491	0.92075	0.926833	0.922583	0.794167	0.605518	0.862333	0.529618	null	null
chr1	153742778	153743105	8	P6_Math5KO	P6_Math5KO_P23_Math5KO	0.79505	0.823825	0.810875	0.782475	0.787125	0.761387	0.71345	0.747738	0.67955	0.702137	0.625725	0.73215	0.649062	0.633537	0.587437	0.6184	0.764917	0.62645	0.4197	0.389825	0.447688	0.402425	0.3915	0.233325	0.525062	0.374638	0.4406	0.442857	0.528362	0.452753	0.517992	0.638808	0.658559	0.0653616	0.127882	0.422287	0.632062	0.4936	0.479388	0.273863	0.493613	0.178437	null	null
chr1	153908146	153908529	8	P23_Math5KO	P6_Math5KO_P23_Math5KO	0.716444	0.748967	0.635944	0.721911	0.603844	0.572911	0.634467	0.572433	0.597256	0.556789	0.597367	0.500011	0.4845	0.557356	0.515478	0.550556	0.52286	0.685717	0.712267	0.688667	0.695311	0.555843	0.764537	0.621425	0.810733	0.28605	0.788317	0.3607	0.798087	0.646362	0.812963	0.743506	0.749367	0.38664	0.3223	0.608567	0.819014	0.7329	0.373233	0.633122	0.441244	0.793438	3'UTR	null
chr1	153916228	153916412	5	P23_Math5KO	P6_Math5KO_P23_Math5KO	0.81368	0.79916	0.87784	0.65358	0.833	0.77384	0.81472	0.77032	0.88766	0.81834	0.80894	0.8628	0.82898	0.86734	0.8274	0.8034	0.84666	0.89898	0.90394	0.90196	0.90808	0.88796	0.8656	0.90476	1	0.9406	0.97954	0.84334	0.9875	0.975	0.988235	0.93618	0.974909	0.97	0.957576	0.90376	0.82476	0.8623	0.4314	0.7284	0.35592	0.85348	null	null
chr1	153972529	153973123	5	P23_WT	P6_WT_P23_WT	0.88894	0.8804	0.91498	0.89982	0.88654	0.86326	0.89752	0.93532	0.88832	0.92166	0.83988	0.9227	0.86058	0.83486	0.83994	0.8736	0.8541	0.8267	0.87182	0.90022	0.83474	0.75032	0.77888	0.8	0.93416	0.84846	0.95384	0.88684	0.86518	0.936364	0.9875	0.972294	0.946658	0.926049	0.94907	0.81776	0.780567	0.879425	0.46308	0.87618	0.46936	0.94924	null	null
chr1	154201164	154201546	7	P23_Math5KO	P6_Math5KO_P23_Math5KO	0.0841857	0.173714	0.128343	0.0987	0.147614	0.128329	0.158471	0.230371	0.176214	0.172329	0.232429	0.210043	0.233643	0.173214	0.253214	0.306671	0.21976	0.402171	0.459643	0.659529	0.579529	0.608271	0.701157	0.42666	0.7865	0.545833	0.940471	0.717186	0.898057	0.820862	0.95	0.895176	0.899003	0.923705	0.933333	0.751517	0.40234	0.87045	0.324786	0.624914	0.2608	0.676971	null	5'UTR
chr1	154201339	154201546	6	P23_WT	P6_WT_P23_WT	0.0982167	0.1868	0.1418	0.11515	0.152617	0.149717	0.158567	0.256867	0.205583	0.159383	0.25265	0.24505	0.272583	0.183567	0.2732	0.33215	0.21976	0.441417	0.506833	0.698017	0.60945	0.6642	0.718017	0.533325	0.8438	0.545833	0.972217	0.7891	0.931067	0.891005	0.95	0.944372	0.929789	0.970513	0.955556	0.75182	0.4802	0.87045	0.357067	0.6635	0.299217	0.7263	null	5'UTR
chr1	154261292	154262228	11	P23_Math5KO	P6_Math5KO_P23_Math5KO	0.874158	0.811475	0.838692	0.821467	0.83895	0.8016	0.795742	0.809225	0.804917	0.841983	0.7803	0.808692	0.807275	0.79815	0.741792	0.78275	0.83545	0.824017	0.789842	0.806567	0.799325	0.793358	0.825308	0.671782	0.950858	0.75365	0.95845	0.766783	0.948333	0.95651	0.911598	0.956062	0.969772	0.88298	0.850751	0.783742	0.801058	0.720825	0.332288	0.68937	0.447236	0.779358	null	5'UTR
chr1	154385854	154386085	5	P23_Math5KO	P6_Math5KO_P23_Math5KO	0.7734	0.88014	0.81948	0.86572	0.82292	0.87694	0.85214	0.85452	0.84302	0.79774	0.76138	0.82126	0.80818	0.79046	0.8249	0.79364	0.73854	0.77436	0.77226	0.79888	0.80096	0.75604	0.7251	0.5	0.905	0.6738	0.91796	0.58102	0.91572	0.953949	0.856078	0.9625	0.916275	0.816666	0.943056	0.7342	0.75772	0.72902	0.175	0.5482	0.39292	0.8589	null	null
chr1	154559879	154560066	5	P23_Math5KO	P23_WT_P23_Math5KO	0.9097	0.87454	0.84474	0.86796	0.84628	0.86024	0.84102	0.88352	0.88016	0.87884	0.90028	0.81384	0.84666	0.8508	0.883	0.82326	0.89924	0.77912	0.8931	0.89002	0.84988	0.83094	0.9327	0.93334	0.87608	0.83366	0.92468	0.9226	0.91	0.744762	0.866667	1	0.969231	0.955836	0.9875	0.78908	0.87972	0.83566	0.360033	0.4579	0.85156	0.88744	null	null
chr1	154638433	154638619	5	P23_Math5KO	P6_Math5KO_P23_Math5KO	0.9231	0.89984	0.95332	0.93328	0.89096	0.91118	0.88772	0.90802	0.91902	0.96278	0.90578	0.91018	0.9058	0.87492	0.8581	0.81546	0.94558	0.94642	0.79462	0.8512	0.7867	0.88324	0.86138	1	0.8859	0.92624	0.81118	0.95516	0.82702	0.664881	0.55348	0.988235	0.900963	0.958889	0.961429	0.9628	0.97334	0.98208	0.2402	0.5824	0.3838	0.83296	null	null
chr1	154678339	154679510	7	P23_WT	P6_WT_P23_WT	0.542236	0.565073	0.489064	0.522891	0.537427	0.503764	0.468445	0.4641	0.499064	0.482155	0.490036	0.460527	0.5072	0.450773	0.557473	0.545945	0.56656	0.512227	0.707745	0.800418	0.791564	0.71844	0.816736	0.82286	0.835336	0.817809	0.786845	0.8504	0.826827	0.768512	0.744706	0.941253	0.947977	0.923841	0.943813	0.542033	0.505433	0.77289	0.372614	0.707156	0.381271	0.747633	null	null
chr1	154678649	154679553	8	P23_Math5KO	P6_Math5KO_P23_Math5KO	0.706333	0.721222	0.615778	0.683522	0.667967	0.646744	0.646144	0.653633	0.672767	0.687433	0.697911	0.658722	0.706389	0.647189	0.732133	0.696756	0.707644	0.722489	0.784522	0.822389	0.854956	0.810056	0.881078	0.8363	0.867611	0.8693	0.859	0.892567	0.891744	0.833838	0.795141	0.940804	0.973832	0.945894	0.954938	0.690014	0.709371	0.793675	0.4657	0.810488	0.454975	0.842825	null	null
chr1	154779962	154780140	7	P23_Math5KO	P6_Math5KO_P23_Math5KO	0.847471	0.853629	0.787714	0.7823	0.736186	0.770786	0.638371	0.686486	0.640343	0.558471	0.554429	0.663671	0.544229	0.4977	0.604029	0.582071	0.664486	0.594971	0.6568	0.771029	0.635129	0.654486	0.790814	0.8426	0.888014	0.7707	0.906043	0.815	0.9932	0.937807	0.933275	0.963884	0.975674	0.897959	0.906289	0.729614	0.526714	0.6931	0.5172	0.698486	0.449014	0.835457	null	null
chr1	154889571	154889739	8	P23_Math5KO	P6_Math5KO_P23_Math5KO	0.864637	0.850925	0.821538	0.795138	0.834738	0.859525	0.7281	0.704113	0.728938	0.7643	0.772925	0.669462	0.791425	0.697087	0.6777	0.692887	0.785775	0.65585	0.685512	0.758012	0.753	0.790388	0.804787	0.69248	0.803317	0.859762	0.6557	0.842725	0.69575	0.614646	0.624178	0.955592	0.934899	0.791112	0.882118	0.848175	0.829712	0.837137	0.597425	0.80255	0.411262	0.829775	null	null
chr1	155065363	155065907	9	P23_WT	P6_WT_P23_WT	0.73979	0.79424	0.70923	0.73025	0.68176	0.69674	0.68752	0.70781	0.60142	0.68445	0.60386	0.6037	0.59883	0.61997	0.6538	0.60119	0.685656	0.61363	0.6561	0.72871	0.69431	0.67905	0.7202	0.218025	0.96607	0.53877	0.93574	0.51532	0.9348	0.895105	0.925173	0.943043	0.898037	0.329848	0.29093	0.72022	0.8028	0.64243	0.367	0.69591	0.371237	0.6439	null	null
chr1	155082473	155082802	9	P23_Math5KO	P6_Math5KO_P23_Math5KO	0.0491556	0.0105444	0.0308667	0.0186111	0.00427778	0.0185222	0.0134333	0.00326667	0.0404667	0.0141111	0.00956667	0.00505556	0.0187778	0.0145778	0.0626444	0.0479667	0.0164778	0	0.149956	0.269344	0.377589	0.206778	0.259822	0.537512	0.240733	0.474144	0.2096	0.486975	0.249967	0.171135	0.205515	0.667289	0.669967	0.387821	0.410499	0.319333	0.134811	0.749729	0.131789	0.349567	0.0640556	0.353956	null	null
chr1	155085262	155085683	11	P23_Math5KO	P6_Math5KO_P23_Math5KO	0.248882	0.261545	0.254455	0.290218	0.263355	0.261755	0.249418	0.264927	0.240818	0.251218	0.276364	0.290618	0.313	0.288509	0.377618	0.374218	0.2876	0.376836	0.613864	0.615036	0.529791	0.520991	0.588909	0.898118	0.481191	0.860191	0.4411	0.864982	0.513827	0.297424	0.275928	0.775982	0.680128	0.887505	0.888882	0.825155	0.491918	0.872318	0.513618	0.788682	0.3432	0.829191	null	null
chr1	155085274	155085624	8	P23_WT	P6_WT_P23_WT	0.265763	0.272825	0.283175	0.337288	0.29145	0.2815	0.270688	0.307063	0.275325	0.274713	0.31595	0.351762	0.36695	0.350875	0.425425	0.405662	0.3041	0.434262	0.62235	0.639625	0.583725	0.578862	0.565425	0.872413	0.541538	0.868475	0.442725	0.893025	0.596688	0.329716	0.346068	0.779715	0.672676	0.887072	0.877247	0.834	0.538825	0.858962	0.50275	0.826638	0.366538	0.824362	null	null
chr1	155086559	155087025	9	P23_Math5KO	P6_Math5KO_P23_Math5KO	0.00992222	0.0242	0.0413111	0.0207222	0.0287222	0.0285444	0.0158778	0.0270222	0.0172	0.0275333	0.0384222	0.0578	0.0506111	0.0478111	0.0964667	0.112856	0.0219714	0.1316	0.306278	0.302778	0.322033	0.178289	0.282967	0.351857	0.24465	0.289067	0.226533	0.611911	0.174437	0.0687229	0.0746846	0.535974	0.41043	0.814881	0.859005	0.302544	0.216889	0.600633	0.157643	0.408	0.217589	0.645133	null	null
chr1	155108085	155108302	6	P23_WT	P6_WT_P23_WT	0.579867	0.59365	0.5064	0.5199	0.416867	0.551133	0.4612	0.417567	0.475817	0.37935	0.24285	0.480883	0.35435	0.358567	0.33925	0.2692	0.453567	0.2324	0.204367	0.366017	0.50075	0.284883	0.4064	0.47035	0.628517	0.4588	0.468267	0.5631	0.486867	0.406644	0.298182	0.14128	0.174145	0.270254	0.242921	0.72832	0.508	0.6851	0.299467	0.639317	0.43725	0.678533	null	null
chr1	155110138	155110612	11	P23_Math5KO	P6_Math5KO_P23_Math5KO	0.3663	0.353477	0.306562	0.331969	0.265854	0.308408	0.302423	0.318762	0.322723	0.3366	0.298977	0.343054	0.357385	0.322369	0.274362	0.378192	0.365177	0.2357	0.306338	0.409208	0.4069	0.391808	0.370654	0.851383	0.212138	0.661985	0.158908	0.716254	0.185138	0.107703	0.118954	0.603359	0.528331	0.685718	0.708936	0.726146	0.521477	0.839262	0.240658	0.397158	0.0983727	0.478408	null	null
chr1	155111394	155111974	7	P23_Math5KO	P6_Math5KO_P23_Math5KO	0.08934	0.06414	0.06749	0.04262	0.05577	0.04855	0.04225	0.04665	0.02482	0.0413	0.06564	0.048	0.0474	0.06491	0.16546	0.1439	0.040625	0.26981	0.61983	0.74234	0.68435	0.76074	0.7688	0.807417	0.86021	0.77315	0.88368	0.83497	0.81714	0.857432	0.820671	0.750576	0.848496	0.672668	0.70066	0.406078	0.257722	0.828211	0.533325	0.86015	0.474214	0.8404	null	null
chr1	155113936	155114573	7	P23_Math5KO	P6_Math5KO_P23_Math5KO	0.431686	0.476429	0.443786	0.470957	0.458914	0.436886	0.491157	0.470257	0.4623	0.503043	0.459943	0.4184	0.472743	0.479271	0.472843	0.463286	0.511671	0.3964	0.570857	0.721157	0.739686	0.637529	0.596929	0.7109	0.763043	0.661557	0.853571	0.651814	0.848929	0.819414	0.718149	0.934158	0.956563	0.902043	0.862259	0.607614	0.627957	0.5132	0.30224	0.637729	0.234086	0.715914	null	null
chr1	155115835	155116152	5	P23_Math5KO	P6_Math5KO_P23_Math5KO	0.66736	0.57224	0.47914	0.54874	0.5323	0.52252	0.44334	0.47394	0.48134	0.51912	0.51248	0.48006	0.5102	0.49418	0.53682	0.57802	0.57356	0.56478	0.79346	0.88922	0.88944	0.8938	0.89564	0.81778	0.90604	0.82696	0.95596	0.86966	0.95286	0.914773	0.926667	0.981667	0.960714	0.9226	0.927843	0.79272	0.66546	0.8878	0.61916	0.83128	0.55596	0.85568	null	null
chr1	155222101	155222306	6	P23_Math5KO	P6_Math5KO_P23_Math5KO	0.8158	0.77265	0.770367	0.701	0.61375	0.5964	0.530267	0.474083	0.462533	0.514483	0.414867	0.43255	0.425133	0.389817	0.37975	0.3765	0.449067	0.260583	0.3677	0.43675	0.525667	0.603183	0.582333	0.1	0.27358	0.527033	0.336667	0.409083	0.2091	0.312381	0.238095	0.268174	0.419241	0.531945	0.3698	0.93714	0.47795	0.614817	0.448583	0.644483	0.362533	0.664667	null	null
chr1	155307534	155307726	6	P23_Math5KO	P6_Math5KO_P23_Math5KO	0.682983	0.649817	0.453683	0.585333	0.412433	0.501283	0.300067	0.310033	0.22135	0.25435	0.241483	0.2188	0.212883	0.258883	0.204917	0.280467	0.375017	0.133567	0.366	0.584467	0.58985	0.5924	0.639067	0.8	0.4302	0.777417	0.355383	0.778233	0.481617	0.370125	0.27963	0.866919	0.819077	0.56823	0.661477	0.470917	0.1751	0.507383	0.37185	0.727	0.323767	0.754117	null	null
chr1	155307534	155308010	12	P23_WT	P6_WT_P23_WT	0.798558	0.779392	0.6499	0.719458	0.585	0.680383	0.524317	0.5613	0.460275	0.461792	0.457275	0.456383	0.438783	0.477942	0.4163	0.484308	0.601542	0.316075	0.550842	0.70545	0.678992	0.692158	0.727933	0.871429	0.570375	0.854767	0.520875	0.840867	0.611867	0.451703	0.412305	0.925884	0.88389	0.723362	0.75117	0.669233	0.415117	0.6876	0.577242	0.830858	0.561783	0.825458	null	null
chr1	155504818	155505010	5	P23_Math5KO	P6_Math5KO_P23_Math5KO	0.6769	0.75684	0.70596	0.66014	0.64346	0.6415	0.63414	0.5941	0.64774	0.5658	0.46342	0.53294	0.53494	0.45722	0.47986	0.4322	0.56392	0.40896	0.52754	0.60726	0.54866	0.54786	0.59484	0.43895	0.6288	0.5876	0.70458	0.78292	0.7253	0.748409	0.698404	0.931905	0.938055	0.965152	0.907381	0.30042	0.59204	0.4596	0.32818	0.5107	0.2406	0.57732	null	null
chr1	155527380	155528399	14	P23_Math5KO	P6_Math5KO_P23_Math5KO	0.127486	0.151507	0.110193	0.0855571	0.115664	0.15765	0.199093	0.176071	0.202321	0.199814	0.196814	0.213514	0.244643	0.310229	0.30355	0.370029	0.208907	0.487036	0.723293	0.667214	0.722457	0.605485	0.645079	0.661733	0.510721	0.738464	0.621507	0.863007	0.553393	0.414247	0.415264	0.386147	0.418668	0.89425	0.880199	0.787029	0.721731	0.847362	0.4903	0.76525	0.398379	0.827386	null	null
chr1	155527972	155528399	7	P23_WT	P6_WT_P23_WT	0.118471	0.1127	0.118171	0.0818714	0.0932	0.160171	0.257514	0.192257	0.248214	0.215957	0.186371	0.2713	0.279371	0.357671	0.290514	0.415371	0.1668	0.479829	0.719757	0.711829	0.816814	0.65805	0.680729	0.6143	0.568814	0.768957	0.806957	0.889843	0.658871	0.616414	0.511851	0.536706	0.536219	0.918759	0.926413	0.856143	0.741843	0.8547	0.385743	0.7382	0.3206	0.750786	null	null
chr1	155530849	155531325	10	P23_WT	P6_WT_P23_WT	0.41267	0.40355	0.2814	0.19332	0.16089	0.23492	0.12872	0.11464	0.09236	0.10451	0.13	0.08835	0.07108	0.15561	0.11971	0.1469	0.06236	0.12303	0.37106	0.51924	0.4651	0.34889	0.40503	0.28691	0.746767	0.28987	0.78171	0.18056	0.65337	0.76904	0.751137	0.819947	0.810468	0.180933	0.207496	0.01958	0.14106	0.15846	0.31031	0.57516	0.25441	0.52836	null	null
chr1	155530884	155531325	8	P23_Math5KO	P6_Math5KO_P23_Math5KO	0.362425	0.331813	0.260088	0.202363	0.141588	0.196387	0.110187	0.0797375	0.0630875	0.0702875	0.1	0.0644	0.066125	0.15285	0.102763	0.1145	0.05295	0.080875	0.3552	0.51945	0.492088	0.345838	0.406288	0.316962	0.735643	0.287338	0.784412	0.1257	0.649613	0.769634	0.756229	0.819934	0.817773	0.198388	0.22812	0.0166625	0.127213	0.17725	0.276775	0.536925	0.240638	0.526225	null	null
chr1	155605875	155606323	8	P23_Math5KO	P6_Math5KO_P23_Math5KO	0.205687	0.200513	0.138212	0.0716	0.10385	0.112613	0.041475	0.063175	0.0364	0.052525	0.0609375	0.0735	0.0864875	0.076225	0.0491625	0.16075	0.061875	0.0912	0.4571	0.673638	0.719675	0.579525	0.792175	0.557937	0.8691	0.505925	0.841287	0.481171	0.841425	0.859217	0.834921	0.734204	0.734176	0.805729	0.858437	0.281913	0.194637	0.372887	0.233657	0.549963	0.239575	0.55835	null	null
chr1	15610331	15610620	6	P23_WT	P6_WT_P23_WT	0.801467	0.84335	0.76445	0.83165	0.7537	0.6782	0.6715	0.701	0.745983	0.706267	0.568183	0.62105	0.55565	0.607333	0.4829	0.45095	0.709667	0.56825	0.445833	0.533067	0.46315	0.425233	0.480133	0.65252	0.314283	0.578117	0.365733	0.542467	0.301867	0.281822	0.161085	0.352672	0.398901	0.560907	0.51259	0.6231	0.686567	0.653417	0.347417	0.628133	0.309333	0.591583	null	null
chr1	156173372	156173519	6	P6_Math5KO	P6_Math5KO_P23_Math5KO	0.916067	0.91905	0.891417	0.9459	0.927167	0.91515	0.897083	0.891583	0.903067	0.820283	0.890583	0.941133	0.902383	0.921017	0.87385	0.898717	0.824367	0.872233	0.9256	0.94265	0.922333	0.963483	0.900817	0.95	0.960483	0.8209	1	0.900783	0.968183	1	0.962963	0.912106	0.978291	1	0.949359	0.85715	0.877383	0.82295	0.823783	0.598083	0.856383	0.4808	null	5'UTR
chr1	156216084	156216722	6	P23_Math5KO	P6_Math5KO_P23_Math5KO	0.766927	0.787973	0.753736	0.744309	0.714691	0.683045	0.637118	0.682636	0.671382	0.659664	0.673536	0.694473	0.720609	0.687218	0.737782	0.692564	0.722767	0.77508	0.800436	0.913627	0.932109	0.907544	0.940518	0.7926	0.958909	0.834064	0.931891	0.908775	0.941582	0.950486	0.968519	0.890049	0.913344	0.967424	0.974813	0.8601	0.863467	0.807644	0.78025	0.786543	0.459817	0.878038	null	null
chr1	156233493	156234001	8	P23_Math5KO	P6_Math5KO_P23_Math5KO	0.543925	0.607788	0.5684	0.499425	0.544238	0.53565	0.447387	0.422125	0.45515	0.433812	0.508713	0.495887	0.4652	0.464238	0.421287	0.5064	0.425463	0.451825	0.532262	0.563237	0.566787	0.5943	0.59875	0.655314	0.720225	0.617613	0.802163	0.619975	0.772613	0.753994	0.697897	0.78283	0.717255	0.744381	0.778938	0.540629	0.617643	0.521188	0.273283	0.43756	0.209262	0.567662	null	null
chr1	156285293	156285566	5	P23_Math5KO	P6_Math5KO_P23_Math5KO	0.80372	0.7923	0.8052	0.79554	0.77746	0.68034	0.8422	0.72778	0.77328	0.77074	0.71262	0.75682	0.77954	0.73576	0.75398	0.74136	0.72098	0.74372	0.67576	0.5937	0.7187	0.64358	0.58404	0.683325	0.52032	0.70184	0.35324	0.5218	0.45	0.301473	0.257289	0.943685	0.960386	0.897557	0.802262	0.76802	0.81584	0.67472	0.42198	0.6667	0.39054	0.7357	null	null
chr1	156476630	156476733	5	P23_Math5KO	P6_Math5KO_P23_Math5KO	0.3435	0.27044	0.30134	0.34952	0.30138	0.3731	0.35292	0.31348	0.43558	0.32518	0.3903	0.42906	0.42528	0.37978	0.47592	0.34196	0.39676	0.37332	0.70428	0.82214	0.84606	0.85242	0.7971	0.8639	0.87248	0.86954	0.90064	0.8299	0.9456	0.879271	0.89062	0.968421	0.944444	0.931974	0.895263	0.56326	0.55206	0.65608	0.4108	0.68486	0.33488	0.72022	null	null
chr1	156522114	156522338	11	P6_WT	P6_WT_P6_Math5KO	0.641155	0.659618	0.677073	0.5621	0.5072	0.452418	0.508255	0.4249	0.434173	0.476827	0.447191	0.516573	0.419655	0.462109	0.359609	0.390927	0.465355	0.381382	0.504455	0.626227	0.571227	0.605073	0.5999	0.401357	0.679118	0.601891	0.532491	0.600173	0.567573	0.538095	0.697302	0.927926	0.931857	0.764315	0.670699	0.519136	0.550045	0.569536	0.685382	0.763491	0.373882	0.550818	null	null
chr1	156617085	156617493	11	P23_Math5KO	P6_Math5KO_P23_Math5KO	0.357664	0.406073	0.338355	0.294964	0.316245	0.305545	0.289964	0.289491	0.280164	0.323091	0.287527	0.358318	0.282327	0.298682	0.323291	0.334636	0.36306	0.375982	0.325591	0.407127	0.461291	0.352155	0.396245	0.344189	0.628291	0.401555	0.587582	0.43861	0.622427	0.499711	0.538756	0.827826	0.837089	0.78343	0.807935	0.27488	0.367036	0.39735	0.202191	0.408936	0.216818	0.555936	null	null
chr1	156754705	156754944	7	P23_WT	P6_WT_P23_WT	0.329814	0.364957	0.268986	0.302243	0.193086	0.1825	0.0766857	0.0581714	0.0378143	0.128957	0.0554429	0.0433	0.0589286	0.0997571	0.0549857	0.0912143	0.107914	0.0205143	0.119471	0.248543	0.280057	0.220914	0.293657	0.1111	0.351471	0.190014	0.3952	0.27784	0.350933	0.307194	0.272799	0.871218	0.795677	0.47886	0.608715	0.0838333	0.141171	0.05334	0.0790286	0.5102	0.0721857	0.5581	null	null
chr1	156754705	156754944	7	P23_Math5KO	P6_Math5KO_P23_Math5KO	0.329814	0.364957	0.268986	0.302243	0.193086	0.1825	0.0766857	0.0581714	0.0378143	0.128957	0.0554429	0.0433	0.0589286	0.0997571	0.0549857	0.0912143	0.107914	0.0205143	0.119471	0.248543	0.280057	0.220914	0.293657	0.1111	0.351471	0.190014	0.3952	0.27784	0.350933	0.307194	0.272799	0.871218	0.795677	0.47886	0.608715	0.0838333	0.141171	0.05334	0.0790286	0.5102	0.0721857	0.5581	null	null
chr1	156758484	156758953	6	P23_Math5KO	P6_Math5KO_P23_Math5KO	0.488787	0.531012	0.527837	0.53225	0.459137	0.459288	0.5169	0.45915	0.518863	0.540088	0.444163	0.51165	0.54025	0.52065	0.526225	0.566113	0.432688	0.663462	0.800438	0.844175	0.837825	0.894188	0.8872	0.733333	0.982137	0.709638	0.95625	0.748038	0.970538	0.964583	0.989583	0.965624	0.941259	0.884623	0.904943	0.777288	0.716838	0.754787	0.469083	0.790857	0.48865	0.850233	null	null
chr1	156779253	156780078	17	P23_Math5KO	P6_Math5KO_P23_Math5KO	0.485411	0.564984	0.376026	0.406032	0.247047	0.340442	0.157658	0.177016	0.110289	0.164674	0.166447	0.137126	0.118042	0.113868	0.181421	0.224016	0.175232	0.160447	0.507242	0.735479	0.752379	0.699384	0.836453	0.619214	0.76965	0.7017	0.793737	0.805783	0.864774	0.796573	0.737157	0.954495	0.957039	0.875612	0.937082	0.400374	0.345511	0.557811	0.491718	0.667539	0.497729	0.788842	null	null
chr1	156789832	156790225	6	P23_WT	P6_WT_P23_WT	0.142517	0.1474	0.176233	0.175967	0.130133	0.138933	0.167517	0.192967	0.205017	0.122417	0.191083	0.19955	0.186783	0.215417	0.2398	0.266667	0.203283	0.27295	0.584483	0.75025	0.767517	0.6738	0.819267	0.85715	0.90905	0.72255	0.888233	0.90142	0.891383	0.776973	0.721758	0.957961	1	0.87848	0.855742	0.568183	0.513433	0.666517	0.32395	0.752483	0.321833	0.819067	null	null
chr1	156789832	156790225	6	P23_Math5KO	P6_Math5KO_P23_Math5KO	0.142517	0.1474	0.176233	0.175967	0.130133	0.138933	0.167517	0.192967	0.205017	0.122417	0.191083	0.19955	0.186783	0.215417	0.2398	0.266667	0.203283	0.27295	0.584483	0.75025	0.767517	0.6738	0.819267	0.85715	0.90905	0.72255	0.888233	0.90142	0.891383	0.776973	0.721758	0.957961	1	0.87848	0.855742	0.568183	0.513433	0.666517	0.32395	0.752483	0.321833	0.819067	null	null
chr1	156920866	156921215	9	P23_Math5KO	P6_Math5KO_P23_Math5KO	0.599067	0.575756	0.553544	0.563289	0.553744	0.535133	0.583	0.5972	0.558622	0.587256	0.580667	0.576867	0.573067	0.582244	0.568867	0.592656	0.619922	0.553711	0.407067	0.511944	0.557233	0.571856	0.693178	0.976186	0.503533	0.826544	0.3143	0.9257	0.401111	0.247308	0.327102	0.91064	0.945413	0.778815	0.773893	0.802167	0.695544	0.88625	0.5519	0.8485	0.489678	0.843344	3'UTR	5'UTR
chr1	156956584	156957032	11	P23_Math5KO	P6_Math5KO_P23_Math5KO	0.562382	0.464309	0.603255	0.503136	0.520336	0.598145	0.530027	0.554782	0.525518	0.572664	0.480409	0.581909	0.584118	0.522018	0.565445	0.5667	0.4976	0.656473	0.712473	0.687745	0.722455	0.697164	0.720091	0.711111	0.818327	0.635027	0.854718	0.6426	0.847073	0.893802	0.878547	0.942051	0.95677	0.883744	0.889932	0.695564	0.655191	0.754264	0.263944	0.60908	0.335409	0.620345	null	null
chr1	156963601	156964492	10	P23_Math5KO	P6_Math5KO_P23_Math5KO	0.61206	0.68342	0.64634	0.59908	0.54751	0.55586	0.55441	0.53689	0.52259	0.5365	0.4671	0.49761	0.46826	0.41193	0.50348	0.46752	0.50612	0.46937	0.50881	0.5539	0.62144	0.54862	0.55894	0.567857	0.58962	0.56565	0.5461	0.63773	0.49363	0.48577	0.479502	0.882682	0.924231	0.725347	0.710746	0.6826	0.567667	0.70646	0.43504	0.75477	0.44641	0.76765	null	null
chr1	156964203	156964492	6	P23_WT	P6_WT_P23_WT	0.506867	0.579983	0.534333	0.5319	0.358217	0.4242	0.411833	0.342333	0.318717	0.365317	0.246883	0.3139	0.27155	0.189283	0.326383	0.247783	0.33095	0.290817	0.328967	0.3212	0.426083	0.31135	0.410433	0.41875	0.3327	0.393917	0.31925	0.514267	0.258017	0.261905	0.260709	0.830235	0.873718	0.623584	0.615284	0.576967	0.36846	0.596417	0.249767	0.680717	0.3259	0.686717	null	null
chr1	157015021	157015575	9	P23_WT	P6_WT_P23_WT	0.882938	0.913181	0.941431	0.930306	0.942956	0.887931	0.916919	0.902262	0.909687	0.876319	0.857531	0.904044	0.90325	0.9085	0.895587	0.8546	0.947812	0.831063	0.804981	0.80885	0.872494	0.774656	0.852181	0.91833	0.953569	0.890888	0.985244	0.922233	0.95575	0.923517	0.956095	0.963166	0.968297	0.682361	0.635249	0.938094	0.8918	0.90565	0.452733	0.778255	0.5781	0.815927	null	null
chr1	157015032	157015567	8	P23_Math5KO	P6_Math5KO_P23_Math5KO	0.880229	0.919	0.939279	0.923457	0.937271	0.886879	0.912193	0.918657	0.902736	0.877321	0.861864	0.909386	0.891807	0.906414	0.8896	0.86055	0.947879	0.8329	0.807036	0.812121	0.875536	0.773421	0.846814	0.947913	0.954871	0.8795	0.983136	0.921143	0.949429	0.91259	0.949822	0.957904	0.96972	0.636984	0.590284	0.938107	0.884779	0.901357	0.466743	0.759033	0.5912	0.824211	null	null
chr1	157041736	157041850	5	P6_Math5KO	P6_WT_P6_Math5KO	0.8993	0.95868	0.9045	0.9193	0.94062	0.93026	0.93462	0.90744	0.9287	0.9529	0.959	0.92778	0.9502	0.91834	0.95134	0.94324	0.97395	0.96665	0.96284	0.97286	0.9517	0.928575	0.9726	1	0.977275	0.9826	0.96944	1	1	0.708333	0.414815	0.840635	0.946818	0.813333	1	0.989575	0.97288	0.9806	0.18326	0.20444	0.61512	0.66766	null	null
chr1	157044130	157044234	5	P23_Math5KO	P6_Math5KO_P23_Math5KO	0.6135	0.71022	0.60074	0.59476	0.6378	0.66584	0.60476	0.58702	0.59928	0.57544	0.5323	0.57748	0.56026	0.5811	0.48174	0.58514	0.5415	0.42888	0.58856	0.83116	0.74372	0.80678	0.79436	1	0.83888	0.60706	0.88932	0.44708	0.88762	0.857778	0.883333	0.937154	1	0.823949	0.845584	0.82876	0.65264	0.90416	0.172425	0.56148	0.17964	0.69874	null	null
chr1	157168947	157169518	12	P6_WT	P6_WT_P23_WT	0.928225	0.953417	0.936242	0.9345	0.927683	0.893208	0.837567	0.9168	0.931867	0.878992	0.897633	0.826617	0.8602	0.824542	0.7717	0.77565	0.918717	0.420317	0.349483	0.435742	0.395417	0.382508	0.36005	0.6264	0.0360417	0.456958	0.0424167	0.530558	0.131892	0	0.00757575	0.191197	0.146211	0.492297	0.424842	0.838125	0.874973	0.875333	0.772242	0.4501	0.720792	0.501133	null	null
chr1	157412821	157412998	10	P6_WT	P6_WT_P6_Math5KO	0.0091	0.0037	0.00455	0	0	0	0	0.004	0	0	0	0.00385	0	0	0.00357	0	0	0	0	0.00758	0.00526	0	0.00625	0	0.01111	0.01111	0	0.0113625	0.03651	0.376786	NA	0.366468	0.299242	0.4	0.0285714	0.01896	0.01944	0.03083	0.31814	0.23561	0.03056	0.0964778	null	5'UTR
chr1	157443949	157444509	13	P23_Math5KO	P6_Math5KO_P23_Math5KO	0.188154	0.242754	0.142577	0.161346	0.156208	0.139254	0.127985	0.118523	0.162315	0.139492	0.138354	0.180923	0.187115	0.150485	0.192554	0.212546	0.0816308	0.174038	0.248	0.298408	0.307954	0.315962	0.324162	0.623808	0.0445667	0.493362	0.0319923	0.738662	0.128923	0.0394999	0.0192308	0.0946975	0.0200855	0.517882	0.603007	0.785223	0.417108	0.787985	0.289783	0.510433	0.154469	0.497685	null	null
chr1	157449520	157451099	21	P23_Math5KO	P6_Math5KO_P23_Math5KO	0.126659	0.129598	0.119861	0.132627	0.140873	0.140327	0.22427	0.185945	0.240643	0.240245	0.263616	0.242741	0.251436	0.270011	0.300086	0.30472	0.232105	0.313086	0.473725	0.677689	0.712882	0.614258	0.695757	0.725875	0.832932	0.61705	0.885002	0.699545	0.876875	0.761346	0.821625	0.807201	0.796115	0.90514	0.843784	0.734202	0.52463	0.798815	0.468133	0.641359	0.397359	0.756126	null	null
chr1	157555101	157555750	14	P6_WT	P6_WT_P6_Math5KO	0.4749	0.555629	0.468407	0.481064	0.488421	0.471757	0.475264	0.48025	0.511386	0.485836	0.478957	0.475629	0.4999	0.547643	0.543807	0.533336	0.501379	0.463879	0.510057	0.53245	0.637136	0.589543	0.585271	0.7039	0.4975	0.700986	0.5367	0.835877	0.581007	0.382578	0.278309	0.828952	0.669485	0.911002	0.86476	0.771643	0.6684	0.850946	0.526379	0.594879	0.3347	0.34655	null	5'UTR
chr1	157555328	157555750	12	P23_WT	P23_WT_P23_Math5KO	0.526133	0.618025	0.5187	0.539308	0.538875	0.523917	0.492442	0.511083	0.53065	0.526742	0.521317	0.515508	0.526825	0.56235	0.55565	0.570833	0.538408	0.490325	0.540392	0.529892	0.635225	0.624708	0.605792	0.7039	0.465833	0.749642	0.577333	0.863867	0.5998	0.380995	0.260804	0.875444	0.710465	0.919185	0.874206	0.7521	0.664575	0.838525	0.56125	0.623917	0.3725	0.371825	null	5'UTR
chr1	157767915	157768563	12	P23_Math5KO	P6_Math5KO_P23_Math5KO	0.536383	0.555008	0.4872	0.45685	0.474933	0.437017	0.398558	0.441567	0.476075	0.376008	0.418408	0.407358	0.340483	0.447883	0.458867	0.46815	0.451875	0.4721	0.622942	0.693117	0.584642	0.511425	0.676342	0.651383	0.795617	0.539092	0.802442	0.528175	0.848058	0.744869	0.779956	0.963765	0.887018	0.948044	0.962407	0.406967	0.665236	0.611343	0.255422	0.494133	0.2151	0.466083	null	null
chr1	157892272	157892791	5	P23_Math5KO	P6_Math5KO_P23_Math5KO	0.3442	0.348	0.23666	0.25422	0.17036	0.22064	0.13006	0.17182	0.15088	0.13868	0.16874	0.20808	0.18678	0.1623	0.20878	0.34794	0.05808	0.3702	0.59796	0.69458	0.7418	0.76162	0.79286	0.631125	0.93878	0.60628	0.96906	0.44744	0.91168	0.964474	0.935714	0.970707	0.957976	0.938333	0.956752	0.42898	0.35926	0.53422	0.251825	0.76444	0.32316	0.7577	null	null
chr1	158447657	158447965	6	P23_WT	P23_WT_P23_Math5KO	0.815267	0.8406	0.693783	0.752817	0.67635	0.671633	0.608333	0.62375	0.619033	0.606767	0.54765	0.587367	0.600083	0.599267	0.5988	0.60345	0.7194	0.63615	0.7752	0.827483	0.827117	0.8951	0.852167	0.80166	0.89305	0.873383	0.932033	0.853167	0.930517	0.816732	0.840013	0.950931	0.960346	0.902034	0.937778	0.6715	0.6667	0.761333	0.58935	0.737983	0.59945	0.34475	null	null
chr1	158546815	158547552	9	P23_Math5KO	P6_Math5KO_P23_Math5KO	0.241889	0.202489	0.138889	0.1596	0.191944	0.197189	0.121122	0.141589	0.129378	0.153544	0.145056	0.183244	0.159322	0.193811	0.194511	0.2815	0.1611	0.192244	0.389	0.414189	0.476156	0.445833	0.527567	0.639389	0.371444	0.634022	0.361567	0.670689	0.3082	0.277974	0.248829	0.467062	0.425603	0.635016	0.646452	0.440656	0.292622	0.686186	0.405722	0.644367	0.378022	0.731922	null	null
chr1	158552217	158552534	7	P23_Math5KO	P6_Math5KO_P23_Math5KO	0.656271	0.701357	0.622957	0.566314	0.6227	0.655671	0.567229	0.533257	0.719186	0.641429	0.628529	0.628257	0.685929	0.659257	0.697871	0.648971	0.60204	0.7089	0.745871	0.781471	0.842271	0.749514	0.866386	1	0.873229	0.834029	0.905457	0.885643	0.838471	0.802983	0.855288	0.871446	0.875687	0.942857	0.956698	0.833986	0.821571	0.897817	0.443371	0.649371	0.309914	0.630471	null	null
chr1	158738817	158739131	5	P23_Math5KO	P6_Math5KO_P23_Math5KO	0.7918	0.79094	0.63658	0.68926	0.65848	0.61504	0.57508	0.5754	0.70686	0.56392	0.71608	0.61688	0.62122	0.62558	0.61914	0.59528	0.59602	0.65018	0.73274	0.84792	0.8329	0.82578	0.84206	0.7805	0.91786	0.80064	0.91236	0.7402	0.85072	0.873449	0.836501	0.885976	0.814895	0.783302	0.770438	0.66352	0.84858	0.74888	0.35948	0.58896	0.2954	0.65928	null	null
chr1	159570295	159570468	6	P23_Math5KO	P6_Math5KO_P23_Math5KO	0.460383	0.501383	0.293867	0.335333	0.221933	0.23435	0.136067	0.1605	0.162583	0.168267	0.13015	0.108817	0.1349	0.09195	0.1079	0.1721	0.13252	0.120217	0.27405	0.385433	0.3737	0.327333	0.482583	0.53215	0.488433	0.362867	0.318317	0.5879	0.484633	0.391751	0.461111	0.518059	0.451544	0.871383	0.925427	0.03696	0.378683	0.197233	0.231533	0.418383	0.251467	0.606533	null	5'UTR
chr1	159578487	159578902	9	P23_Math5KO	P6_Math5KO_P23_Math5KO	0.45401	0.47122	0.40762	0.41202	0.44067	0.46461	0.4226	0.40985	0.37743	0.39276	0.35097	0.3512	0.29459	0.32871	0.3293	0.27332	0.368567	0.32632	0.5055	0.68353	0.68307	0.54061	0.62778	0.772012	0.83079	0.56148	0.86557	0.6565	0.847778	0.790543	0.86904	0.889772	0.781435	0.750948	0.78442	0.57498	0.35421	0.6538	0.53874	0.70385	0.43317	0.851844	null	5'UTR
chr1	159614731	159615532	16	P23_Math5KO	P6_Math5KO_P23_Math5KO	0.537781	0.619325	0.490344	0.520256	0.388081	0.448356	0.325213	0.358969	0.325981	0.247794	0.195025	0.236081	0.181456	0.179938	0.129494	0.157388	0.291531	0.126675	0.188894	0.217744	0.166269	0.220225	0.176631	0.365909	0.0808312	0.295881	0.0418	0.316775	0.01444	0.0471049	0.0452573	0.0518353	0.120891	0.577436	0.568782	0.437819	0.159406	0.346737	0.192087	0.487419	0.213712	0.606369	null	5'UTR
chr1	159614814	159615532	14	P23_WT	P6_WT_P23_WT	0.51235	0.593536	0.469486	0.494186	0.356786	0.427421	0.307643	0.356207	0.308407	0.224414	0.171407	0.215157	0.1588	0.148986	0.107293	0.133457	0.262718	0.0971571	0.15695	0.194429	0.152321	0.21295	0.156143	0.34536	0.0787429	0.288371	0.0393	0.283457	0.0166615	0.0487321	0.0325069	0.0493678	0.121792	0.544342	0.524968	0.418814	0.139321	0.322786	0.155836	0.459314	0.190629	0.581936	null	5'UTR
chr1	159658076	159658439	9	P23_Math5KO	P6_Math5KO_P23_Math5KO	0.3337	0.310967	0.147311	0.187978	0.102589	0.113833	0.0937556	0.0830111	0.103944	0.0821778	0.0891333	0.0675444	0.0929556	0.0522778	0.113444	0.158456	0.0679111	0.173778	0.431389	0.508333	0.438356	0.421812	0.422156	0.511689	0.608988	0.523956	0.5296	0.526338	0.430844	0.396968	0.577753	0.644385	0.525078	0.719158	0.750235	0.0774375	0.296825	0.4529	0.302067	0.5816	0.278067	0.614067	null	5'UTR
chr1	159736708	159737107	7	P23_Math5KO	P6_Math5KO_P23_Math5KO	0.131771	0.169043	0.109657	0.102543	0.0830143	0.109414	0.0584286	0.0669857	0.0692857	0.0681429	0.119229	0.0779857	0.0938714	0.0967714	0.132929	0.146671	0.0535667	0.219071	0.4171	0.557971	0.590729	0.439286	0.612171	0.564683	0.761157	0.533557	0.729329	0.599671	0.7671	0.747156	0.815946	0.59338	0.520042	0.90556	0.892818	0.584229	0.323886	0.66846	0.34798	0.606871	0.285	0.764329	null	5'UTR
chr1	159777354	159777725	6	P23_Math5KO	P6_Math5KO_P23_Math5KO	0.3798	0.4521	0.314614	0.2647	0.304743	0.286171	0.263886	0.2054	0.296714	0.312029	0.243343	0.258671	0.305571	0.190986	0.270686	0.235986	0.312971	0.226014	0.415014	0.520229	0.581071	0.570067	0.487829	0.4353	0.5448	0.634	0.467243	0.548843	0.511771	0.498129	0.557143	0.832702	0.731183	0.902937	0.917921	0.393043	0.376857	0.558414	0.295667	0.615571	0.3298	0.7381	null	5'UTR
chr1	159777354	159777753	7	P23_WT	P6_WT_P23_WT	0.384412	0.441887	0.318763	0.2661	0.2979	0.286112	0.26215	0.212625	0.280463	0.298025	0.256025	0.251337	0.290525	0.183775	0.270188	0.24815	0.32385	0.222763	0.436663	0.547937	0.593263	0.575586	0.500713	0.501633	0.533512	0.62975	0.4958	0.605237	0.499887	0.435863	0.55	0.835757	0.745554	0.906736	0.912556	0.424275	0.386562	0.598912	0.3174	0.63605	0.362057	0.754357	null	5'UTR
chr1	160309023	160309593	11	P23_Math5KO	P6_Math5KO_P23_Math5KO	0.158409	0.205764	0.148445	0.188891	0.183536	0.168909	0.181873	0.143427	0.1614	0.189945	0.178664	0.143345	0.162255	0.168745	0.170836	0.176591	0.1762	0.187591	0.401009	0.486818	0.508	0.472909	0.557618	0.521073	0.782945	0.478064	0.780545	0.573418	0.835064	0.74154	0.760606	0.845147	0.781666	0.833256	0.806414	0.467791	0.399155	0.548173	0.234082	0.411282	0.177455	0.546609	null	null
chr1	160994228	160994469	5	P23_WT	P6_WT_P23_WT	0.92486	0.92282	0.92288	0.87714	0.81538	0.87774	0.88084	0.80502	0.91128	0.84952	0.89376	0.87678	0.84772	0.84516	0.88972	0.88186	0.90666	0.91586	0.93716	0.95446	0.9567	0.92226	0.96594	0.9242	0.96	0.95572	0.95594	0.97142	0.96924	0.966434	0.953846	0.990476	0.947576	0.94614	0.972115	0.85416	0.8948	0.942	0.45642	0.76506	0.45024	0.7518	null	null
chr1	16127781	16128637	19	P23_Math5KO	P6_Math5KO_P23_Math5KO	0.643219	0.711533	0.658486	0.602281	0.636338	0.616014	0.601667	0.547886	0.634876	0.605652	0.582924	0.622095	0.596762	0.659657	0.615138	0.666181	0.65775	0.640324	0.821805	0.900995	0.903586	0.876981	0.924633	0.932273	0.8877	0.906629	0.911343	0.930271	0.913667	0.929647	0.927362	0.902865	0.913295	0.920448	0.938478	0.780495	0.71539	0.874305	0.416787	0.694255	0.332658	0.721737	null	null
chr1	16127859	16128226	10	P23_WT	P6_WT_P23_WT	0.674493	0.769643	0.694086	0.630679	0.685493	0.648586	0.643114	0.580807	0.66185	0.657257	0.621786	0.686714	0.648479	0.68875	0.67475	0.709779	0.707786	0.7273	0.862614	0.898007	0.905943	0.882471	0.93025	0.9246	0.889321	0.909193	0.907071	0.936221	0.9221	0.946292	0.910431	0.881354	0.905382	0.907259	0.944901	0.796414	0.788207	0.883121	0.4467	0.775636	0.375633	0.719133	null	null
chr1	16131220	16131341	5	P23_Math5KO	P6_Math5KO_P23_Math5KO	0.88692	0.95648	0.87024	0.82646	0.90486	0.79504	0.80354	0.7862	0.86542	0.72132	0.76796	0.77024	0.63688	0.77548	0.73168	0.68312	0.824675	0.79708	0.82844	0.87378	0.86968	0.93238	0.9349	1	0.88094	0.91516	0.90398	1	0.96444	0.901667	0.861119	0.888947	0.936667	0.916578	0.984615	0.78484	0.67132	0.82704	0.81408	0.91522	0.3631	0.9282	null	null
chr1	161380363	161380791	9	P23_Math5KO	P6_Math5KO_P23_Math5KO	0.402611	0.403944	0.370256	0.284733	0.334122	0.324167	0.308744	0.233522	0.182567	0.179722	0.246167	0.190322	0.190656	0.180322	0.1604	0.198889	0.337288	0.0925889	0.341589	0.486256	0.551144	0.399056	0.529211	0.352989	0.674687	0.430467	0.727711	0.3125	0.746867	0.684577	0.738313	0.832342	0.852498	0.543531	0.641128	0.264222	0.203156	0.325567	0.209222	0.553633	0.215689	0.597489	null	null
chr1	161380399	161380912	8	P23_WT	P6_WT_P23_WT	0.464925	0.490775	0.478312	0.413187	0.419425	0.454562	0.417975	0.355725	0.297187	0.304463	0.36115	0.298913	0.292388	0.296075	0.2708	0.267825	0.4365	0.170338	0.381387	0.531887	0.584163	0.4689	0.583538	0.447113	0.7442	0.513938	0.742463	0.421013	0.8056	0.781811	0.767976	0.827414	0.88691	0.673972	0.771407	0.411838	0.31485	0.478063	0.234788	0.619587	0.269225	0.597975	null	null
chr1	162004532	162005480	23	P23_Math5KO	P6_Math5KO_P23_Math5KO	0.572008	0.566664	0.55716	0.519964	0.488128	0.482408	0.455664	0.450296	0.446744	0.426744	0.402672	0.451772	0.39086	0.350824	0.35522	0.384572	0.535663	0.309	0.46834	0.654236	0.691444	0.594026	0.69484	0.491533	0.914438	0.569344	0.902604	0.577972	0.874084	0.89619	0.913858	0.529005	0.517291	0.33351	0.415304	0.671543	0.627096	0.766613	0.276724	0.566904	0.270604	0.718542	null	5'UTR
chr1	162076919	162077124	5	P23_WT	P6_WT_P23_WT	0.60704	0.70772	0.68302	0.70726	0.75466	0.68694	0.79528	0.81066	0.77626	0.81976	0.80724	0.77338	0.79668	0.77726	0.86006	0.80578	0.84718	0.74294	0.83064	0.7569	0.81362	0.7191	0.77574	1	1	0.82532	0.92592	0.84658	0.91164	0.959615	0.924176	0.923636	0.909361	0.97	0.929231	0.940475	0.78396	0.941167	0.4856	0.86146	0.54776	0.79882	null	null
chr1	162108378	162108733	9	P23_WT	P6_WT_P23_WT	0.711833	0.753578	0.645844	0.642389	0.641867	0.621489	0.613044	0.551444	0.541189	0.565011	0.483533	0.528567	0.535522	0.573156	0.521	0.538056	0.708111	0.428567	0.478711	0.412178	0.545356	0.365644	0.587811	0.587113	0.389956	0.587978	0.2309	0.72105	0.366467	0.158551	0.215751	0.954677	0.937982	0.580566	0.551346	0.561778	0.533867	0.611589	0.285378	0.568622	0.331189	0.647533	null	null
chr1	162108378	162108733	9	P23_Math5KO	P6_Math5KO_P23_Math5KO	0.711833	0.753578	0.645844	0.642389	0.641867	0.621489	0.613044	0.551444	0.541189	0.565011	0.483533	0.528567	0.535522	0.573156	0.521	0.538056	0.708111	0.428567	0.478711	0.412178	0.545356	0.365644	0.587811	0.587113	0.389956	0.587978	0.2309	0.72105	0.366467	0.158551	0.215751	0.954677	0.937982	0.580566	0.551346	0.561778	0.533867	0.611589	0.285378	0.568622	0.331189	0.647533	null	null
chr1	162156491	162156712	6	P23_Math5KO	P6_Math5KO_P23_Math5KO	0.913983	0.873017	0.8595	0.920967	0.831467	0.75355	0.832417	0.826033	0.7836	0.851	0.7963	0.847283	0.75125	0.808017	0.770433	0.810333	0.81385	0.810567	0.918417	0.957833	0.958217	0.90915	0.890367	0.86834	0.967367	0.881117	0.929383	0.952783	0.989583	0.977778	0.967262	0.978472	0.981642	0.988889	0.921239	0.871667	0.884083	0.916817	0.465917	0.74575	0.46075	0.808683	null	null
chr1	162156565	162156725	5	P23_WT	P6_WT_P23_WT	0.9055	0.85726	0.86844	0.9043	0.79182	0.7354	0.81388	0.78038	0.78772	0.85	0.79928	0.83598	0.75332	0.8181	0.78178	0.79338	0.85662	0.77574	0.86194	0.95006	0.91226	0.80854	0.8813	0.84334	0.94418	0.88694	0.89796	0.91258	0.94134	0.930476	0.932143	1	0.957971	1	0.917251	0.88886	0.8598	0.89332	0.4215	0.79044	0.4245	0.73996	null	null
chr1	162184293	162184847	13	P23_WT	P6_WT_P23_WT	0.576031	0.594223	0.5663	0.533415	0.5023	0.538869	0.525823	0.576831	0.574238	0.521769	0.578185	0.554423	0.489854	0.534169	0.531638	0.512438	0.487969	0.5126	0.656777	0.779123	0.746015	0.763462	0.774562	0.781709	0.8033	0.802662	0.772377	0.888025	0.806415	0.856448	0.813034	0.81285	0.766209	0.837014	0.819025	0.700077	0.6009	0.730764	0.487469	0.759085	0.454015	0.730515	null	null
chr1	162184531	162184847	9	P23_Math5KO	P6_Math5KO_P23_Math5KO	0.608922	0.608411	0.585378	0.5184	0.539367	0.5592	0.5577	0.6118	0.593356	0.546911	0.623978	0.601433	0.5173	0.586189	0.606278	0.574911	0.520644	0.597889	0.722256	0.881878	0.821744	0.881544	0.888567	0.833157	0.889811	0.858056	0.878311	0.949067	0.876267	0.934663	0.908356	0.896733	0.883135	0.924162	0.897948	0.818267	0.6875	0.818471	0.521244	0.819122	0.441178	0.783467	null	null
chr1	162203085	162203233	6	P23_Math5KO	P6_Math5KO_P23_Math5KO	0.714617	0.7721	0.650833	0.64605	0.657017	0.632733	0.632583	0.678017	0.7519	0.6897	0.575617	0.676067	0.6878	0.713517	0.70955	0.694883	0.7265	0.748367	0.794817	0.814933	0.833633	0.758117	0.700167	0.9	0.988883	0.856117	0.9537	0.912967	0.956883	0.990196	0.959259	0.865989	0.817582	0.925595	0.838596	0.83435	0.808067	0.973133	0.31522	0.741467	0.26995	0.657883	null	null
chr1	162203115	162203233	5	P23_WT	P6_WT_P23_WT	0.70754	0.73604	0.65056	0.6586	0.65206	0.65118	0.61624	0.68028	0.7501	0.6871	0.54528	0.67986	0.70536	0.70622	0.6882	0.7072	0.74452	0.7612	0.7962	0.80458	0.8345	0.76192	0.6902	0.8	1	0.84638	0.94444	0.93556	0.94826	1	0.951111	0.869957	0.802152	0.925	0.835944	0.85386	0.81412	0.97888	0.31522	0.71734	0.28644	0.64946	null	null
chr1	162609764	162609997	5	P23_WT	P6_WT_P23_WT	0.18372	0.15722	0.18806	0.189	0.127	0.17648	0.10796	0.1254	0.10624	0.08196	0.17816	0.1932	0.11364	0.07966	0.16424	0.1716	0.1305	0.14248	0.17572	0.44628	0.50114	0.46484	0.4122	0.45835	0.59396	0.36212	0.6084	0.52638	0.57934	0.693434	0.514448	0.858954	0.853788	0.749344	0.830357	0.54286	0.23534	0.615	0.20836	0.54664	0.2927	0.5659	null	null
chr1	16367504	16367752	7	P23_Math5KO	P6_Math5KO_P23_Math5KO	0.8414	0.850286	0.696743	0.778743	0.7806	0.749929	0.720771	0.635129	0.700543	0.739	0.6925	0.7756	0.731457	0.681033	0.727229	0.745943	0.675933	0.738883	0.817671	0.923386	0.932267	0.95488	0.881943	0.8375	0.955	0.822614	0.912629	0.88385	0.965283	0.981818	0.952381	0.955311	0.933163	0.87399	0.860126	0.78195	0.757871	0.769943	0.631829	0.750343	0.644943	0.8567	null	null
chr1	164224433	164224643	16	P6_Math5KO	P6_WT_P6_Math5KO	0.145607	0.04215	0.182136	0.257425	0.0387786	0	0.0949357	0.204607	0.00833333	0.0326286	0.0564214	0.0830714	0.0893214	0	0.0352214	0.0538357	NA	0.765875	0.787108	0.435375	0.550442	0.0352286	0.7937	NA	0.951383	0.677256	0.952775	NA	0.542844	NA	NA	NA	0.277083	NA	0	0.367725	0.874975	0.574317	0.452719	0.627076	0.912253	0.981029	null	null
chr1	164224489	164224621	12	P23_Math5KO	P23_WT_P23_Math5KO	0.142092	0.049175	0.163883	0.24891	0.0318917	0	0.0974083	0.197042	0.01	0.0380667	0.065825	0.0781667	0.104208	0	0.0223417	0.0508417	NA	0.79905	0.7812	0.43912	0.57859	0.0411	0.76355	NA	0.951383	0.677256	0.94333	NA	0.502029	NA	NA	NA	0.277083	NA	0	0.38673	0.874975	0.574317	0.434536	0.572475	0.907833	0.973125	null	null
chr1	164435196	164436179	13	P6_Math5KO	P6_Math5KO_P23_Math5KO	0.833733	0.872153	0.821687	0.8237	0.78618	0.799953	0.786773	0.7578	0.744173	0.74006	0.75546	0.753753	0.77322	0.69474	0.69128	0.737487	0.731047	0.63144	0.534713	0.484347	0.443113	0.511593	0.49968	0.71495	0.22252	0.642653	0.275233	0.6652	0.29366	0.19692	0.124406	0.0660256	0.0996193	0.0969482	0.202698	0.659129	0.729807	0.733629	0.777833	0.600493	0.79082	0.480408	null	null
chr1	164444379	164444912	8	P6_WT	P6_WT_P23_WT	0.9549	0.920211	0.937867	0.953667	0.950411	0.9554	0.921289	0.932711	0.925067	0.969811	0.946	0.935722	0.937533	0.970467	0.960289	0.961811	0.943329	0.865889	0.728978	0.529744	0.463533	0.509522	0.431967	0.68335	0.227467	0.667722	0.204278	0.5349	0.301244	0.218622	0.240837	0.0299249	0.11517	0.297052	0.402195	0.933311	0.965367	0.948711	0.959267	0.608325	0.947111	0.598114	null	null
chr1	164446340	164446669	7	P6_Math5KO	P6_Math5KO_P23_Math5KO	0.9405	0.952943	0.891586	0.9249	0.959343	0.930057	0.911386	0.951771	0.938614	0.896171	0.9676	0.911857	0.9243	0.9457	0.948829	0.931986	0.92728	0.923557	0.8393	0.676271	0.685357	0.631457	0.699586	1	0.341957	0.891214	0.336257	0.913143	0.224757	0.290816	0.348526	0.105916	0.115459	0.536919	0.486956	0.939071	0.922929	0.937114	0.931743	0.766971	0.952457	0.6438	null	null
chr1	164452604	164453923	13	P6_Math5KO	P6_Math5KO_P23_Math5KO	0.926242	0.936046	0.933612	0.938346	0.924875	0.928921	0.939542	0.934258	0.909042	0.945992	0.930558	0.938125	0.943546	0.942529	0.92525	0.917063	0.920781	0.866126	0.557713	0.444429	0.413454	0.379141	0.537683	0.657753	0.02917	0.699957	0.0631455	0.77711	0.155655	0.0752577	0.0783744	0.0152351	0.0148095	0.215618	0.248574	0.946329	0.927804	0.932704	0.9171	0.674819	0.930019	0.537008	null	null
chr1	164548256	164548349	5	P23_WT	P6_WT_P23_WT	0.67136	0.80522	0.76012	0.70866	0.66034	0.72904	0.69262	0.69536	0.63914	0.75698	0.76858	0.7213	0.73218	0.7262	0.73218	0.76936	0.8	0.75658	0.7039	0.78002	0.65308	0.51398	0.55858	NA	0.18636	0.855	0.3333	0.65765	0.44778	0.111111	0.3	0.866869	0.856061	0.94	0.941176	0.87096	0.81716	0.81966	0.46274	0.78182	0.53528	0.83996	null	null
chr1	164704740	164705262	8	P23_Math5KO	P6_Math5KO_P23_Math5KO	0.627858	0.646825	0.434983	0.381558	0.21705	0.3103	0.194692	0.195308	0.18795	0.132983	0.156542	0.127233	0.127633	0.133617	0.140408	0.151933	0.168864	0.0794417	0.302483	0.2818	0.402825	0.3739	0.298592	0.370075	0.0789083	0.414342	0.0951	0.395758	0.04225	0.0277778	0.037458	0.068959	0.0950607	0.260952	0.337198	0.2126	0.104673	0.285064	0.269325	0.518667	0.199656	0.595788	null	null
chr1	164804161	164804394	7	P23_WT	P6_WT_P23_WT	0.934871	0.9051	0.903243	0.929214	0.918886	0.924671	0.916	0.932414	0.897271	0.919557	0.936029	0.925286	0.927029	0.947986	0.913157	0.865957	0.935271	0.877243	0.8717	0.940714	0.888229	0.885	0.909914	0.90625	0.966386	0.893157	0.952943	0.945457	0.9285	0.972344	0.9663	0.975578	0.946364	0.952048	0.924195	0.962929	0.941486	0.9207	0.657714	0.924129	0.5555	0.863657	null	null
chr1	164879772	164880282	7	P6_Math5KO	P6_Math5KO_P23_Math5KO	0.86695	0.8647	0.893988	0.850875	0.887062	0.9276	0.88135	0.875175	0.87175	0.91525	0.872237	0.87765	0.916525	0.91125	0.913412	0.8971	0.8875	0.846113	0.79325	0.800787	0.819412	0.8483	0.78425	0.878475	0.651238	0.866925	0.704888	0.9115	0.72955	0.474998	0.473042	0.662164	0.676259	0.982572	0.991071	0.895725	0.928225	0.894887	0.867317	0.733543	0.881957	0.558271	null	null
chr1	164960057	164960416	9	P23_WT	P6_WT_P23_WT	0.301667	0.300167	0.225733	0.2485	0.202044	0.229	0.130289	0.103244	0.146667	0.118333	0.160922	0.131267	0.129089	0.190844	0.187144	0.221967	0.142489	0.187656	0.362056	0.525889	0.558178	0.424856	0.500189	0.114029	0.9165	0.238067	0.955956	0.185711	0.888167	0.810553	0.894271	0.763465	0.53143	0.823409	0.822793	0.294622	0.3748	0.294322	0.114767	0.361744	0.0598	0.399289	null	null
chr1	164960057	164960416	9	P23_Math5KO	P6_Math5KO_P23_Math5KO	0.301667	0.300167	0.225733	0.2485	0.202044	0.229	0.130289	0.103244	0.146667	0.118333	0.160922	0.131267	0.129089	0.190844	0.187144	0.221967	0.142489	0.187656	0.362056	0.525889	0.558178	0.424856	0.500189	0.114029	0.9165	0.238067	0.955956	0.185711	0.888167	0.810553	0.894271	0.763465	0.53143	0.823409	0.822793	0.294622	0.3748	0.294322	0.114767	0.361744	0.0598	0.399289	null	null
chr1	165018903	165019138	10	P23_WT	P23_WT_P23_Math5KO	0.10881	0.10485	0.14451	0.15321	0.11385	0.11571	0.16146	0.1312	0.04932	0.10401	0.10543	0.1387	0.07524	0.15891	0.06383	0.15396	0.0407444	0.14454	0.17754	0.11812	0.17929	0.11476	0.1942	0	0.04861	0.17129	0.08935	0.102783	0.17667	0.0181818	0.0510256	0.0570159	0.153104	0.0986507	0.108187	0.19011	0.16891	0.29686	0.35792	0.32598	0.17205	0.05431	null	null
chr1	165066769	165067138	12	P6_Math5KO	P6_Math5KO_P23_Math5KO	0.915317	0.940292	0.915008	0.906867	0.93075	0.900992	0.910258	0.889617	0.908567	0.916783	0.934208	0.903875	0.939225	0.914708	0.924	0.921267	0.9034	0.9247	0.907042	0.907525	0.915492	0.902592	0.932917	0.837883	0.931218	0.835283	0.965708	0.9168	0.94529	0.968844	0.980006	0.934136	0.942228	0.781181	0.723826	0.946517	0.90905	0.927942	0.777842	0.537117	0.87105	0.54505	3'UTR	null
chr1	165066852	165067052	9	P6_WT	P6_WT_P23_WT	0.913244	0.945044	0.921544	0.904144	0.954089	0.9051	0.917656	0.902022	0.895867	0.945456	0.9436	0.918467	0.957133	0.920111	0.9464	0.927178	0.9257	0.932222	0.912889	0.904244	0.922578	0.900878	0.926211	0.8	0.924137	0.817544	0.967744	0.913244	0.976186	0.979798	0.986111	0.944292	0.967415	0.834571	0.748032	0.957311	0.897256	0.946656	0.793911	0.533078	0.860267	0.552289	3'UTR	null
chr1	165115030	165115290	13	P6_Math5KO	P6_Math5KO_P23_Math5KO	0.734846	0.724246	0.727031	0.679723	0.662992	0.6011	0.679477	0.642369	0.698531	0.651808	0.654354	0.677492	0.688738	0.635008	0.6563	0.675615	0.769138	0.704815	0.493138	0.4309	0.396085	0.386115	0.404038	0.366457	0.30465	0.607877	0.315242	0.544677	0.344046	0.274134	0.348444	0.770268	0.677	0.82225	0.745907	0.793485	0.641769	0.814392	0.653169	0.532985	0.710308	0.357923	null	null
chr1	165150931	165151744	12	P23_Math5KO	P23_WT_P23_Math5KO	0.932387	0.914667	0.904327	0.87876	0.895127	0.871033	0.903933	0.85258	0.886447	0.858893	0.84756	0.876767	0.8833	0.8848	0.87236	0.87042	0.884413	0.837753	0.83028	0.858787	0.871147	0.84494	0.876	0.911329	0.931653	0.900487	0.929833	0.877957	0.9333	0.89937	0.935495	0.979061	0.950788	0.94496	0.915312	0.852067	0.8939	0.80134	0.671367	0.576917	0.769738	0.916331	null	null
chr1	165252485	165252729	7	P23_Math5KO	P23_WT_P23_Math5KO	0.579471	0.503471	0.471186	0.458786	0.452071	0.5067	0.466857	0.445243	0.467829	0.573157	0.505186	0.470743	0.486371	0.486529	0.469871	0.512343	0.500686	0.5869	0.618129	0.691029	0.708586	0.609457	0.585186	0.5762	0.960314	0.4319	0.805629	0.530167	0.8258	0.806262	0.891667	0.845596	0.697222	0.9375	0.842857	0.490067	0.543614	0.484714	0.434343	0.380657	0.512443	0.690586	null	null
chr1	165321585	165321798	10	P6_WT	P6_WT_P23_WT	0.92171	0.97277	0.9816	0.92287	0.95517	0.95127	0.94247	0.95357	0.92114	0.95356	0.88298	0.90459	0.83927	0.90522	0.77647	0.73771	0.93499	0.59437	0.57438	0.53206	0.3981	0.35778	0.38807	0.35715	0.59884	0.41207	0.68666	0.46524	0.70865	0.660476	0.718861	0.886925	0.974444	0.817361	0.832039	0.6962	0.8868	0.45062	0.82166	0.52284	0.79328	0.50482	3'UTR	null
chr1	165321585	165321932	13	P6_Math5KO	P6_Math5KO_P23_Math5KO	0.926162	0.972515	0.978854	0.935538	0.9515	0.950077	0.937169	0.951446	0.921708	0.932285	0.881162	0.922946	0.860977	0.914131	0.800931	0.758031	0.930762	0.639262	0.538938	0.498869	0.394731	0.389731	0.387454	0.35715	0.517708	0.438931	0.545954	0.417869	0.606654	0.564935	0.563959	0.869063	0.93871	0.867172	0.857979	0.716123	0.906185	0.498592	0.801383	0.539975	0.822185	0.501777	3'UTR	null
chr1	165612114	165612531	5	P23_Math5KO	P6_Math5KO_P23_Math5KO	0.811545	0.8337	0.795417	0.7367	0.808855	0.746567	0.731292	0.776167	0.769767	0.775642	0.8285	0.802758	0.786683	0.8139	0.794967	0.793883	0.7734	0.940744	0.78051	0.75619	0.84958	0.763162	0.815873	0.84334	0.941457	0.706583	0.864145	0.798933	0.93627	0.945447	0.938552	0.905087	0.818967	0.971861	0.886864	0.935562	0.876114	0.911488	0.575533	0.753445	0.463367	0.85014	null	null
chr1	165785554	165785840	6	P23_WT	P6_WT_P23_WT	0.870714	0.9031	0.907714	0.878186	0.888057	0.893086	0.897386	0.897471	0.856329	0.899114	0.892529	0.836629	0.9017	0.886886	0.871329	0.861086	0.828971	0.854086	0.8678	0.884529	0.940514	0.9527	0.903886	0.876871	0.973214	0.872186	0.961914	0.915443	0.969357	0.971429	0.970503	0.972789	0.98175	0.954762	0.968086	0.9192	0.956043	0.962814	0.473867	0.908543	0.502714	0.803929	null	null
chr1	165797117	165797304	5	P23_WT	P6_WT_P23_WT	0.52364	0.57302	0.41632	0.45438	0.2903	0.34492	0.26362	0.30454	0.33232	0.31982	0.22964	0.30628	0.28386	0.31432	0.22712	0.3174	0.22926	0.21098	0.6094	0.70034	0.76218	0.69424	0.75794	0.76225	0.92462	0.63562	0.95802	0.51536	0.92316	0.852473	0.87	0.930476	0.920673	0.737735	0.676847	0.66238	0.49852	0.6203	0.1705	0.49418	0.21832	0.36058	null	5'UTR
chr1	166248008	166248195	6	P6_Math5KO	P6_Math5KO_P23_Math5KO	0.86915	0.8807	0.898383	0.893183	0.9135	0.948867	0.90915	0.93175	0.948617	0.9011	0.9101	0.923033	0.902267	0.9657	0.89575	0.921583	0.943733	0.8963	0.78805	0.847133	0.902233	0.841533	0.84125	0.79035	0.953517	0.824383	0.784483	0.8115	0.7137	0.567622	0.450337	0.959491	0.959978	0.955357	0.972222	0.915667	0.922733	0.896	0.876517	0.654283	0.905983	0.540433	null	null
chr1	166259020	166259565	7	P6_Math5KO	P6_Math5KO_P23_Math5KO	0.880363	0.88745	0.899875	0.883775	0.813837	0.830325	0.801275	0.810338	0.851163	0.796162	0.751337	0.7511	0.757575	0.769062	0.663062	0.71235	0.905637	0.492113	0.393663	0.432975	0.5334	0.436462	0.409025	0.8102	0.1849	0.6912	0.248812	0.731025	0.185025	0.106748	0.103992	0.821353	0.702323	0.843424	0.891441	0.766413	0.731337	0.87165	0.54015	0.457987	0.682063	0.337557	null	null
chr1	166296439	166296971	15	P6_Math5KO	P6_Math5KO_P23_Math5KO	0.94148	0.927053	0.925893	0.914507	0.947827	0.93662	0.920827	0.909413	0.913387	0.95604	0.907247	0.908067	0.922453	0.896407	0.894087	0.876087	0.94475	0.831133	0.752167	0.743267	0.614373	0.600373	0.66788	0.903755	0.425564	0.898333	0.388647	0.937762	0.349423	0.432994	0.397836	0.82935	0.810184	0.960356	0.974635	0.963507	0.938487	0.96588	0.894087	0.699613	0.893533	0.584507	null	null
chr1	166365153	166365731	9	P6_Math5KO	P6_Math5KO_P23_Math5KO	0.837077	0.836269	0.813985	0.823969	0.8111	0.837638	0.761862	0.808046	0.797531	0.757062	0.789131	0.802585	0.798038	0.738208	0.737808	0.738746	0.82493	0.715631	0.767408	0.805438	0.807723	0.782931	0.819238	0.785412	0.897011	0.826415	0.910685	0.777275	0.878117	0.86873	0.876279	0.855213	0.897473	0.703701	0.738081	0.642415	0.791892	0.707815	0.550367	0.637823	0.663367	0.382817	null	null
chr1	166964540	166964820	8	P23_WT	P6_WT_P23_WT	0.314456	0.325378	0.333689	0.376578	0.362978	0.358044	0.359678	0.352011	0.291567	0.369556	0.3447	0.313311	0.364789	0.334578	0.367844	0.444833	0.400157	0.414122	0.501033	0.571322	0.608044	0.570544	0.507022	0.411463	0.738244	0.387412	0.7405	0.336489	0.7458	0.819801	0.726699	0.873689	0.86963	0.776411	0.848449	0.326511	0.4529	0.352078	0.405925	0.723611	0.508743	0.652467	null	null
chr1	167011313	167012061	10	P23_WT	P6_WT_P23_WT	0.55159	0.60684	0.53982	0.52817	0.53931	0.59916	0.59127	0.56691	0.6519	0.62735	0.59837	0.59137	0.642	0.64661	0.62566	0.61738	0.594013	0.67723	0.67906	0.80971	0.80971	0.76635	0.75262	0.886367	0.84994	0.76205	0.84585	0.79666	0.8748	0.85016	0.862112	0.906282	0.922622	0.80621	0.779374	0.72969	0.698187	0.733289	0.51283	0.86663	0.58434	0.873422	null	null
chr1	167021793	167022708	17	P23_Math5KO	P6_Math5KO_P23_Math5KO	0.730994	0.690712	0.601335	0.620131	0.490494	0.544447	0.394027	0.445582	0.337931	0.396318	0.330153	0.356124	0.317125	0.214394	0.262482	0.256765	0.58539	0.191147	0.350956	0.408125	0.424125	0.370456	0.416531	0.35119	0.482438	0.282631	0.488194	0.2032	0.453969	0.273228	0.397772	0.761235	0.855256	0.755051	0.714085	0.57585	0.331336	0.383231	0.337518	0.456329	0.276988	0.500847	null	null
chr1	167038000	167038365	8	P23_WT	P6_WT_P23_WT	0.740762	0.7516	0.684787	0.654475	0.58375	0.579225	0.503587	0.465125	0.519338	0.5068	0.574638	0.50465	0.583612	0.483837	0.490538	0.424162	0.6549	0.4761	0.405062	0.441987	0.436475	0.400913	0.460263	NA	0.480463	0.56455	0.372325	0.456637	0.350162	0.395921	0.421537	0.750991	0.632316	0.72753	0.852783	0.5749	0.518613	0.524088	0.139662	0.424	0.15495	0.409363	null	null
chr1	167060152	167060783	10	P23_Math5KO	P6_Math5KO_P23_Math5KO	0.8168	0.86552	0.83561	0.82602	0.81469	0.84578	0.7957	0.79109	0.80507	0.82328	0.76267	0.71634	0.74526	0.76538	0.75626	0.73085	0.78733	0.68708	0.67821	0.69555	0.72871	0.7567	0.79909	0.81745	0.63789	0.80855	0.66985	0.88063	0.67044	0.572466	0.641374	0.947049	0.918132	0.942515	0.92772	0.84606	0.84681	0.81826	0.64847	0.83952	0.51077	0.88793	null	null
chr1	167062300	167062681	7	P23_WT	P6_WT_P23_WT	0.91676	0.94989	0.90396	0.92207	0.92337	0.91541	0.90708	0.95819	0.89825	0.88876	0.88839	0.90004	0.88534	0.93557	0.85111	0.88483	0.94505	0.87168	0.90235	0.90745	0.92751	0.89417	0.93182	0.9074	0.9013	0.94482	0.88944	0.893563	0.867844	0.896189	0.834921	0.949517	0.957103	0.931493	0.944293	0.90753	0.9135	0.89781	0.3774	0.83274	0.4723	0.697444	null	null
chr1	167099156	167099531	7	P6_WT	P6_WT_P6_Math5KO	0.908529	0.917486	0.880786	0.899186	0.887314	0.910857	0.9238	0.894043	0.892829	0.905029	0.904971	0.907586	0.917386	0.883857	0.862086	0.8642	0.891	0.8422	0.805771	0.842986	0.865871	0.866843	0.849657	0.85334	0.976186	0.780029	0.975871	0.818414	0.967786	0.917043	0.95102	0.889885	0.9197	0.967965	0.941336	0.851929	0.928971	0.893614	0.6004	0.6419	0.287971	0.511943	null	null
chr1	167133783	167133915	7	P23_Math5KO	P6_Math5KO_P23_Math5KO	0.867586	0.933214	0.879671	0.876586	0.845757	0.848129	0.887771	0.894871	0.9016	0.852557	0.863129	0.848471	0.871686	0.892029	0.800486	0.763529	0.919571	0.9547	0.854	0.820014	0.9238	0.903171	0.887457	0.86	0.935371	0.802743	0.966414	0.758333	0.956829	0.939683	0.928571	0.956349	0.938528	0.953618	0.928108	0.801271	0.867386	0.857671	0.507129	0.7848	0.362943	0.723743	null	null
chr1	167194460	167195083	11	P23_Math5KO	P6_Math5KO_P23_Math5KO	0.4323	0.499182	0.307409	0.3776	0.1612	0.261964	0.143464	0.142582	0.1045	0.114636	0.128273	0.131545	0.158955	0.124055	0.226855	0.1836	0.101273	0.129155	0.512645	0.6169	0.621055	0.6093	0.628491	0.2625	0.776464	0.316	0.843527	0.158273	0.829045	0.82175	0.72418	0.894186	0.93357	0.64746	0.635124	0.166736	0.3312	0.218209	0.406855	0.624645	0.387145	0.759545	null	null
chr1	167249606	167249940	9	P6_Math5KO	P6_Math5KO_P23_Math5KO	0.930311	0.940278	0.903856	0.8785	0.877756	0.868689	0.883289	0.874344	0.878889	0.890722	0.819933	0.854611	0.814933	0.851389	0.8609	0.815622	0.9053	0.820933	0.731833	0.743744	0.8056	0.746856	0.706322	0.4861	0.7501	0.619578	0.846056	0.415144	0.8087	0.783372	0.750262	0.377892	0.374887	0.246372	0.327524	0.857033	0.856011	0.7803	0.727125	0.508989	0.882578	0.573689	null	null
chr1	167279126	167279199	5	P6_Math5KO	P6_Math5KO_P23_Math5KO	0.80998	0.77128	0.7443	0.77296	0.7713	0.91668	0.82884	0.87508	0.84474	0.7823	0.775	0.81982	0.8306	0.79858	0.87006	0.84708	0.64928	0.90198	0.82984	0.80342	0.82156	0.78818	0.88788	NA	0.6	0.90668	0.73335	0.94182	0.65236	0.595584	0.636685	0.532323	0.465951	0.813095	0.957143	0.87692	0.88278	0.91534	0.72896	0.6197	0.83792	0.5114	null	null
chr1	167295742	167296072	7	P23_WT	P6_WT_P23_WT	0.779125	0.793037	0.701512	0.667438	0.697725	0.7242	0.736912	0.74985	0.769525	0.75615	0.713425	0.653663	0.69205	0.659787	0.622275	0.647513	0.762537	0.672975	0.751088	0.810288	0.823588	0.820163	0.820712	0.81112	0.96515	0.874737	0.948287	0.901913	0.963525	0.978571	0.985294	0.958894	0.921174	0.946023	0.945155	0.803438	0.768212	0.838413	0.425586	0.810229	0.312133	0.7539	null	null
chr1	167295742	167296259	8	P23_Math5KO	P6_Math5KO_P23_Math5KO	0.77053	0.77985	0.71531	0.66751	0.66687	0.71852	0.71296	0.69654	0.73785	0.75015	0.70003	0.65977	0.69036	0.6785	0.64615	0.62688	0.75905	0.69588	0.73658	0.79613	0.80358	0.83305	0.83245	0.809267	0.93135	0.86689	0.95863	0.90724	0.96173	0.983333	0.988235	0.95228	0.921939	0.933502	0.937942	0.80178	0.76576	0.85112	0.427075	0.798056	0.3266	0.768367	null	null
chr1	167473250	167473837	5	P23_Math5KO	P6_Math5KO_P23_Math5KO	0.6231	0.584667	0.550767	0.53085	0.477667	0.519867	0.378933	0.45345	0.352633	0.414867	0.271633	0.3898	0.294583	0.285067	0.27385	0.288133	0.50646	0.317633	0.3009	0.35055	0.369617	0.353733	0.412833	0.7143	0.353517	0.483017	0.2476	0.498333	0.169767	0.311933	0.289977	0.56157	0.559482	0.723673	0.774245	0.393333	0.273467	0.29715	0.20392	0.39756	0.08506	0.56992	null	null
chr1	167501251	167501454	6	P23_Math5KO	P6_Math5KO_P23_Math5KO	0.9332	0.879483	0.954617	0.90855	0.903117	0.910833	0.887783	0.896083	0.890467	0.918783	0.9098	0.836967	0.893517	0.917933	0.84025	0.8685	0.907283	0.915583	0.833483	0.8963	0.87525	0.845733	0.876083	0.78668	0.947567	0.82425	0.971183	0.90845	0.959217	0.932323	0.953521	0.842515	0.880196	0.988095	0.966495	0.862217	0.852817	0.768683	0.45795	0.602783	0.436317	0.775367	null	null
chr1	167583878	167584287	14	P23_WT	P6_WT_P23_WT	0.469407	0.517171	0.3071	0.316936	0.19665	0.234614	0.156836	0.116221	0.166979	0.198771	0.145271	0.155214	0.128757	0.191843	0.171957	0.200879	0.208233	0.2189	0.3447	0.469736	0.491786	0.421407	0.440236	0.307337	0.447883	0.571464	0.494454	0.510858	0.462031	0.195402	0.178346	0.686402	0.518538	0.707146	0.77124	0.311571	0.219171	0.384821	0.204793	0.522921	0.213957	0.560029	null	null
chr1	167583878	167584365	15	P23_Math5KO	P6_Math5KO_P23_Math5KO	0.483113	0.539107	0.33824	0.338667	0.2115	0.260947	0.18638	0.13668	0.200293	0.234407	0.163793	0.169107	0.152493	0.20894	0.19888	0.211727	0.222131	0.251367	0.344527	0.492807	0.50988	0.442433	0.466887	0.362078	0.483946	0.582747	0.515257	0.535662	0.487064	0.223116	0.208562	0.701248	0.538871	0.726669	0.777601	0.33366	0.243447	0.423167	0.231493	0.54172	0.239693	0.582693	null	null
chr1	167657394	167657888	11	P23_Math5KO	P6_Math5KO_P23_Math5KO	0.904764	0.851536	0.851636	0.8771	0.846773	0.859855	0.874536	0.860418	0.876318	0.868873	0.876655	0.875164	0.872555	0.878982	0.892491	0.8964	0.891682	0.892845	0.934773	0.938964	0.936418	0.86929	0.873309	0.716675	0.949333	0.8718	0.97116	0.89043	0.99333	0.966113	0.941991	0.966356	0.976136	0.974173	0.930029	0.907518	0.912045	0.8949	0.471691	0.8224	0.436255	0.765164	null	null
chr1	167657459	167657953	11	P23_WT	P6_WT_P23_WT	0.8987	0.837609	0.846855	0.8799	0.838973	0.861691	0.849055	0.859827	0.889782	0.864664	0.865291	0.877809	0.874727	0.885309	0.891409	0.880555	0.88085	0.874664	0.930982	0.935218	0.912182	0.85084	0.876827	0.822233	0.943	0.886955	0.964691	0.902944	0.978782	0.945911	0.90303	0.975925	0.976136	0.988159	0.930029	0.914509	0.889318	0.905444	0.441382	0.806064	0.430136	0.727336	null	null
chr1	167684829	167685091	5	P23_Math5KO	P23_WT_P23_Math5KO	0.93968	0.91618	0.89334	0.86078	0.91788	0.87368	0.8946	0.90534	0.93716	0.87754	0.91228	0.90878	0.88706	0.93722	0.83884	0.91508	0.86372	0.84456	0.89686	0.91698	0.86798	0.86072	0.87072	0.94445	0.93002	0.90144	0.9404	0.8115	0.927	0.9493	0.938923	0.914724	0.918397	0.975714	0.916842	0.9387	0.92546	0.86462	0.78385	0.59686	0.93874	0.9601	null	null
chr1	167802340	167802534	8	P23_Math5KO	P6_Math5KO_P23_Math5KO	0.154388	0.2071	0.192587	0.162738	0.145375	0.134337	0.13755	0.106762	0.0819125	0.111062	0.0883875	0.137825	0.11925	0.114837	0.0872125	0.149575	0.143175	0.059975	0.1534	0.229125	0.179487	0.217938	0.312125	0.11335	0.3127	0.232813	0.320862	0.22655	0.326325	0.294867	0.184736	0.607072	0.52245	0.419643	0.54504	0.52885	0.216725	0.611175	0.04894	0.242971	0.072875	0.394238	null	null
chr1	167803631	167804229	9	P23_Math5KO	P6_Math5KO_P23_Math5KO	0.102427	0.102945	0.0614364	0.0517182	0.0615182	0.0558818	0.0450091	0.0228818	0.0303545	0.0377273	0.0362818	0.0587182	0.0530636	0.0497818	0.1149	0.0778818	0.03831	0.0664273	0.383236	0.592555	0.503545	0.444336	0.605491	0.26875	0.798355	0.408882	0.845173	0.279045	0.914645	0.801415	0.827001	0.950709	0.931596	0.792457	0.820332	0.441491	0.3062	0.511045	0.1119	0.406562	0.127367	0.548973	null	null
chr1	167969829	167970212	6	P23_WT	P6_WT_P23_WT	0.290017	0.304617	0.201283	0.200967	0.0929167	0.198167	0.14365	0.0833	0.0480167	0.0626667	0.1221	0.109083	0.127067	0.129917	0.140533	0.20395	0.0587	0.142067	0.4228	0.6421	0.701583	0.704267	0.686517	NA	0.8189	0.562267	0.936367	0.467467	0.954767	0.936508	0.890332	0.936358	0.924024	0.361111	0.552652	0.241075	0.31778	0.450783	0.326433	0.622733	0.3146	0.59065	null	null
chr1	168090320	168090845	11	P23_Math5KO	P6_Math5KO_P23_Math5KO	0.689291	0.7145	0.695773	0.682282	0.676209	0.641	0.700982	0.647373	0.697455	0.7227	0.678582	0.701209	0.716036	0.739591	0.661136	0.751836	0.737082	0.706709	0.755982	0.740364	0.845055	0.737491	0.788473	0.675667	0.908927	0.761518	0.933245	0.744622	0.904791	0.919356	0.866263	0.918901	0.904209	0.921947	0.934012	0.784278	0.864082	0.908711	0.42801	0.7001	0.435845	0.722364	null	null
chr1	168355625	168356154	8	P23_WT	P6_WT_P23_WT	0.598612	0.613688	0.53785	0.525175	0.505325	0.456325	0.33285	0.35925	0.319263	0.31425	0.292913	0.356038	0.333775	0.342363	0.345737	0.333587	0.350075	0.266875	0.352475	0.481712	0.5063	0.474888	0.4855	0.809787	0.283237	0.742038	0.308488	0.740988	0.434387	0.328997	0.233823	0.537707	0.57692	0.833132	0.864569	0.32525	0.420812	0.772729	0.308475	0.658563	0.514787	0.632743	null	null
chr1	168357459	168357939	15	P23_Math5KO	P6_Math5KO_P23_Math5KO	0.07104	0.0744333	0.0321333	0.02006	0.00839333	0.0354467	0.0157933	0.0346267	0.01786	0.00185333	0.00998667	0.0141	0.0168067	0.0223067	0.0149067	0.05594	0.0757714	0.04262	0.208227	0.309693	0.272253	0.173447	0.300753	0.260183	0.38497	0.3827	0.39784	0.299255	0.319173	0.378307	0.320725	0.0933529	0.16632	0.275251	0.162187	0.23302	0.192987	0.24346	0.131067	0.39458	0.0769333	0.522733	null	null
chr1	168357767	168357830	5	P23_WT	P6_WT_P23_WT	0.09576	0.07446	0.01	0.01404	0.00572	0.0591	0.016	0.03388	0.04406	0.00556	0.00624	0.00666	0	0.03082	0.03602	0.1001	0.05	0.06342	0.25294	0.35146	0.24668	0.17126	0.2633	0.4	0.334125	0.43516	0.43274	0.388625	0.26944	0.406667	0.24463	0.113216	0.14504	0.287626	0.119104	0.2999	0.24034	0.29824	0.13068	0.47538	0.08916	0.51254	null	null
chr1	168834068	168834456	7	P23_Math5KO	P6_Math5KO_P23_Math5KO	0.866429	0.8444	0.817057	0.782429	0.7415	0.7816	0.704114	0.7096	0.827286	0.722029	0.718243	0.703814	0.7684	0.750214	0.702586	0.686386	0.741029	0.845343	0.810543	0.837686	0.855171	0.802229	0.843043	0.681857	0.938429	0.688457	0.971371	0.649	0.939071	0.927211	0.888358	0.910358	0.916422	0.925397	0.938095	0.754529	0.762283	0.766683	0.486814	0.7352	0.407029	0.786143	null	null
chr1	169051294	169051705	9	P23_WT	P6_WT_P23_WT	0.399711	0.535811	0.341356	0.373178	0.299533	0.2617	0.252056	0.211156	0.193044	0.162944	0.245156	0.199056	0.192956	0.202322	0.175433	0.237922	0.249143	0.199122	0.394967	0.510722	0.565756	0.5457	0.517267	0.62855	0.681989	0.441522	0.666367	0.317022	0.769289	0.729989	0.745535	0.830729	0.791241	0.232479	0.222222	0.180767	0.238578	0.201511	0.287222	0.6684	0.328911	0.500078	null	null
chr1	169418371	169419079	8	P23_Math5KO	P6_Math5KO_P23_Math5KO	0.83017	0.86293	0.76518	0.82244	0.69758	0.79519	0.65554	0.74036	0.65711	0.65179	0.62025	0.63127	0.64961	0.60635	0.54342	0.57111	0.67327	0.3724	0.46521	0.67621	0.551844	0.523663	0.54082	0.5736	0.44642	0.55137	0.41221	0.540133	0.4125	0.305705	0.356349	0.832145	0.809701	0.830487	0.909167	0.668678	0.701667	0.6316	0.447711	0.489557	0.49834	0.81185	null	null
chr1	170166387	170166757	8	P6_Math5KO	P6_Math5KO_P23_Math5KO	0.93693	0.94897	0.89837	0.95402	0.95122	0.91872	0.92824	0.92569	0.94803	0.93425	0.95407	0.91391	0.91719	0.9304	0.92929	0.9522	0.94244	0.92094	0.95015	0.9418	0.97106	0.93681	0.9537	0.8783	0.955775	0.93306	0.97736	0.95945	0.97264	0.963214	0.974801	0.944008	0.958647	0.953472	0.961797	0.93505	0.90952	0.93702	0.93075	0.816722	0.895112	0.612513	null	null
chr1	170186758	170187613	10	P6_Math5KO	P6_Math5KO_P23_Math5KO	0.8615	0.893509	0.835291	0.8593	0.892255	0.874664	0.848482	0.844991	0.824564	0.838473	0.823909	0.861727	0.826309	0.746136	0.723591	0.700264	0.859709	0.437709	0.426791	0.342718	0.457645	0.437682	0.418827	0.765971	0.0238636	0.709064	0.0251091	0.731427	0.0738273	0.0287636	0.0351981	0.0334863	0.0137283	0.819877	0.81237	0.814509	0.595191	0.805455	0.76383	0.537389	0.85118	0.4817	null	null
chr1	170295310	170295456	5	P23_Math5KO	P6_Math5KO_P23_Math5KO	0.44236	0.45112	0.29632	0.30758	0.4332	0.3437	0.36268	0.22532	0.2117	0.1569	0.29612	0.34216	0.19316	0.2713	0.21372	0.3605	0.22992	0.27658	0.5827	0.69272	0.54408	0.61726	0.5884	0.7	0.40762	0.47712	0.64412	0.52758	0.60294	0.642338	0.61047	0.91381	0.892483	0.922478	0.941414	0.5044	0.42916	0.515	0.30898	0.62398	0.27384	0.74016	null	null
chr1	170366926	170367610	7	P23_Math5KO	P6_Math5KO_P23_Math5KO	0.524443	0.546971	0.283643	0.3439	0.252914	0.271671	0.139843	0.129	0.0919429	0.120514	0.125886	0.1673	0.117386	0.134143	0.182614	0.1804	0.20915	0.153071	0.4477	0.512086	0.453243	0.382443	0.477757	0.849167	0.239686	0.685371	0.149071	0.666514	0.157486	0.214796	0.205556	0.403839	0.368382	0.850078	0.750836	0.271386	0.124671	0.483014	0.291471	0.570543	0.260629	0.6486	null	null
chr1	170962472	170963289	11	P6_Math5KO	P6_WT_P6_Math5KO	0.84495	0.820108	0.844542	0.804858	0.81855	0.828233	0.82645	0.842108	0.835625	0.882175	0.862283	0.804733	0.788458	0.816742	0.78515	0.789258	0.826783	0.757908	0.808217	0.85345	0.833783	0.824517	0.842092	0.79285	0.8558	0.824442	0.859517	0.811475	0.857625	0.80506	0.801046	0.91797	0.943501	0.844378	0.890402	0.784833	0.840517	0.709	0.510173	0.651482	0.788608	0.778392	null	null
chr1	170997960	170998441	11	P23_Math5KO	P23_WT_P23_Math5KO	0.757027	0.703473	0.752918	0.686518	0.765245	0.642036	0.689255	0.703318	0.629945	0.6929	0.699745	0.685773	0.646345	0.760245	0.698209	0.650682	0.651191	0.5857	0.294418	0.364091	0.388636	0.399291	0.375645	0.58332	0.183527	0.399645	0.167564	0.4804	0.164409	0.0506944	0.119528	0.220859	0.184376	0.577557	0.603202	0.603191	0.718491	0.587555	0.17271	0.152055	0.41077	0.446564	null	null
chr1	171045227	171045410	7	P23_Math5KO	P23_WT_P23_Math5KO	0.105862	0.0757625	0.047675	0.0793625	0.078525	0.0591	0.0431375	0.0415875	0.053875	0.0743625	0.0442875	0.04885	0.063425	0.0767125	0.0439875	0.036625	0.06545	0.0141375	0.06225	0.0602	0.08325	0.025525	0.0291375	0.106833	0	0.08575	0.0054375	0.0990625	0	0.267574	0.0817306	0.129482	0.0293522	0.135844	0.0140939	0.062675	0.0565	0.0557875	0	0	0.195137	0.325275	null	null
chr1	171184248	171184420	5	P6_Math5KO	P6_Math5KO_P23_Math5KO	0.91826	0.91738	0.9106	0.9117	0.93236	0.9204	0.86004	0.9318	0.92112	0.89014	0.95564	0.93712	0.9414	0.8766	0.93014	0.89106	0.9624	0.81926	0.86494	0.67404	0.78808	0.76822	0.70742	0.700025	0.98572	0.6095	0.95464	0.79072	1	1	0.98	0.540882	0.491544	0.960714	0.971818	0.98334	0.9463	0.88998	0.83008	0.72514	0.9364	0.46046	null	null
chr1	171237093	171237734	15	P6_Math5KO	P6_Math5KO_P23_Math5KO	0.854638	0.861456	0.891094	0.854769	0.858694	0.903462	0.869962	0.894238	0.890925	0.908856	0.854169	0.888175	0.919975	0.884394	0.890394	0.870181	0.915687	0.901493	0.877175	0.859219	0.849731	0.875473	0.871419	0.964275	0.91918	0.937244	0.957477	0.909215	0.918608	0.947846	0.915986	0.880012	0.927946	0.913856	0.901042	0.92155	0.891106	0.918619	0.893958	0.648815	0.83945	0.57206	null	null
chr1	171451389	171451659	6	P6_WT	P6_WT_P23_WT	0.924033	0.940017	0.91155	0.9036	0.894933	0.916117	0.878683	0.9103	0.8727	0.8974	0.870767	0.882967	0.904317	0.918617	0.903067	0.8815	0.9232	0.849217	0.712883	0.770583	0.788733	0.821983	0.764933	0.60096	0.8599	0.729233	0.937067	0.713	0.93565	0.866931	0.966667	0.951984	0.928623	0.975695	0.983291	0.911183	0.935333	0.88615	0.91555	0.670883	0.84062	0.80108	null	null
chr1	171490924	171491271	8	P23_Math5KO	P23_WT_P23_Math5KO	0.94543	0.93803	0.928362	0.93715	0.89077	0.89779	0.89819	0.94944	0.88894	0.8772	0.88465	0.9195	0.90065	0.937756	0.91455	0.90378	0.965086	0.932086	0.852157	0.921643	0.91284	0.944329	0.884511	0.938883	0.864286	0.90555	0.92732	0.875043	0.881043	0.630757	0.700866	0.716588	0.587933	0.868444	0.915774	0.857	0.903886	0.877814	0.108771	0.0855875	0.65801	0.562113	null	null
chr1	171490940	171491057	6	P6_Math5KO	P6_WT_P6_Math5KO	0.950817	0.94485	0.9156	0.956217	0.946683	0.950683	0.936417	0.952983	0.94555	0.902183	0.933283	0.941083	0.906717	0.943433	0.9254	0.935467	0.977783	0.920767	0.862983	0.9176	0.929733	0.9502	0.909167	0.96	0.904167	0.897467	0.9475	0.873817	0.896933	0.644974	0.720455	0.716972	0.593329	0.892968	0.951984	0.865417	0.897667	0.8895	0.0935667	0.100783	0.60775	0.518533	null	null
chr1	172002874	172003216	7	P23_WT	P6_WT_P23_WT	0.891443	0.924457	0.897814	0.894586	0.892114	0.859014	0.856086	0.889814	0.850329	0.866057	0.856943	0.894486	0.868743	0.878557	0.891429	0.889086	0.923829	0.879586	0.858314	0.863271	0.8434	0.835457	0.7951	0.877386	0.647014	0.913329	0.6286	0.9651	0.666214	0.599159	0.56149	0.951374	0.955628	0.920984	0.977651	0.860443	0.906886	0.844517	0.458886	0.764614	0.386086	0.726814	3'UTR	null
chr1	172014399	172014896	9	P23_Math5KO	P6_Math5KO_P23_Math5KO	0.585727	0.646709	0.405573	0.403	0.253164	0.292373	0.172018	0.130782	0.133436	0.128827	0.102836	0.0893636	0.117818	0.0985182	0.142827	0.156882	0.129027	0.13	0.480727	0.644518	0.635945	0.55668	0.730282	0.52944	0.763145	0.534155	0.825864	0.58349	0.847964	0.664374	0.67156	0.829206	0.879478	0.71077	0.761275	0.16753	0.210127	0.445555	0.43858	0.51838	0.4173	0.67468	null	5'UTR
chr1	172024163	172024972	8	P23_Math5KO	P6_Math5KO_P23_Math5KO	0.135927	0.208291	0.146027	0.170082	0.123455	0.153773	0.108755	0.146873	0.106818	0.0984182	0.152873	0.158318	0.0828636	0.112564	0.142127	0.172164	0.16583	0.186973	0.528564	0.697509	0.707127	0.722791	0.800964	0.648971	0.888527	0.817009	0.9439	0.87445	0.823945	0.832924	0.762566	0.961949	0.93358	0.667677	0.636922	0.262545	0.204855	0.706982	0.244457	0.727456	0.236056	0.677388	null	5'UTR
chr1	172048457	172048998	7	P23_Math5KO	P6_Math5KO_P23_Math5KO	0.398029	0.434829	0.347757	0.1283	0.104329	0.140114	0.0779286	0.143657	0.0714286	0.0969714	0.155014	0.107386	0.0762857	0.0670571	0.110871	0.0937286	0.11274	0.0505429	0.337043	0.433086	0.569229	0.462157	0.418286	0.05555	0.437025	0.222057	0.579457	0.21714	0.637017	0.34329	0.28782	0.88366	0.859192	0.760317	0.696623	0.10192	0.219914	0.068925	0.19198	0.55394	0.0511429	0.536057	null	null
chr1	172061252	172061522	7	P23_WT	P6_WT_P23_WT	0.207012	0.474587	0.1994	0.293888	0.219188	0.259313	0.17725	0.2416	0.300638	0.282137	0.198275	0.260757	0.136	0.3248	0.283562	0.2028	0.2875	0.102343	0.481463	0.580113	0.720838	0.545875	0.707263	0.2	0.664338	0.711363	0.639386	0.544425	0.444183	0.6	0.928571	0.888426	0.9	0.785714	0.755804	0.55	0.3574	0.6125	0.412329	0.64615	0.29615	0.58235	null	null
chr1	172167688	172168057	8	P6_WT	P6_WT_P6_Math5KO	0.838638	0.877575	0.842762	0.780637	0.822688	0.7712	0.806025	0.787375	0.81075	0.767062	0.740625	0.730625	0.773275	0.7364	0.782225	0.812775	0.745287	0.825438	0.859912	0.888675	0.890988	0.8781	0.889125	0.897288	0.9404	0.826325	0.955013	0.807538	0.988637	0.923864	0.983259	0.994048	0.976637	0.859316	0.808379	0.776988	0.838163	0.857487	0.628888	0.8539	0.337487	0.83955	null	null
chr1	172167688	172168086	9	P23_Math5KO	P6_Math5KO_P23_Math5KO	0.824556	0.872022	0.828489	0.763344	0.800244	0.754289	0.768622	0.757667	0.763878	0.742156	0.717956	0.706422	0.742911	0.726011	0.752856	0.789656	0.744344	0.800389	0.839244	0.884656	0.884056	0.863867	0.879222	0.890178	0.938478	0.809911	0.960011	0.815033	0.9899	0.873844	0.957341	0.944204	0.898425	0.829196	0.820008	0.764733	0.812933	0.834433	0.559011	0.766189	0.312811	0.809067	null	null
chr1	172218674	172218844	8	P23_Math5KO	P6_Math5KO_P23_Math5KO	0.545075	0.589463	0.477963	0.5605	0.465175	0.4544	0.312962	0.492663	0.2989	0.383188	0.310588	0.307138	0.290388	0.311563	0.219675	0.317238	0.318467	0.326475	0.64225	0.74675	0.71565	0.73715	0.841325	0.80595	0.94375	0.864038	0.988637	0.7886	0.928163	0.977885	0.934524	0.930688	0.94433	0.549519	0.771142	0.216837	0.372563	0.8601	0.74536	0.784025	0.563575	0.906925	null	null
chr1	172221654	172221995	6	P23_Math5KO	P6_Math5KO_P23_Math5KO	0.212567	0.268233	0.296533	0.42115	0.3865	0.284583	0.267767	0.292217	0.3138	0.2047	0.16665	0.32615	0.295717	0.2489	0.3627	0.23245	0.3091	0.375483	0.535183	0.733183	0.718767	0.687633	0.76085	0.714267	0.925	0.68345	0.8694	0.729567	0.811117	0.932407	0.832576	0.961111	0.945635	0.901515	0.841125	0.391017	0.383717	0.7659	0.545567	0.838733	0.529433	0.821383	null	null
chr1	172394855	172395041	6	P23_WT	P6_WT_P23_WT	0.2537	0.255767	0.213183	0.2611	0.1986	0.2514	0.237233	0.180967	0.227867	0.282183	0.19085	0.188283	0.2262	0.23075	0.282767	0.2617	0.27335	0.3861	0.581967	0.726533	0.6696	0.69865	0.673067	0.734825	0.90385	0.517317	0.831867	0.5672	0.87965	0.825856	0.926515	0.905999	0.909956	0.852904	0.847677	0.43182	0.448617	0.424967	0.2368	0.630683	0.22365	0.61785	null	null
chr1	172440590	172441105	6	P23_Math5KO	P23_WT_P23_Math5KO	0.906386	0.917414	0.906857	0.857229	0.8697	0.878286	0.889514	0.920586	0.876386	0.883714	0.902986	0.906471	0.884471	0.896414	0.925543	0.916214	0.952314	0.9383	0.891671	0.914971	0.889371	0.955886	0.916157	0.94445	0.948643	0.910814	0.957886	0.879414	0.9691	0.702273	0.751984	0.703256	0.655886	0.908318	0.975724	0.936986	0.888317	0.825343	0.24375	0.400014	0.674871	0.672467	null	null
chr1	172482975	172483626	5	P23_WT	P6_WT_P23_WT	0.0377111	0.0420778	0.0308667	0.0445	0.0309778	0.0231444	0.0582444	0.00925556	0.0287889	0.0548444	0.0468222	0.0512889	0.0411778	0.0429222	0.0696889	0.102033	0.08888	0.0416625	0.280611	0.413122	0.479789	0.375289	0.512656	0.625	0.501014	0.703057	0.3358	0.727087	0.490267	0.218128	0.194312	0.646564	0.513641	0.545448	0.698569	0.273844	0.0907444	0.516344	0.21675	0.58604	0.137833	0.53662	null	5'UTR
chr1	172485711	172486930	11	P23_Math5KO	P6_Math5KO_P23_Math5KO	0.236994	0.256881	0.1862	0.195963	0.143	0.188319	0.107781	0.0976625	0.06	0.119644	0.125856	0.108219	0.125213	0.1153	0.10895	0.210969	0.127936	0.121375	0.385875	0.522169	0.507637	0.559375	0.52985	0.553957	0.438821	0.570931	0.453219	0.41725	0.378019	0.278394	0.399552	0.710537	0.762847	0.820402	0.770286	0.409	0.141213	0.509787	0.30073	0.531692	0.260073	0.689608	null	null
chr1	172523684	172523808	6	P6_WT	P6_WT_P23_WT	0.823667	0.864983	0.821267	0.86015	0.817883	0.826067	0.775833	0.778	0.71535	0.707517	0.697517	0.7486	0.711967	0.692217	0.553683	0.583083	0.802967	0.310333	0.229767	0.336917	0.370383	0.229133	0.35865	0.23072	0.0984833	0.340817	0.22748	0.2762	0.126383	0.284005	0.333333	0.182966	0.199744	0.461752	0.348148	0.71475	0.6779	0.597533	0.756	0.372533	0.691	0.481817	null	null
chr1	172534770	172535058	6	P23_Math5KO	P6_Math5KO_P23_Math5KO	0.472317	0.420967	0.355367	0.290933	0.268217	0.29385	0.295133	0.219033	0.2911	0.304233	0.311417	0.312	0.2776	0.279967	0.3473	0.40225	0.29795	0.456383	0.615767	0.759683	0.665767	0.665467	0.707183	0.2	0.88546	0.55905	0.905917	0.4729	0.921717	0.85276	0.860101	0.949379	0.902918	0.924875	0.935879	0.601517	0.5061	0.626817	0.3596	0.655217	0.222517	0.671067	null	null
chr1	172540490	172541103	13	P23_Math5KO	P6_Math5KO_P23_Math5KO	0.591264	0.626807	0.592714	0.607743	0.649457	0.582636	0.5249	0.552843	0.604843	0.574643	0.5538	0.556143	0.518243	0.541915	0.519079	0.522114	0.65619	0.603436	0.630757	0.812	0.622729	0.867173	0.827643	0.763533	0.869683	0.712	0.802036	0.663507	0.821921	0.769501	0.724975	0.883178	0.865118	0.904391	0.928083	0.73055	0.654808	0.785042	0.378908	0.601585	0.410015	0.718569	null	null
chr1	172621656	172621720	8	P23_WT	P6_WT_P23_WT	0.899687	0.812137	0.816525	0.8332	0.869938	0.8568	0.8727	0.843712	0.800713	0.881062	0.8193	0.8478	0.851463	0.859962	0.78915	0.885775	0.839017	0.89615	0.868387	0.84405	0.874125	0.905825	0.808787	NA	0.9195	0.916637	0.943762	0.882143	0.967662	0.936407	0.986111	0.911813	0.984127	0.972222	0.989583	0.89295	0.887312	0.844875	0.23025	0.613187	0.366613	0.480237	null	null
chr1	172801461	172801726	5	P23_Math5KO	P6_Math5KO_P23_Math5KO	0.85152	0.92114	0.8974	0.89838	0.87966	0.88396	0.90196	0.84794	0.92802	0.8562	0.853	0.8925	0.90122	0.88138	0.86542	0.88312	0.89588	0.86548	0.72278	0.75986	0.68532	0.70026	0.77834	0.866667	0.58774	0.7631	0.66684	0.76856	0.6008	0.650318	0.613636	0.96	0.966013	0.951429	0.969424	0.88728	0.93972	0.8379	0.313833	0.650275	0.28786	0.73798	null	null
chr1	172866802	172867161	6	P23_Math5KO	P6_Math5KO_P23_Math5KO	0.631167	0.703683	0.540283	0.632417	0.653567	0.580533	0.637117	0.550617	0.593817	0.5748	0.538317	0.597967	0.615383	0.587117	0.5077	0.558467	0.718117	0.57405	0.7458	0.805317	0.762517	0.72035	0.743017	0.666667	0.9733	0.639783	0.942317	0.51715	0.9373	0.962454	0.947879	0.961925	0.947346	0.960784	0.943524	0.618283	0.648083	0.748683	0.26782	0.61552	0.3387	0.725133	null	null
chr1	174649386	174649767	12	P23_WT	P6_WT_P23_WT	0.759433	0.771167	0.774642	0.799483	0.614683	0.665467	0.713333	0.644917	0.738108	0.685425	0.591325	0.63435	0.609092	0.6813	0.576083	0.598233	0.778567	0.648233	0.698133	0.787658	0.81265	0.753767	0.750217	0.883325	0.788425	0.750308	0.855558	0.758836	0.7843	0.665904	0.758565	0.795575	0.787359	0.241948	0.181384	0.871175	0.681292	0.841808	0.488025	0.806175	0.442242	0.832717	null	null
chr1	174649386	174649767	12	P23_Math5KO	P6_Math5KO_P23_Math5KO	0.759433	0.771167	0.774642	0.799483	0.614683	0.665467	0.713333	0.644917	0.738108	0.685425	0.591325	0.63435	0.609092	0.6813	0.576083	0.598233	0.778567	0.648233	0.698133	0.787658	0.81265	0.753767	0.750217	0.883325	0.788425	0.750308	0.855558	0.758836	0.7843	0.665904	0.758565	0.795575	0.787359	0.241948	0.181384	0.871175	0.681292	0.841808	0.488025	0.806175	0.442242	0.832717	null	null
chr1	174681273	174681333	5	P23_WT	P23_WT_P23_Math5KO	0.97996	0.95616	0.97762	0.93142	0.9454	0.91448	0.94052	0.9311	0.98288	0.94434	0.95144	0.9482	0.93712	0.94984	0.9283	0.89036	0.98084	0.93848	0.96832	0.8533	0.84538	0.83928	0.90418	0.914275	0.53338	0.95952	0.6882	0.89804	0.55678	0.532794	0.37532	0.939881	0.939722	0.988889	0.977124	0.899067	1	0.91712	0.93534	0.89658	0.98824	0.5664	null	null
chr1	174681273	174681333	5	P6_Math5KO	P6_Math5KO_P23_Math5KO	0.97996	0.95616	0.97762	0.93142	0.9454	0.91448	0.94052	0.9311	0.98288	0.94434	0.95144	0.9482	0.93712	0.94984	0.9283	0.89036	0.98084	0.93848	0.96832	0.8533	0.84538	0.83928	0.90418	0.914275	0.53338	0.95952	0.6882	0.89804	0.55678	0.532794	0.37532	0.939881	0.939722	0.988889	0.977124	0.899067	1	0.91712	0.93534	0.89658	0.98824	0.5664	null	null
chr1	174736384	174737170	7	P23_Math5KO	P23_WT_P23_Math5KO	0.93492	0.92289	0.90612	0.90749	0.91102	0.92143	0.9326	0.93742	0.90224	0.89229	0.93745	0.89556	0.92036	0.94546	0.89786	0.91092	0.93468	0.89678	0.89084	0.86431	0.87848	0.83066	0.86858	0.791078	0.88496	0.85799	0.90386	0.88133	0.86979	0.728312	0.730655	0.800822	0.656455	0.6875	0.5	0.94929	0.9561	0.93655	0.3907	0.434713	0.75937	0.741433	null	null
chr1	174860431	174860775	5	P23_Math5KO	P6_Math5KO_P23_Math5KO	0.54144	0.51268	0.47176	0.50492	0.49552	0.4992	0.4979	0.42684	0.4755	0.3823	0.46102	0.44654	0.46868	0.45922	0.44444	0.39568	0.49736	0.42782	0.62422	0.60796	0.7013	0.56156	0.71616	0.16665	0.8026	0.43752	0.84804	0.33048	0.8528	0.650962	0.850086	0.892409	0.867112	0.663636	0.628256	0.33552	0.555325	0.36532	0.289125	0.54935	0.26052	0.6321	null	5'UTR
chr1	175415777	175416053	7	P23_WT	P6_WT_P23_WT	0.253786	0.294571	0.173057	0.219429	0.127157	0.110043	0.0825143	0.0772571	0.0560286	0.0680143	0.116843	0.0233571	0.0581286	0.0949143	0.0955286	0.150743	0.1212	0.1556	0.437486	0.558371	0.466671	0.484271	0.584314	0.43335	0.906286	0.402486	0.928086	0.39145	0.868371	0.670635	0.719791	0.875006	0.847489	0.806606	0.732991	0.436386	0.199943	0.708071	0.159243	0.408	0.223386	0.476571	null	null
chr1	175415827	175416193	8	P23_Math5KO	P6_Math5KO_P23_Math5KO	0.214337	0.277587	0.126438	0.204288	0.0986	0.101337	0.0496875	0.0791125	0.0895	0.05355	0.0995375	0.0402375	0.0812875	0.0719	0.09775	0.144412	0.053275	0.156643	0.457037	0.549937	0.506313	0.401863	0.572113	0.415	0.84225	0.449387	0.800713	0.4678	0.815562	0.706629	0.742208	0.802875	0.772495	0.832983	0.694321	0.393288	0.191675	0.578087	0.232112	0.443837	0.238512	0.52265	null	null
chr1	175647682	175647985	9	P23_Math5KO	P6_Math5KO_P23_Math5KO	0.942111	0.946111	0.915189	0.934656	0.8947	0.928544	0.906733	0.872422	0.889967	0.858344	0.892811	0.8784	0.900122	0.846267	0.8187	0.893778	0.894322	0.888311	0.887611	0.943489	0.886867	0.926667	0.937144	0.935833	0.976356	0.845811	0.969444	0.921622	0.950044	0.958113	0.954985	0.963849	0.966681	0.958965	0.935315	0.877067	0.920778	0.871278	0.518611	0.780489	0.337856	0.769033	null	null
chr1	175857291	175857581	7	P6_WT	P6_WT_P23_WT	0.836629	0.908086	0.8182	0.799371	0.7617	0.801729	0.708057	0.7095	0.756743	0.713043	0.726757	0.746686	0.713286	0.706514	0.693629	0.620129	0.810357	0.7114	0.502443	0.539429	0.554086	0.587843	0.5065	0.1656	0.658371	0.351371	0.646471	0.312843	0.680386	0.518951	0.610305	0.650354	0.565423	0.201003	0.319531	0.5985	0.688743	0.378043	0.590986	0.242971	0.471214	0.349371	null	null
chr1	176194982	176195625	6	P23_WT	P6_WT_P23_WT	0.624613	0.682512	0.583375	0.609962	0.476513	0.50115	0.481463	0.41265	0.38045	0.362862	0.474875	0.48955	0.490712	0.464388	0.518837	0.445775	0.516437	0.633663	0.730113	0.794412	0.843375	0.797875	0.805338	0.7512	0.928125	0.70425	0.889012	0.716325	0.93015	0.939835	0.945175	0.899814	0.937673	0.810103	0.840712	0.6529	0.5989	0.734163	0.289083	0.651433	0.0955667	0.706314	null	null
chr1	176194982	176195625	6	P23_Math5KO	P6_Math5KO_P23_Math5KO	0.624613	0.682512	0.583375	0.609962	0.476513	0.50115	0.481463	0.41265	0.38045	0.362862	0.474875	0.48955	0.490712	0.464388	0.518837	0.445775	0.516437	0.633663	0.730113	0.794412	0.843375	0.797875	0.805338	0.7512	0.928125	0.70425	0.889012	0.716325	0.93015	0.939835	0.945175	0.899814	0.937673	0.810103	0.840712	0.6529	0.5989	0.734163	0.289083	0.651433	0.0955667	0.706314	null	null
chr1	176824995	176825397	5	P23_WT	P6_WT_P23_WT	0.88034	0.8666	0.80564	0.80086	0.79306	0.74828	0.77482	0.7372	0.73778	0.76888	0.80246	0.74936	0.7608	0.74732	0.7561	0.72028	0.82048	0.81996	0.87072	0.91306	0.9065	0.89346	0.90046	0.81778	0.93202	0.89806	0.88622	0.93572	0.95556	0.908425	0.969231	0.944318	0.952807	0.956667	0.967494	0.81536	0.79176	0.85076	0.348	0.88686	0.42392	0.90336	null	null
chr1	176824995	176825397	5	P23_Math5KO	P6_Math5KO_P23_Math5KO	0.88034	0.8666	0.80564	0.80086	0.79306	0.74828	0.77482	0.7372	0.73778	0.76888	0.80246	0.74936	0.7608	0.74732	0.7561	0.72028	0.82048	0.81996	0.87072	0.91306	0.9065	0.89346	0.90046	0.81778	0.93202	0.89806	0.88622	0.93572	0.95556	0.908425	0.969231	0.944318	0.952807	0.956667	0.967494	0.81536	0.79176	0.85076	0.348	0.88686	0.42392	0.90336	null	null
chr1	176835071	176835425	8	P23_Math5KO	P6_Math5KO_P23_Math5KO	0.497513	0.54735	0.466212	0.5065	0.507125	0.448788	0.36575	0.494387	0.411438	0.403	0.445225	0.435113	0.4195	0.444025	0.489013	0.470975	0.511225	0.396037	0.603313	0.710275	0.727175	0.816412	0.76705	0.25475	0.96295	0.4207	0.894563	0.5688	0.937662	0.910606	0.824228	0.886483	0.79374	0.615684	0.659359	0.614112	0.539075	0.665763	0.382275	0.529963	0.377937	0.666713	3'UTR	null
chr1	176881092	176881182	6	P23_WT	P6_WT_P23_WT	0.18235	0.303067	0.134033	0.186417	0.0753667	0.0883667	0.114883	0.131883	0.0983667	0.10795	0.132033	0.132817	0.142567	0.14005	0.235517	0.290817	0.0615667	0.34115	0.55705	0.86705	0.880733	0.897033	0.86485	0.8	0.847817	0.944533	0.824617	0.897817	0.88025	0.48644	0.5792	0.92822	0.944947	0.938374	0.908963	0.74735	0.319967	0.878583	0.54285	0.928333	0.6499	0.867533	null	null
chr1	176922569	176923096	9	P23_Math5KO	P6_Math5KO_P23_Math5KO	0.39506	0.58414	0.37367	0.31091	0.18072	0.26306	0.13517	0.12934	0.10885	0.1195	0.13511	0.15173	0.10342	0.08022	0.12693	0.12814	0.06887	0.07115	0.38579	0.47768	0.46044	0.45784	0.46287	0.7648	0.43612	0.59545	0.23141	0.66457	0.37338	0.122329	0.126363	0.646491	0.615372	0.654632	0.594126	0.26618	0.26724	0.54657	0.53681	0.78033	0.446211	0.7641	null	null
chr1	176994893	176995265	11	P23_Math5KO	P6_Math5KO_P23_Math5KO	0.204273	0.187936	0.115027	0.101973	0.1413	0.0803909	0.0722364	0.087	0.0751	0.0876364	0.0448455	0.112336	0.0968273	0.101309	0.190655	0.232082	0.0436556	0.117018	0.466436	0.646327	0.692527	0.3865	0.606091	0.8111	0.477564	0.781064	0.333764	0.862327	0.413255	0.308452	0.371835	0.960558	0.982774	0.879167	0.914548	0.529427	0.211791	0.572291	0.532511	0.841191	0.590873	0.850773	null	null
chr1	176996902	176997355	13	P23_Math5KO	P6_Math5KO_P23_Math5KO	0.289069	0.333738	0.203254	0.159677	0.111962	0.0932692	0.0567308	0.0685923	0.0585231	0.0853538	0.0940462	0.0672385	0.0283385	0.0419231	0.0970308	0.109015	0.0570462	0.0677538	0.270854	0.392646	0.439231	0.375369	0.446385	0.35346	0.291485	0.362415	0.273092	0.423062	0.3801	0.243838	0.0998197	0.19495	0.231547	0.756956	0.758129	0.463154	0.101792	0.840508	0.316638	0.5018	0.170862	0.427962	null	null
chr1	176996968	176997355	10	P23_WT	P6_WT_P23_WT	0.29869	0.32734	0.20349	0.15831	0.12667	0.10187	0.06405	0.08053	0.07036	0.10051	0.1012	0.0745	0.03372	0.04532	0.10956	0.11973	0.06981	0.05372	0.27514	0.42226	0.44803	0.41125	0.50198	0.324671	0.33499	0.40888	0.31718	0.45995	0.38208	0.281891	0.121982	0.23235	0.250986	0.797475	0.746413	0.52323	0.10818	0.8569	0.31377	0.52321	0.19235	0.44739	null	null
chr1	177038244	177038330	5	P23_WT	P6_WT_P23_WT	0.89766	0.9167	0.85348	0.89258	0.8816	0.86904	0.87264	0.8622	0.92866	0.87262	0.8775	0.85376	0.90062	0.86738	0.92422	0.92404	0.8468	0.94156	0.91226	0.96718	0.9717	0.91982	0.925	0.96	1	0.91952	0.98948	0.88808	0.95222	0.911818	0.940659	1	0.99	0.878846	0.758175	0.89738	0.91896	0.90012	0.42428	0.80014	0.35456	0.75002	null	null
chr1	177038244	177038330	5	P23_Math5KO	P6_Math5KO_P23_Math5KO	0.89766	0.9167	0.85348	0.89258	0.8816	0.86904	0.87264	0.8622	0.92866	0.87262	0.8775	0.85376	0.90062	0.86738	0.92422	0.92404	0.8468	0.94156	0.91226	0.96718	0.9717	0.91982	0.925	0.96	1	0.91952	0.98948	0.88808	0.95222	0.911818	0.940659	1	0.99	0.878846	0.758175	0.89738	0.91896	0.90012	0.42428	0.80014	0.35456	0.75002	null	null
chr1	177126709	177127021	7	P6_Math5KO	P6_Math5KO_P23_Math5KO	0.922186	0.926	0.889357	0.889843	0.871714	0.8573	0.768157	0.8096	0.746129	0.763671	0.601371	0.564529	0.552429	0.571986	0.434729	0.471057	0.824857	0.254771	0.354671	0.279443	0.407771	0.293614	0.409814	0.727133	0.0476143	0.600386	0.0084	0.786157	0.0102	0	0	0.0420661	0.0392931	0.159075	0.315769	0.682214	0.210786	0.686414	0.749614	0.4466	0.7631	0.415429	null	null
chr1	177126709	177127041	8	P6_WT	P6_WT_P23_WT	0.9223	0.93035	0.895375	0.89045	0.868012	0.875138	0.787	0.820237	0.76	0.7797	0.632975	0.598125	0.566712	0.599925	0.453763	0.482025	0.8394	0.292925	0.356013	0.286175	0.425463	0.322125	0.411225	0.77035	0.0486125	0.627613	0.013925	0.799	0.03165	0	0	0.0416156	0.0417345	0.208635	0.330646	0.69755	0.24365	0.690725	0.77285	0.467587	0.781088	0.4454	null	null
chr1	177366638	177367090	6	P23_Math5KO	P6_Math5KO_P23_Math5KO	0.740067	0.800567	0.651456	0.650444	0.568511	0.644167	0.529522	0.583478	0.595056	0.547789	0.535889	0.558111	0.459433	0.499556	0.482367	0.463733	0.568922	0.4137	0.567089	0.723178	0.776233	0.664844	0.727844	0.714244	0.823656	0.664467	0.802011	0.758133	0.774533	0.696108	0.604938	0.955515	0.955477	0.936839	0.948812	0.687633	0.527878	0.631089	0.19496	0.684822	0.240357	0.679057	null	null
chr1	177382920	177383094	9	P23_WT	P6_WT_P23_WT	0.147189	0.0644889	0.0771889	0.0974889	0.126089	0.122589	0.154956	0.146433	0.106478	0.166378	0.1509	0.154367	0.135444	0.197633	0.172256	0.176133	0.0888889	0.146233	0.2608	0.388467	0.381544	0.2811	0.3815	0.1508	0.468378	0.192644	0.510222	0.335833	0.430489	0.422671	0.455107	0.710932	0.756546	0.843254	0.873482	0.283611	0.361044	0.5202	0.232667	0.527022	0.343456	0.585478	null	null
chr1	177382983	177383020	5	P23_Math5KO	P6_Math5KO_P23_Math5KO	0.04464	0.0218	0.02942	0.0151	0.10448	0.06038	0.09606	0.06336	0.06598	0.08186	0.08736	0.06858	0.0874	0.07468	0.10928	0.10848	0.05666	0.06322	0.19572	0.31304	0.2916	0.24398	0.33976	0	0.37544	0.09314	0.41718	0.29222	0.32488	0.352727	0.350909	0.564652	0.660645	0.737857	0.851071	0.20064	0.21556	0.37934	0.15496	0.44538	0.1936	0.51924	null	null
chr1	177517853	177518064	7	P23_WT	P6_WT_P23_WT	0.172129	0.180443	0.168457	0.172457	0.132643	0.240843	0.285343	0.172271	0.200186	0.198557	0.263614	0.277814	0.277471	0.245229	0.339586	0.291829	0.0714286	0.3966	0.511586	0.576157	0.410043	0.396186	0.774914	0.7	0.566043	0.764014	0.556743	0.521886	0.503957	0.47705	0.24	0.870122	0.858036	0.82233	0.896258	0.5823	0.46645	0.76084	0.236986	0.676714	0.279171	0.669229	null	null
chr1	177517853	177518160	11	P23_Math5KO	P6_Math5KO_P23_Math5KO	0.139709	0.138636	0.140264	0.125582	0.106091	0.188027	0.237936	0.171755	0.202873	0.1739	0.255118	0.2666	0.271845	0.229236	0.294818	0.3073	0.13857	0.371433	0.560145	0.583055	0.498336	0.435964	0.734409	0.7	0.583111	0.713373	0.60115	0.5378	0.60055	0.537659	0.465063	0.857531	0.868206	0.786108	0.89266	0.620427	0.48439	0.798522	0.240064	0.644309	0.251155	0.650045	null	null
chr1	177561883	177562333	6	P23_WT	P6_WT_P23_WT	0.60895	0.61705	0.44295	0.58725	0.43655	0.51885	0.528133	0.520217	0.526867	0.6501	0.6163	0.57535	0.49155	0.566383	0.55745	0.44425	0.493833	0.497683	0.50325	0.632183	0.626833	0.6098	0.565183	1	0.372317	0.801633	0.2996	0.7995	0.234017	0.213384	0.16	0.548977	0.555668	0.46633	0.570991	0.816925	0.5962	0.84115	0.367133	0.704933	0.33632	0.5163	null	null
chr1	177612560	177612935	7	P23_WT	P6_WT_P23_WT	0.5794	0.756014	0.598	0.579143	0.515357	0.553957	0.554243	0.624857	0.633886	0.536357	0.5456	0.612271	0.583314	0.581157	0.623829	0.564943	0.547271	0.840329	0.837929	0.852857	0.848843	0.8611	0.882057	0.631933	0.9525	0.7348	0.970514	0.698843	1	0.946429	0.987013	0.970985	0.958932	0.912137	0.889184	0.7646	0.801614	0.772186	0.145743	0.619743	0.168029	0.392071	null	null
chr1	177669860	177669872	7	P6_WT	P6_WT_P6_Math5KO	1	0.984129	0.992857	0.9945	0.975114	1	1	1	1	0.9799	1	1	1	0.9881	0.979257	0.938129	1	0.987014	0.981857	0.9898	0.976183	0.985714	0.922357	1	0.982143	0.9881	0.9935	1	0.984129	1	1	0.992481	0.988095	0.845238	0.628572	0.928571	0.877557	0.773257	0.874271	0.9259	0.3312	0.422371	null	null
chr1	177669864	177669872	5	P23_WT	P23_WT_P23_Math5KO	1	0.97778	0.99	0.9923	0.98334	1	1	1	1	0.97186	1	1	1	0.98334	0.97096	0.94016	1	1	0.9746	0.98572	0.964275	0.98	0.91808	1	0.975	0.98334	0.9909	1	0.97778	1	1	0.989474	0.983333	0.833333	0.64	0.9	0.82858	0.727	0.86842	0.91678	0.26768	0.3021	null	null
chr1	177984248	177984331	5	P6_WT	P6_WT_P6_Math5KO	0.72106	0.75968	0.71398	0.69768	0.6718	0.71796	0.72504	0.71382	0.73798	0.737	0.72246	0.7657	0.69286	0.65418	0.67078	0.60622	0.7211	0.78274	0.71816	0.72208	0.73576	0.75936	0.71298	0.4	0.68174	0.71738	0.74398	0.625	0.641	0.630385	0.598485	0.693333	0.710675	0.543819	0.666984	0.7338	0.70522	0.76886	0.74566	0.71816	0.35224	0.4988	null	null
chr1	178205898	178206159	8	P6_WT	P6_WT_P23_WT	0.946175	0.964788	0.907162	0.914562	0.93585	0.901525	0.8851	0.841525	0.905813	0.87085	0.864088	0.888763	0.8922	0.881787	0.801875	0.847838	0.92755	0.782637	0.621112	0.582925	0.668338	0.594287	0.610237	0.85332	0.855075	0.67545	0.834888	0.685512	0.876775	0.899057	0.888014	0.0524755	0.104467	0.423657	0.472451	0.833438	0.815263	0.771487	0.87425	0.4939	0.930288	0.796837	null	null
chr1	178610674	178610811	8	P23_Math5KO	P6_Math5KO_P23_Math5KO	0.710862	0.75535	0.556175	0.557275	0.2183	0.479025	0.224675	0.225725	0.1662	0.136513	0.0896625	0.156587	0.173575	0.139437	0.142237	0.205813	0.119387	0.324238	0.556737	0.67965	0.706237	0.495762	0.686887	0.865471	0.873425	0.5727	0.857137	0.544425	0.969413	0.87876	0.825426	0.944592	0.895677	0.206731	0.207967	0.214775	0.408212	0.43535	0.543737	0.76685	0.5611	0.8617	null	null
chr1	178627035	178627450	7	P23_Math5KO	P6_Math5KO_P23_Math5KO	0.7729	0.759714	0.768643	0.712757	0.6504	0.618271	0.553986	0.581971	0.660614	0.5552	0.554686	0.5419	0.4431	0.480571	0.429957	0.358729	0.603814	0.422586	0.594157	0.647457	0.6413	0.501914	0.596957	0.505567	0.929029	0.322157	0.961357	0.280943	0.964286	0.992481	0.937528	0.797069	0.793452	0	0.00714286	0.348686	0.486014	0.184929	0.266186	0.541286	0.294443	0.608171	null	null
chr1	178638851	178639523	9	P23_WT	P6_WT_P23_WT	0.533411	0.492689	0.5572	0.5271	0.482222	0.538767	0.498422	0.482644	0.486567	0.451344	0.5002	0.509889	0.468744	0.520744	0.600411	0.581611	0.439829	0.677011	0.764389	0.839689	0.824878	0.812411	0.906511	0.847617	0.907511	0.785567	0.922356	0.913478	0.9375	0.844922	0.795027	0.904244	0.850762	0.562352	0.5783	0.689622	0.582389	0.702989	0.571233	0.903122	0.599456	0.813067	null	null
chr1	178911042	178911160	8	P23_Math5KO	P6_Math5KO_P23_Math5KO	0.814975	0.8341	0.728762	0.7347	0.763563	0.6874	0.535763	0.571675	0.701462	0.565025	0.593875	0.588287	0.526713	0.5351	0.504513	0.464763	0.77985	0.426925	0.402313	0.583137	0.567712	0.59775	0.68045	0.774486	0.38925	0.5545	0.379987	0.742437	0.491337	0.200084	0.311445	0.48666	0.387041	0.444722	0.432497	0.78615	0.651012	0.765275	0.3387	0.667475	0.317425	0.689775	null	null
chr1	178911042	178911648	14	P23_WT	P6_WT_P23_WT	0.866939	0.875639	0.824083	0.797978	0.812222	0.784194	0.697556	0.731472	0.785894	0.681217	0.679322	0.696156	0.658017	0.692272	0.625856	0.641806	0.844456	0.581411	0.509889	0.611733	0.64645	0.564706	0.692628	0.816367	0.407467	0.728994	0.436422	0.823894	0.555217	0.458258	0.408462	0.621994	0.562675	0.638463	0.634042	0.800322	0.739039	0.84085	0.49335	0.804411	0.471308	0.7709	null	null
chr1	179092237	179092916	12	P23_WT	P6_WT_P23_WT	0.713273	0.74872	0.68314	0.72302	0.689073	0.694593	0.692653	0.678853	0.676833	0.688687	0.690353	0.73108	0.715613	0.724407	0.747493	0.711673	0.679847	0.75852	0.861627	0.91862	0.90218	0.935227	0.913293	0.941418	0.959186	0.937267	0.95808	0.946293	0.94154	0.959385	0.972273	0.971357	0.951033	0.935374	0.911343	0.818893	0.767767	0.864457	0.565731	0.906786	0.782233	0.918817	null	null
chr1	179106356	179106861	16	P23_Math5KO	P6_Math5KO_P23_Math5KO	0.321412	0.412838	0.128225	0.190337	0.112463	0.0830437	0.0448812	0.0292563	0.0531437	0.0423562	0.0594063	0.0523563	0.0584875	0.0544063	0.105288	0.115056	0.0240786	0.10204	0.604581	0.742237	0.718562	0.68726	0.770962	0.7002	0.914546	0.599056	0.841775	0.48168	0.852244	0.876242	0.831242	0.534867	0.623633	0.522685	0.426915	0.382792	0.369254	0.4355	0.487319	0.759719	0.468438	0.771169	null	null
chr1	179106397	179106758	13	P23_WT	P6_WT_P23_WT	0.346254	0.419054	0.135162	0.199208	0.114254	0.0838231	0.0347462	0.0339846	0.0560308	0.0431538	0.0590769	0.0408692	0.0649308	0.0514769	0.111254	0.106531	0.0199091	0.0922	0.611477	0.756646	0.699315	0.694692	0.7746	0.695673	0.93224	0.628323	0.810754	0.522742	0.860023	0.871186	0.809204	0.529451	0.668148	0.529101	0.448511	0.40294	0.366118	0.47037	0.465485	0.753262	0.4697	0.7608	null	null
chr1	179144444	179145243	8	P23_Math5KO	P6_Math5KO_P23_Math5KO	0.779827	0.753253	0.742027	0.71452	0.70722	0.70876	0.710013	0.731413	0.74546	0.749067	0.73536	0.708673	0.76228	0.757107	0.72786	0.7305	0.689809	0.73472	0.79492	0.8865	0.861527	0.865115	0.87606	0.805289	0.922614	0.85046	0.95616	0.882893	0.94274	0.939866	0.909829	0.939027	0.954359	0.945903	0.905631	0.810293	0.786846	0.815093	0.628325	0.774787	0.299212	0.770007	null	null
chr1	179553503	179554280	6	P6_WT	P6_WT_P23_WT	0.845075	0.875862	0.853962	0.821137	0.818887	0.803212	0.772887	0.756363	0.76745	0.7407	0.73645	0.76675	0.676212	0.713738	0.691925	0.6997	0.813288	0.601487	0.5243	0.538913	0.491438	0.535975	0.455838	0.705	0.529775	0.5005	0.56275	0.44765	0.393087	0.401665	0.473525	0.441375	0.403902	0.616049	0.691508	0.775012	0.71045	0.676687	0.774517	0.368217	0.762717	0.31475	null	5'UTR
chr1	179553503	179554280	6	P6_Math5KO	P6_Math5KO_P23_Math5KO	0.845075	0.875862	0.853962	0.821137	0.818887	0.803212	0.772887	0.756363	0.76745	0.7407	0.73645	0.76675	0.676212	0.713738	0.691925	0.6997	0.813288	0.601487	0.5243	0.538913	0.491438	0.535975	0.455838	0.705	0.529775	0.5005	0.56275	0.44765	0.393087	0.401665	0.473525	0.441375	0.403902	0.616049	0.691508	0.775012	0.71045	0.676687	0.774517	0.368217	0.762717	0.31475	null	5'UTR
chr1	179673643	179674064	11	P6_Math5KO	P6_Math5KO_P23_Math5KO	0.946109	0.962845	0.9223	0.942382	0.942409	0.945418	0.901491	0.939291	0.934409	0.918364	0.964073	0.929973	0.892718	0.951527	0.932927	0.949755	0.936282	0.9232	0.927036	0.887564	0.873045	0.907109	0.931964	0.666667	0.878755	0.894218	0.88566	0.892918	0.890518	0.870523	0.940725	0.823824	0.851598	0.933712	0.934901	0.938327	0.939009	0.8919	0.931909	0.772009	0.900018	0.6313	null	null
chr1	179752461	179753226	19	P6_WT	P6_WT_P23_WT	0.962337	0.963589	0.964332	0.964268	0.952826	0.957626	0.958358	0.966253	0.949184	0.977868	0.940716	0.943337	0.950189	0.955574	0.966742	0.929611	0.983614	0.950624	0.874116	0.812837	0.845268	0.815013	0.798878	0.8635	0.865421	0.822353	0.831739	0.8606	0.691321	0.750045	0.727809	0.896674	0.924695	0.94942	0.89972	0.937774	0.920984	0.926705	0.925121	0.698721	0.929674	0.812005	null	null
chr1	179918292	179918593	16	P23_WT	P23_WT_P23_Math5KO	0.897019	0.918481	0.848394	0.894581	0.920175	0.868869	0.902119	0.915881	0.896869	0.905613	0.909381	0.896781	0.905719	0.93415	0.917706	0.889531	0.913681	0.8789	0.854606	0.882919	0.902106	0.8809	0.913425	0.90474	0.986112	0.874475	0.971569	0.905225	0.918694	0.956956	0.949851	0.925318	0.91575	0.853098	0.900794	0.88798	0.918981	0.899494	0.860425	0.674725	0.704756	0.386044	null	null
chr1	179918334	179918683	17	P6_Math5KO	P6_Math5KO_P23_Math5KO	0.889465	0.912406	0.867835	0.900771	0.918459	0.858971	0.909324	0.920947	0.910276	0.893929	0.914318	0.896859	0.916076	0.923365	0.901059	0.885724	0.906518	0.858559	0.843341	0.859024	0.865806	0.861812	0.876682	0.845386	0.9634	0.850018	0.960312	0.898624	0.891965	0.908134	0.903781	0.88693	0.872925	0.773504	0.814843	0.858481	0.889718	0.878347	0.866818	0.6735	0.740306	0.420824	null	null
chr1	179923585	179923883	6	P6_Math5KO	P6_Math5KO_P23_Math5KO	0.758	0.769467	0.699933	0.670167	0.695167	0.739717	0.690317	0.684517	0.687317	0.733483	0.58655	0.784983	0.684983	0.713533	0.67625	0.59135	0.6012	0.582833	0.550683	0.478333	0.50505	0.464417	0.479817	0.5079	0.60404	0.488717	0.50695	0.38572	0.526733	0.358631	0.205952	0.933261	0.950021	0.647405	0.70873	0.54435	0.76854	0.6322	0.561617	0.430567	0.654333	0.38475	null	null
chr1	179951480	179951582	7	P23_Math5KO	P6_Math5KO_P23_Math5KO	0.7814	0.838786	0.647943	0.792171	0.498157	0.551029	0.514314	0.593129	0.705914	0.5803	0.459857	0.551957	0.507443	0.476614	0.487357	0.581786	0.483029	0.627229	0.802971	0.855129	0.828786	0.7245	0.785343	0.847229	0.9193	0.865971	0.852386	0.837129	0.8988	0.75952	0.74565	0.830165	0.772269	0.465146	0.679482	0.826157	0.563371	0.782757	0.4574	0.772543	0.250871	0.755	null	null
chr1	179951536	179951718	8	P23_WT	P6_WT_P23_WT	0.703575	0.7593	0.603	0.6835	0.444225	0.470438	0.46925	0.493812	0.558175	0.5055	0.388313	0.42425	0.419325	0.400012	0.403913	0.458788	0.368437	0.479425	0.723925	0.8222	0.809875	0.699313	0.80475	0.799663	0.906787	0.847413	0.809963	0.828975	0.887212	0.797975	0.703919	0.817438	0.757433	0.391897	0.600797	0.755763	0.540037	0.7633	0.365538	0.724012	0.181029	0.631114	null	null
chr1	180100230	180100483	9	P6_Math5KO	P6_Math5KO_P23_Math5KO	0.942967	0.932889	0.9369	0.9701	0.945267	0.925778	0.952589	0.948967	0.928844	0.949033	0.929433	0.943744	0.959889	0.936	0.935922	0.952256	0.933822	0.946978	0.951867	0.9452	0.9362	0.957178	0.941689	0.95682	0.897378	0.930444	0.948867	0.964344	0.943078	0.955556	0.88642	0.932627	0.983254	0.935799	0.930177	0.926422	0.944767	0.900933	0.934433	0.740567	0.943333	0.547911	null	null
chr1	180138515	180138609	5	P23_WT	P6_WT_P23_WT	0.9359	0.93352	0.96058	0.90982	0.96454	0.9502	0.96126	0.92096	0.91812	0.90922	0.93652	0.92792	0.95464	0.96104	0.9363	0.93702	0.91286	0.96158	0.89118	0.89882	0.89832	0.95654	0.96764	0.95	1	0.92976	0.99166	0.86642	0.975	0.92	0.869524	0.972193	0.98	0.972381	0.971429	0.93184	0.94254	1	0.58168	0.907	0.68062	0.88596	null	null
chr1	180231601	180231741	5	P23_WT	P6_WT_P23_WT	0.86906	0.83656	0.76752	0.8538	0.76042	0.74118	0.75732	0.65772	0.79048	0.7807	0.73438	0.7124	0.71056	0.74404	0.67726	0.6795	0.75738	0.80218	0.79932	0.83556	0.89296	0.88408	0.8964	0.833333	0.8694	0.78386	0.9697	0.73302	0.924	0.921428	0.915897	0.945556	0.939774	0.898392	0.913995	0.7499	0.89886	0.77854	0.29616	0.57666	0.26218	0.72224	null	null
chr1	180231601	180232171	8	P23_Math5KO	P6_Math5KO_P23_Math5KO	0.8256	0.799863	0.764787	0.811137	0.700963	0.733712	0.753375	0.67535	0.76415	0.746687	0.715825	0.686825	0.707638	0.751313	0.64605	0.6721	0.766386	0.7097	0.732962	0.732275	0.835688	0.8331	0.838612	0.84286	0.875871	0.796737	0.925338	0.761713	0.945714	0.913435	0.882704	0.924069	0.916632	0.91286	0.907184	0.725243	0.902863	0.704588	0.278875	0.5033	0.252937	0.634988	null	null
chr1	180302703	180303249	7	P23_Math5KO	P6_Math5KO_P23_Math5KO	0.7736	0.851814	0.807386	0.727786	0.748357	0.803943	0.722286	0.718943	0.832943	0.794257	0.710686	0.762343	0.768743	0.790757	0.812971	0.726829	0.607133	0.7261	0.7227	0.711829	0.729671	0.7489	0.712157	0.566667	0.9403	0.532543	0.945943	0.739171	0.921829	0.939796	0.939909	0.962785	0.983553	0.936508	0.955102	0.849467	0.653075	0.872986	0.4546	0.6496	0.362586	0.744914	null	null
chr1	180464838	180465284	10	P6_WT	P6_WT_P23_WT	0.87075	0.89714	0.85026	0.87001	0.89069	0.89853	0.87335	0.83963	0.82904	0.90322	0.84175	0.88053	0.85616	0.82413	0.75342	0.73234	0.912	0.54043	0.54075	0.53872	0.56401	0.52024	0.54802	0.935429	0.12717	0.85003	0.18616	0.89547	0.22285	0.0732872	0.0729797	0.811315	0.840859	0.905443	0.878657	0.93493	0.86546	0.84941	0.88721	0.61731	0.85914	0.51382	null	null
chr1	180464845	180465393	13	P6_Math5KO	P6_Math5KO_P23_Math5KO	0.885938	0.893477	0.859369	0.881531	0.906938	0.881723	0.868708	0.836108	0.833208	0.889015	0.858831	0.870192	0.865177	0.820831	0.783262	0.724246	0.918269	0.540677	0.526638	0.509446	0.552046	0.487154	0.554846	0.9339	0.145564	0.8628	0.158185	0.888823	0.289115	0.109183	0.0572066	0.84596	0.839549	0.920854	0.871861	0.943992	0.869654	0.828115	0.866392	0.670962	0.860131	0.509192	null	null
chr1	180478293	180478848	7	P6_Math5KO	P6_WT_P6_Math5KO	0.85279	0.85161	0.82166	0.79957	0.84371	0.85417	0.83785	0.82185	0.79516	0.79281	0.75258	0.79583	0.77514	0.79837	0.77114	0.78346	0.83982	0.7603	0.79974	0.77857	0.78874	0.79545	0.75104	0.838387	0.71132	0.84904	0.703	0.85869	0.72228	0.623449	0.586987	0.951634	0.961672	0.972778	0.9657	0.85284	0.86207	0.7905	0.307043	0.451175	0.83075	0.84204	null	null
chr1	180478347	180478848	8	P23_Math5KO	P23_WT_P23_Math5KO	0.84515	0.842175	0.80485	0.773475	0.8178	0.834975	0.820187	0.816013	0.761813	0.741012	0.72975	0.766262	0.732812	0.77325	0.739225	0.765787	0.799775	0.708187	0.784937	0.796438	0.77805	0.772463	0.727688	0.8153	0.666925	0.827963	0.67145	0.870237	0.686338	0.636455	0.501781	0.948472	0.95209	0.965972	0.957124	0.8723	0.862313	0.779787	0.3344	0.451175	0.827438	0.836213	null	null
chr1	180736697	180736813	11	P6_Math5KO	P6_Math5KO_P23_Math5KO	0.923073	0.954364	0.924118	0.957818	0.916464	0.959427	0.953918	0.943882	0.932318	0.936991	0.9215	0.985409	0.963236	0.902173	0.932027	0.935518	0.938764	0.954545	0.710255	0.658682	0.729173	0.659555	0.757336	0.55	0.333545	0.6084	0.279136	0.616918	0.581436	0.209976	0.433333	0.90045	0.848288	0.970779	0.939526	0.970736	0.931927	0.854211	0.630809	0.510518	0.853936	0.518364	null	null
chr1	180883621	180883925	6	P23_WT	P6_WT_P23_WT	0.496583	0.494917	0.374933	0.496867	0.341067	0.4806	0.394967	0.3773	0.32055	0.4022	0.322267	0.342867	0.371633	0.315567	0.339533	0.352	0.33225	0.3404	0.535683	0.644167	0.614217	0.702783	0.789267	0.66665	0.912883	0.725817	0.9658	0.71532	0.977683	0.884666	0.92674	0.969907	0.930646	0.868287	0.822267	0.4704	0.494117	0.531633	0.336283	0.819517	0.68435	0.858467	null	null
chr1	180898057	180898194	6	P23_Math5KO	P23_WT_P23_Math5KO	0.8401	0.788083	0.809483	0.758767	0.705767	0.715617	0.706433	0.720167	0.554733	0.6276	0.647217	0.6294	0.545783	0.53105	0.6214	0.555283	0.771367	0.524183	0.754417	0.800783	0.737883	0.716667	0.8765	0.61665	0.912883	0.733317	1	0.68936	0.976983	0.963726	0.943982	0.944958	0.952678	0.868783	0.821765	0.581983	0.49095	0.5188	0.6182	0.450367	0.868767	0.90925	3'UTR	null
chr1	180937169	180937191	6	P23_WT	P6_WT_P23_WT	0.00505	0.0163167	0	0.00758333	0	0.0195	0.0222333	0.0158667	0.0249333	0.0208333	0.06435	0.0290333	0	0.0397667	0.0382	0.0323333	0	0.03845	0.10605	0.17625	0.254317	0.348617	0.248567	0.5	0.392867	0.222217	0.403017	0.404617	0.303233	NA	0	0.633333	0.322487	0.6	0.533766	0.485483	0.218817	0.5913	0.0138833	0.525017	0.0601333	0.447783	null	null
chr1	180937169	180937531	11	P23_Math5KO	P6_Math5KO_P23_Math5KO	0.0694727	0.0916727	0.0804182	0.0813273	0.0852818	0.115255	0.126427	0.118945	0.104164	0.0907273	0.140809	0.115391	0.122518	0.149991	0.129018	0.176318	0.118143	0.218391	0.255227	0.350982	0.406382	0.501555	0.465045	0.666667	0.5302	0.423964	0.539609	0.564909	0.474336	0.571916	0.409813	0.765049	0.58328	0.818056	0.703636	0.636018	0.37607	0.703245	0.1518	0.494355	0.204309	0.555118	null	null
chr1	181408454	181408908	7	P23_Math5KO	P6_Math5KO_P23_Math5KO	0.884437	0.899813	0.835063	0.755475	0.717337	0.793613	0.701875	0.662138	0.707387	0.74425	0.640687	0.627975	0.606612	0.62085	0.65085	0.685688	0.7717	0.518375	0.688213	0.807025	0.777038	0.759088	0.792887	1	0.611325	0.83345	0.662462	0.871788	0.728463	0.803422	0.715332	0.547574	0.471857	0.663636	0.813434	0.865513	0.671987	0.890125	0.583633	0.732217	0.4958	0.839429	null	null
chr1	181455137	181455405	9	P23_WT	P6_WT_P23_WT	0.855067	0.832222	0.794322	0.804833	0.777389	0.757156	0.720089	0.703011	0.676211	0.685567	0.645589	0.638656	0.732144	0.680311	0.614078	0.631267	0.748467	0.6005	0.787967	0.842622	0.840522	0.800144	0.851	0.7	0.815833	0.818933	0.936711	0.733722	0.972933	0.912851	0.963301	0.481073	0.462129	0.920241	0.867052	0.855	0.7227	0.828222	0.585544	0.839644	0.524956	0.867611	null	null
chr1	181455137	181455405	9	P23_Math5KO	P6_Math5KO_P23_Math5KO	0.855067	0.832222	0.794322	0.804833	0.777389	0.757156	0.720089	0.703011	0.676211	0.685567	0.645589	0.638656	0.732144	0.680311	0.614078	0.631267	0.748467	0.6005	0.787967	0.842622	0.840522	0.800144	0.851	0.7	0.815833	0.818933	0.936711	0.733722	0.972933	0.912851	0.963301	0.481073	0.462129	0.920241	0.867052	0.855	0.7227	0.828222	0.585544	0.839644	0.524956	0.867611	null	null
chr1	181523693	181524272	6	P23_Math5KO	P6_Math5KO_P23_Math5KO	0.642471	0.748171	0.6559	0.6534	0.630586	0.5619	0.5699	0.518443	0.621986	0.510271	0.59	0.518114	0.554129	0.568233	0.5974	0.538814	0.625867	0.608817	0.730343	0.8296	0.846843	0.844029	0.852843	0.6819	0.878971	0.798943	0.977383	0.686617	0.915457	0.942857	0.979167	0.877706	0.871429	0.933458	0.848016	0.602983	0.56965	0.55402	0.3077	0.8125	0.227186	0.62785	null	null
chr1	181561541	181562290	9	P23_Math5KO	P6_Math5KO_P23_Math5KO	0.0920889	0.159111	0.0756	0.1363	0.125189	0.105567	0.0668889	0.0589222	0.0754222	0.0878222	0.108	0.0863556	0.0683222	0.0870667	0.0951778	0.115189	0.0324111	0.177878	0.359344	0.538678	0.540667	0.513278	0.629689	0.44195	0.703833	0.456156	0.7491	0.771433	0.750622	0.693619	0.700058	0.896052	0.841919	0.851471	0.787457	0.335086	0.234156	0.4998	0.283767	0.565378	0.244789	0.5696	null	null
chr1	181561853	181562236	6	P23_WT	P6_WT_P23_WT	0.0486167	0.122967	0.0211333	0.0755167	0.0763667	0.0889	0.0370333	0.05055	0.0453833	0.0463167	0.0837833	0.0196833	0.0441167	0.0583	0.0841833	0.09745	0.0208333	0.14545	0.372433	0.53185	0.496883	0.513083	0.669467	0.5357	0.721233	0.4586	0.797133	0.75715	0.839067	0.662278	0.752315	0.901771	0.883333	0.895833	0.80496	0.175675	0.21965	0.588567	0.1966	0.512083	0.19075	0.4918	null	null
chr1	181844849	181845107	9	P6_WT	P6_WT_P6_Math5KO	0.610856	0.621044	0.551322	0.565956	0.517322	0.499178	0.490078	0.505056	0.541211	0.510367	0.529078	0.467811	0.457744	0.509733	0.535456	0.498778	0.5324	0.4184	0.685667	0.799567	0.804656	0.7833	0.870467	0.6667	0.913188	0.831944	0.893044	0.760089	0.843122	0.666767	0.887654	0.843347	0.881237	0.874628	0.92365	0.795078	0.633867	0.904889	0.832167	0.918589	0.418933	0.724356	null	null
chr1	181844849	181845107	9	P23_Math5KO	P6_Math5KO_P23_Math5KO	0.610856	0.621044	0.551322	0.565956	0.517322	0.499178	0.490078	0.505056	0.541211	0.510367	0.529078	0.467811	0.457744	0.509733	0.535456	0.498778	0.5324	0.4184	0.685667	0.799567	0.804656	0.7833	0.870467	0.6667	0.913188	0.831944	0.893044	0.760089	0.843122	0.666767	0.887654	0.843347	0.881237	0.874628	0.92365	0.795078	0.633867	0.904889	0.832167	0.918589	0.418933	0.724356	null	null
chr1	181922172	181922602	16	P6_Math5KO	P6_Math5KO_P23_Math5KO	0.846181	0.836556	0.78505	0.86075	0.818588	0.873019	0.809119	0.783031	0.821356	0.835494	0.740394	0.803406	0.813969	0.761344	0.811913	0.704594	0.820044	0.70905	0.513994	0.4635	0.3996	0.437975	0.432781	0.70635	0.3285	0.525913	0.226256	0.714031	0.220312	0.265079	0.188113	0.372791	0.260458	0.778038	0.711585	0.8931	0.808087	0.842988	0.663244	0.5037	0.634637	0.424881	null	null
chr1	182252649	182252843	5	P23_Math5KO	P6_Math5KO_P23_Math5KO	0.38452	0.36874	0.18194	0.17448	0.1865	0.21662	0.11138	0.0757	0.09584	0.0626	0.08584	0.0976	0.02786	0.06644	0.15174	0.08956	0.022725	0.0951	0.34422	0.61956	0.70068	0.61566	0.7061	0.731825	0.90064	0.66624	0.83294	0.68946	0.80342	0.766667	0.819534	0.892597	0.959048	0.924167	0.931754	0.14748	0.1716	0.193	0.36434	0.7495	0.24096	0.69754	null	null
chr1	182363792	182364038	5	P23_Math5KO	P6_Math5KO_P23_Math5KO	0.4588	0.39596	0.28938	0.33302	0.22512	0.3401	0.2873	0.20052	0.24488	0.22014	0.23556	0.28466	0.21552	0.19848	0.1727	0.16808	0.27038	0.20556	0.31866	0.6191	0.59226	0.5283	0.63536	0.39435	0.84118	0.38374	0.77688	0.52956	0.74056	0.824675	0.803333	0.95	0.896713	0.759841	0.85619	0.24056	0.24264	0.25826	0.33756	0.44866	0.19834	0.55592	null	null
chr1	182574181	182574652	5	P23_Math5KO	P6_Math5KO_P23_Math5KO	0.0584429	0.0777714	0.0547571	0.0811143	0.0404714	0.0259714	0.0296286	0.0274714	0.0190429	0.0119	0.0287714	0.00714286	0.0364	0.0537714	0.0578143	0.0285143	0.0314	0.0625857	0.311029	0.505814	0.417729	0.402614	0.451614	0.424333	0.617743	0.338671	0.67	0.38395	0.663286	0.627396	0.705128	0.80273	0.833854	0.548785	0.593681	0.110214	0.173629	0.140943	0.0754667	0.397229	0.115	0.71358	null	null
chr1	182579408	182580173	7	P23_Math5KO	P6_Math5KO_P23_Math5KO	0.824836	0.791336	0.757971	0.7704	0.777314	0.751007	0.770221	0.808479	0.778314	0.731336	0.764671	0.789386	0.791593	0.775786	0.765729	0.80865	0.803793	0.835621	0.871843	0.906143	0.931436	0.868593	0.913821	0.830271	0.953879	0.921364	0.977979	0.906943	0.9604	0.993506	0.954266	0.969633	0.952429	0.939536	0.980747	0.851308	0.839321	0.85305	0.74484	0.90255	0.624471	0.892167	null	null
chr1	182646770	182647487	9	P23_WT	P6_WT_P23_WT	0.297922	0.390733	0.2565	0.273544	0.2928	0.297044	0.283078	0.282656	0.218122	0.266567	0.321033	0.262811	0.260856	0.285211	0.296789	0.306	0.2511	0.306444	0.482544	0.5353	0.621478	0.5796	0.6559	0.554567	0.645844	0.608767	0.595122	0.551462	0.576289	0.499206	0.667634	0.934831	0.896257	0.791593	0.852239	0.474787	0.453156	0.391937	0.278556	0.547378	0.268487	0.4773	null	null
chr1	182828016	182828538	10	P23_WT	P6_WT_P23_WT	0.87604	0.88026	0.87148	0.88552	0.84764	0.84874	0.87356	0.87323	0.87195	0.86406	0.833	0.83463	0.83692	0.85498	0.84487	0.87249	0.84002	0.83847	0.79139	0.85407	0.84569	0.87615	0.84864	0.704475	0.866667	0.85817	0.87132	0.83804	0.9054	0.908176	0.87425	0.972081	0.982604	0.907413	0.957558	0.78103	0.90929	0.86093	0.54504	0.86331	0.44415	0.86092	null	null
chr1	182828090	182828538	8	P23_Math5KO	P6_Math5KO_P23_Math5KO	0.8719	0.890625	0.881737	0.884763	0.858137	0.835187	0.877487	0.883825	0.851912	0.863725	0.829375	0.821137	0.845063	0.838363	0.844675	0.86385	0.838213	0.82785	0.8007	0.837612	0.842838	0.898763	0.8229	0.7393	0.869043	0.858587	0.853912	0.844263	0.9005	0.901961	0.838322	0.972913	0.992188	0.907704	0.963508	0.753763	0.905837	0.871613	0.5174	0.860387	0.368125	0.879725	null	null
chr1	182963276	182964221	14	P23_Math5KO	P6_Math5KO_P23_Math5KO	0.47748	0.4855	0.51192	0.469227	0.4353	0.416933	0.48222	0.41876	0.415947	0.446313	0.41222	0.360493	0.415853	0.432133	0.43314	0.48532	0.438757	0.39262	0.60126	0.67282	0.627993	0.611967	0.686253	0.86166	0.774227	0.67884	0.769507	0.79358	0.73996	0.749832	0.759318	0.813135	0.850734	0.857551	0.864581	0.670527	0.577347	0.70886	0.482193	0.636347	0.455064	0.747727	null	5'UTR
chr1	183046020	183046752	13	P23_Math5KO	P6_Math5KO_P23_Math5KO	0.31258	0.303147	0.16264	0.221887	0.1122	0.1848	0.110693	0.115547	0.0949533	0.08084	0.0814467	0.114127	0.11538	0.129173	0.18902	0.175807	0.0805	0.179573	0.718493	0.80494	0.88136	0.83092	0.841693	0.943378	0.954229	0.83674	0.93742	0.811071	0.923887	0.866569	0.873283	0.885882	0.857282	0.750216	0.834039	0.797433	0.328042	0.896309	0.655667	0.816533	0.532321	0.853543	null	null
chr1	183069957	183070659	9	P23_WT	P6_WT_P23_WT	0.911133	0.885856	0.863922	0.837544	0.848289	0.825522	0.804367	0.808422	0.728522	0.809544	0.6857	0.729689	0.683889	0.650233	0.670422	0.675133	0.792729	0.590122	0.704	0.781233	0.807711	0.800822	0.787056	0.55	0.936289	0.628233	0.8207	0.838011	0.773944	0.863317	0.874946	0.611825	0.613781	0.229104	0.281672	0.8168	0.811478	0.8276	0.452122	0.809044	0.446278	0.6245	null	null
chr1	183094906	183095383	10	P23_WT	P6_WT_P23_WT	0.90097	0.87109	0.85645	0.8264	0.8094	0.86006	0.82382	0.80925	0.8471	0.87297	0.84217	0.84857	0.80443	0.81544	0.84277	0.87009	0.86005	0.87039	0.87783	0.86911	0.9019	0.85612	0.91521	0.5934	0.97796	0.75482	0.95891	0.79361	0.94191	0.914638	0.929365	0.94119	0.883776	0.938317	0.930417	0.88716	0.86262	0.87387	0.50621	0.86202	0.412	0.84494	null	null
chr1	183094973	183095385	10	P23_Math5KO	P6_Math5KO_P23_Math5KO	0.91191	0.89836	0.87454	0.82826	0.78893	0.86801	0.86206	0.82139	0.85562	0.87882	0.85693	0.85424	0.80419	0.80377	0.85256	0.85156	0.88227	0.86874	0.8923	0.88303	0.88716	0.86017	0.92427	0.638578	0.9727	0.77038	0.95266	0.8075	0.94776	0.910352	0.946032	0.95119	0.890919	0.93038	0.925153	0.89463	0.87379	0.86834	0.51576	0.84785	0.36771	0.81968	null	null
chr1	183095980	183097313	18	P23_Math5KO	P6_Math5KO_P23_Math5KO	0.76167	0.775263	0.667778	0.734993	0.651315	0.679848	0.657622	0.605611	0.641956	0.650948	0.638996	0.634844	0.647952	0.638956	0.662733	0.613519	0.720831	0.652248	0.830074	0.906496	0.850367	0.862222	0.879796	0.887767	0.970337	0.793478	0.981259	0.834504	0.977463	0.964587	0.977931	0.92597	0.923355	0.930224	0.962573	0.816863	0.72793	0.772312	0.497962	0.730721	0.467414	0.809718	null	null
chr1	183138480	183138768	9	P23_Math5KO	P6_Math5KO_P23_Math5KO	0.510111	0.520422	0.450689	0.464656	0.432833	0.535467	0.451111	0.465833	0.546478	0.495789	0.4968	0.485133	0.572122	0.568067	0.538711	0.617278	0.479922	0.659822	0.870778	0.801922	0.811633	0.713989	0.837689	0.9306	0.744	0.943756	0.675189	0.960989	0.623344	0.570953	0.601074	0.924728	0.950365	0.944811	0.957201	0.825356	0.628678	0.9331	0.599722	0.898367	0.535378	0.911456	null	5'UTR
chr1	183138558	183138768	8	P23_WT	P6_WT_P23_WT	0.5101	0.524875	0.46015	0.483262	0.448475	0.559538	0.479725	0.484775	0.5721	0.504188	0.5083	0.4922	0.585037	0.607825	0.561937	0.650837	0.514912	0.698187	0.881413	0.799887	0.7985	0.693237	0.84865	0.94285	0.712	0.945063	0.642925	0.968612	0.586675	0.524675	0.551208	0.915319	0.944161	0.937912	0.961851	0.8516	0.627262	0.930688	0.609213	0.911975	0.5398	0.907737	null	5'UTR
chr1	183146605	183146913	7	P23_Math5KO	P6_Math5KO_P23_Math5KO	0.1154	0.148086	0.163757	0.131429	0.0983571	0.183414	0.0849714	0.126029	0.101257	0.202157	0.193029	0.121614	0.145514	0.122571	0.134671	0.235486	0.0823143	0.213857	0.469471	0.534014	0.614743	0.291229	0.505143	0.9091	0.871829	0.532414	0.802243	0.509871	0.831914	0.795238	0.774315	0.42383	0.647595	0.746878	0.697017	0.281914	0.313414	0.629086	0.2169	0.534929	0.249243	0.774957	null	5'UTR
chr1	183149880	183150737	14	P23_Math5KO	P6_Math5KO_P23_Math5KO	0.574244	0.569356	0.537619	0.552181	0.401888	0.519956	0.451994	0.4891	0.548806	0.5577	0.498981	0.473444	0.454606	0.500681	0.494663	0.512088	0.509463	0.574412	0.578862	0.593287	0.593481	0.585956	0.6606	0.776636	0.457188	0.757256	0.4408	0.776794	0.3578	0.266625	0.30627	0.293862	0.325902	0.746852	0.858582	0.776481	0.679906	0.752138	0.345056	0.708909	0.389781	0.837229	null	5'UTR
chr1	183151718	183151846	5	P23_Math5KO	P6_Math5KO_P23_Math5KO	0.8201	0.79054	0.73814	0.746	0.81558	0.80754	0.84338	0.88402	0.84662	0.836	0.77418	0.79494	0.85384	0.84524	0.82956	0.81612	0.7821	0.858975	0.55118	0.59634	0.621	0.44574	0.68176	NA	0.10762	0.86034	0.17722	0.9853	0.1738	0	0.117222	0.04	0.0535715	0.972381	0.975	0.9468	0.90264	0.91182	0.777	0.93368	0.7105	0.98702	null	5'UTR
chr1	183168589	183168749	5	P23_Math5KO	P6_Math5KO_P23_Math5KO	0.83512	0.79652	0.84576	0.81174	0.79266	0.72294	0.86592	0.82472	0.80636	0.82856	0.8082	0.84562	0.81124	0.91002	0.77682	0.83934	0.8501	0.8367	0.72746	0.81568	0.84252	0.6861	0.79918	0.82	0.90148	0.80928	0.85344	0.8888	0.85398	0.946429	0.957778	0.867499	0.889783	0.975	0.931111	0.90716	0.93708	0.85414	0.35598	0.73402	0.38958	0.7832	null	5'UTR
chr1	183191756	183192388	6	P23_Math5KO	P6_Math5KO_P23_Math5KO	0.838925	0.839175	0.80725	0.80745	0.812575	0.805037	0.772525	0.849638	0.848213	0.821725	0.816925	0.811262	0.825087	0.797475	0.7902	0.753637	0.898062	0.737375	0.829113	0.87825	0.857375	0.818987	0.829013	0.801317	0.744062	0.857187	0.773112	0.850075	0.722	0.783559	0.783341	0.893524	0.915534	0.84101	0.770533	0.891312	0.862875	0.902925	0.56302	0.821438	0.4808	0.897467	null	5'UTR
chr1	183192113	183192501	6	P23_WT	P6_WT_P23_WT	0.86905	0.858333	0.82395	0.797367	0.874567	0.862017	0.78805	0.881167	0.877533	0.850733	0.857217	0.851417	0.906117	0.86845	0.828783	0.846133	0.899967	0.759983	0.832483	0.915867	0.9364	0.879583	0.896067	0.92666	0.724383	0.953117	0.789133	0.961617	0.732117	0.776244	0.796559	0.85933	0.907261	0.958946	0.849619	0.952967	0.90725	0.9577	0.552517	0.911333	0.359883	0.895383	null	5'UTR
chr1	183233465	183233829	7	P23_Math5KO	P6_Math5KO_P23_Math5KO	0.7814	0.806414	0.756186	0.813314	0.7793	0.712957	0.697357	0.6659	0.738271	0.730657	0.654014	0.725557	0.719429	0.707857	0.716971	0.694543	0.691414	0.793657	0.8508	0.868343	0.8198	0.764843	0.834	0.874486	1	0.830714	0.896257	0.696043	0.985343	1	0.979592	1	0.962109	0.940056	0.918498	0.767243	0.861571	0.6091	0.436943	0.838086	0.493471	0.801214	null	null
chr1	183233529	183233829	5	P23_WT	P6_WT_P23_WT	0.75636	0.77668	0.71084	0.78094	0.7183	0.63724	0.63344	0.61162	0.68812	0.66208	0.54584	0.66796	0.66808	0.64364	0.64222	0.6551	0.62798	0.73778	0.80934	0.84214	0.79084	0.70154	0.78524	0.88142	1	0.77476	0.85476	0.66612	0.97948	1	0.971429	1	0.961239	0.929412	0.885897	0.73414	0.82842	0.6091	0.35856	0.83048	0.4803	0.76574	null	null
chr1	183617257	183617872	22	P23_Math5KO	P23_WT_P23_Math5KO	0.875763	0.906618	0.8687	0.815215	0.953359	0.895005	0.925979	0.930122	0.877693	0.903736	0.900975	0.901695	0.96497	0.89475	0.921136	0.926588	0.9418	0.872614	0.889425	0.869643	0.910262	0.959529	0.926429	0.877767	0.966667	0.825072	0.962291	0.854322	0.959345	0.974359	0.944444	1	1	0.888889	0.866667	0.7398	0.933033	0.948067	0.472436	0.565691	0.785409	0.819659	null	null
chr1	183617272	183617872	21	P6_Math5KO	P6_WT_P6_Math5KO	0.870711	0.905057	0.864515	0.808592	0.952675	0.889172	0.927817	0.930371	0.872331	0.907869	0.900342	0.904616	0.969011	0.903256	0.91325	0.92682	0.94444	0.872614	0.873629	0.87355	0.912486	0.966667	0.925506	0.91665	0.96	0.830824	0.95852	0.847475	0.95528	1	0.916667	1	1	1	0.833333	0.74605	0.9412	0.9524	0.470271	0.560881	0.785348	0.813576	null	null
chr1	183758467	183758867	5	P23_Math5KO	P6_Math5KO_P23_Math5KO	0.8862	0.84424	0.81464	0.87408	0.78484	0.73836	0.76418	0.73908	0.72052	0.7595	0.80486	0.74658	0.7643	0.69452	0.6838	0.76466	0.76794	0.88584	0.7783	0.86946	0.8484	0.78122	0.8743	0.80676	0.74786	0.86192	0.8835	0.72778	0.79202	0.946667	0.985185	0.462594	0.540739	0.354605	0.421832	0.88342	0.82932	0.79594	0.43332	0.67218	0.3965	0.82888	null	null
chr1	183781224	183781353	5	P23_Math5KO	P6_Math5KO_P23_Math5KO	0.87228	0.89386	0.8102	0.81538	0.7557	0.78282	0.7094	0.62412	0.6263	0.6739	0.55414	0.62816	0.52646	0.6636	0.58502	0.53354	0.76282	0.70862	0.76354	0.87684	0.92044	0.93846	0.94794	0.94546	0.9581	0.87572	0.99512	0.92754	0.9923	0.982213	0.96995	0.984615	0.912635	0.781814	0.816077	0.9619	0.8102	0.95122	0.73602	0.91046	0.58128	0.9287	null	null
chr1	183783509	183784109	7	P23_Math5KO	P6_Math5KO_P23_Math5KO	0.716638	0.754537	0.655675	0.692325	0.644475	0.552588	0.524312	0.477287	0.427113	0.4155	0.414237	0.382925	0.39465	0.250663	0.325675	0.270987	0.668963	0.198488	0.53995	0.597313	0.63315	0.585	0.658438	0.458743	0.92885	0.423775	0.970875	0.315625	0.904229	0.950577	0.8963	0.948501	0.898908	0.836227	0.709082	0.139212	0.29395	0.299063	0.329229	0.588383	0.197114	0.711	null	null
chr1	184066061	184066601	7	P23_Math5KO	P6_Math5KO_P23_Math5KO	0.488	0.539525	0.198962	0.384638	0.181575	0.189337	0.0907625	0.0668875	0.027875	0.058025	0.0581625	0.11235	0.0643	0.04975	0.116837	0.145512	0.073075	0.0953	0.459137	0.543087	0.584662	0.618571	0.5607	0.496163	0.531362	0.43715	0.735833	0.250986	0.737688	0.704672	0.567082	0.377146	0.446472	0.244648	0.305853	0.19986	0.15272	0.3194	0.363729	0.524943	0.269457	0.764914	null	null
chr1	184284190	184284683	5	P23_Math5KO	P6_Math5KO_P23_Math5KO	0.536733	0.568767	0.443367	0.517583	0.486067	0.452717	0.391467	0.451983	0.31815	0.380083	0.408267	0.401433	0.36365	0.374733	0.375067	0.374783	0.368183	0.3941	0.5289	0.5926	0.56075	0.444717	0.6379	0.578283	0.624083	0.466333	0.573683	0.506433	0.649983	0.604121	0.536804	0.698232	0.848324	0.666667	0.746882	0.264533	0.40274	0.46104	0.17812	0.50305	0.14436	0.48582	null	null
chr1	184284190	184284918	6	P23_WT	P6_WT_P23_WT	0.5572	0.555843	0.485614	0.535486	0.530914	0.449271	0.432314	0.484814	0.375557	0.413343	0.449143	0.432757	0.4106	0.410486	0.421871	0.406957	0.420343	0.4367	0.569743	0.6108	0.603086	0.515114	0.665814	0.578283	0.677786	0.482414	0.634586	0.559086	0.690457	0.660676	0.593451	0.71073	0.869992	0.714286	0.757831	0.343629	0.478467	0.495317	0.206017	0.520771	0.17415	0.500483	null	null
chr1	184462858	184463018	5	P23_WT	P6_WT_P23_WT	0.1774	0.31984	0.23874	0.27504	0.24836	0.3215	0.24316	0.27628	0.2049	0.2183	0.2668	0.2182	0.27476	0.22066	0.36098	0.2733	0.35596	0.31176	0.5956	0.76622	0.72116	0.7523	0.76448	0.6	0.88334	0.68632	0.93182	0.63265	0.875	0.966667	0.846443	0.965476	0.954762	0.790953	0.863691	0.554175	0.3602	0.66606	0.27166	0.67426	0.28408	0.73316	null	null
chr1	184462891	184463071	6	P23_Math5KO	P6_Math5KO_P23_Math5KO	0.365917	0.5169	0.437583	0.419967	0.403683	0.471533	0.385517	0.401067	0.425367	0.361217	0.404833	0.406467	0.46725	0.38395	0.49395	0.44085	0.572617	0.444067	0.672067	0.815217	0.76645	0.812583	0.810933	0.53335	0.902783	0.744483	0.943183	0.70168	0.8588	0.942774	0.863264	0.940232	0.969246	0.825794	0.888889	0.661117	0.534433	0.632967	0.352233	0.6786	0.333033	0.762183	null	null
chr1	184729887	184729996	7	P23_Math5KO	P6_Math5KO_P23_Math5KO	0.0042	0.0116571	0.0112143	0.0282571	0.0112571	0	0.00595714	0.00492857	0	0.0226714	0.0452286	0.0617429	0.0260714	0.00892857	0.0497429	0.0825857	0	0.0288571	0.2537	0.272629	0.318657	0.213343	0.3148	NA	0.272743	0.283329	0.0820286	0.285714	0.194743	0.154016	0.251984	0.132918	0.131548	0.191141	0.0994864	0.867171	0.125786	0.862971	0.215157	0.5962	0.1453	0.519186	null	null
chr1	184729900	184730668	13	P23_WT	P6_WT_P23_WT	0.00966111	0.0294889	0.01505	0.0323167	0.0213667	0.0130944	0.0275	0.0158833	0.0179111	0.0171889	0.0459111	0.0388944	0.0209222	0.04155	0.0644722	0.0645611	0.0386533	0.0671778	0.3007	0.357671	0.307506	0.253982	0.348461	0.36444	0.297672	0.325459	0.150678	0.428613	0.181482	0.187731	0.223244	0.122804	0.157434	0.260554	0.194364	0.817282	0.195061	0.839378	0.183808	0.681541	0.253433	0.598153	null	null
chr1	184755561	184756036	6	P23_WT	P6_WT_P23_WT	0.411978	0.4892	0.324544	0.356533	0.303056	0.245567	0.198878	0.271256	0.255367	0.190689	0.218767	0.2645	0.234556	0.244356	0.228022	0.274744	0.222411	0.304178	0.425489	0.570067	0.594533	0.5675	0.581156	0.475162	0.780567	0.489722	0.794456	0.513867	0.778678	0.794284	0.717666	0.780938	0.740966	0.340028	0.302881	0.382189	0.330844	0.346313	0.0798	0.551611	0.2052	0.573314	null	null
chr1	184755561	184756045	8	P23_Math5KO	P6_Math5KO_P23_Math5KO	0.44059	0.50438	0.36645	0.38679	0.33221	0.27783	0.22247	0.29413	0.29454	0.21868	0.24537	0.30146	0.26282	0.27286	0.2562	0.31331	0.27076	0.34435	0.45794	0.59592	0.61841	0.58853	0.59637	0.511256	0.79342	0.52289	0.80668	0.55581	0.79646	0.814856	0.745899	0.802844	0.755758	0.337276	0.292593	0.41397	0.37776	0.3897	0.107357	0.55201	0.21077	0.598875	null	null
chr1	184864479	184864774	6	P23_Math5KO	P6_Math5KO_P23_Math5KO	0.20935	0.246933	0.210383	0.133333	0.168667	0.187817	0.21295	0.17265	0.132317	0.15665	0.152867	0.1448	0.13835	0.16975	0.117783	0.132533	0.46665	0.16545	0.327133	0.465217	0.6235	0.56985	0.688917	NA	0.94	0.413917	0.7998	0.429175	0.8375	0.781746	0.837778	0.974359	0.962963	0.861111	0.771465	0.304467	0.245	0.232233	0.26398	0.548633	0.1705	0.545917	null	null
chr1	184878948	184879742	8	P23_WT	P6_WT_P23_WT	0.642492	0.752554	0.563785	0.608338	0.586638	0.528285	0.534646	0.495477	0.5473	0.440646	0.521523	0.521231	0.523123	0.521431	0.585238	0.481631	0.513833	0.645092	0.629969	0.652262	0.628631	0.621277	0.625631	0.6611	0.704554	0.784654	0.703625	0.786033	0.638838	0.638516	0.549676	0.907911	0.899786	0.901137	0.901523	0.700915	0.641077	0.677762	0.330667	0.6773	0.454067	0.75605	null	null
chr1	184894548	184894847	7	P6_Math5KO	P6_Math5KO_P23_Math5KO	0.877	0.948743	0.889671	0.902843	0.878471	0.898043	0.858229	0.882314	0.8836	0.8484	0.8922	0.8705	0.868086	0.821471	0.8391	0.838771	0.875614	0.800614	0.733914	0.751871	0.712743	0.791957	0.687643	0.795229	0.647743	0.721129	0.786486	0.838229	0.692471	0.536876	0.603316	0.692564	0.634818	0.766658	0.752838	0.857729	0.831471	0.864571	0.765243	0.494186	0.751243	0.367414	null	null
chr1	184894548	184894961	11	P6_WT	P6_WT_P23_WT	0.906682	0.936773	0.915245	0.901764	0.890773	0.914564	0.8728	0.892927	0.909882	0.875873	0.903355	0.885664	0.906964	0.846509	0.860709	0.8737	0.920845	0.829318	0.779491	0.788327	0.7961	0.844882	0.754245	0.824227	0.764091	0.792991	0.864127	0.86676	0.738827	0.629665	0.711201	0.74353	0.720671	0.787873	0.782475	0.896418	0.874573	0.887736	0.839364	0.5443	0.784055	0.448464	null	null
chr1	184972430	184972702	7	P23_Math5KO	P6_Math5KO_P23_Math5KO	0.530957	0.515843	0.467957	0.461757	0.362271	0.4122	0.339043	0.396357	0.3895	0.411171	0.425714	0.364286	0.363971	0.403557	0.394386	0.443357	0.345457	0.379229	0.4075	0.4088	0.332757	0.315371	0.327514	0.482567	0.451886	0.320714	0.450586	0.113314	0.4749	0.372684	0.277826	0.357143	0.398983	0.413541	0.439854	0.448229	0.476771	0.589886	0.302429	0.384186	0.216386	0.510243	null	null
chr1	184997360	184998403	26	P23_Math5KO	P6_Math5KO_P23_Math5KO	0.531381	0.533285	0.471559	0.445337	0.349167	0.447341	0.350707	0.328085	0.398811	0.373433	0.290174	0.281285	0.335522	0.275963	0.278485	0.234704	0.303804	0.213248	0.311211	0.324093	0.363937	0.341689	0.431711	0.697856	0.108456	0.684389	0.11658	0.81508	0.110937	0.078554	0.109798	0.0455944	0.057509	0.0833532	0.104825	0.517015	0.378907	0.569407	0.322877	0.514839	0.266058	0.601931	null	null
chr1	185098427	185099771	31	P23_Math5KO	P6_Math5KO_P23_Math5KO	0.0664062	0.055575	0.0405563	0.0804688	0.0477187	0.062225	0.0475219	0.0482344	0.0584531	0.0395844	0.0479188	0.0705563	0.0517281	0.0561906	0.0799219	0.139181	0.022925	0.147262	0.444403	0.530456	0.589253	0.526816	0.610569	0.348424	0.829597	0.401394	0.835631	0.556277	0.772278	0.784007	0.821317	0.919062	0.917774	0.771278	0.743834	0.276439	0.297994	0.544483	0.176419	0.39757	0.194768	0.570606	null	null
chr1	185104901	185105153	6	P6_WT	P6_WT_P6_Math5KO	0.115	0.163157	0.185814	0.178486	0.237614	0.199943	0.198471	0.163971	0.270529	0.238257	0.238529	0.233886	0.235186	0.285257	0.277929	0.317814	0.226417	0.344714	0.589286	0.691129	0.725429	0.686686	0.710714	0.8125	0.853514	0.674471	0.853	0.694783	0.815943	0.793104	0.824838	0.891012	0.895493	0.781875	0.819473	0.533071	0.472786	0.623086	0.762633	0.899433	0.375771	0.717729	null	null
chr1	185104901	185105529	9	P23_Math5KO	P6_Math5KO_P23_Math5KO	0.157333	0.194144	0.203678	0.239022	0.246967	0.219889	0.233011	0.249622	0.292722	0.286389	0.281478	0.279133	0.286211	0.294533	0.3297	0.331844	0.251763	0.389278	0.6072	0.691378	0.740011	0.719511	0.717333	0.8125	0.830511	0.697433	0.877733	0.6513	0.811878	0.820562	0.819318	0.90994	0.907605	0.813253	0.848479	0.534522	0.469178	0.6548	0.72555	0.88175	0.421189	0.742511	null	null
chr1	185248833	185249166	8	P23_Math5KO	P23_WT_P23_Math5KO	0.951937	0.918588	0.9034	0.925588	0.924975	0.932525	0.94255	0.929925	0.923025	0.917225	0.915388	0.9305	0.906625	0.924588	0.9031	0.929675	0.960625	0.880112	0.743325	0.762875	0.809825	0.8184	0.7633	0.94834	0.882814	0.938675	0.844037	0.903275	0.817813	0.893725	0.747626	0.923738	0.835579	0.946717	0.903004	0.9006	0.956438	0.962938	0.690588	0.503812	0.832375	0.857187	null	null
chr1	185616002	185616895	12	P23_Math5KO	P6_Math5KO_P23_Math5KO	0.730108	0.788985	0.684915	0.677308	0.664254	0.667492	0.647485	0.650862	0.676138	0.681585	0.686738	0.697038	0.696538	0.703246	0.658462	0.695138	0.668958	0.739662	0.789277	0.797	0.805592	0.820631	0.826392	0.834117	0.895392	0.702108	0.909577	0.711475	0.889192	0.906435	0.902235	0.920519	0.913963	0.933305	0.920664	0.842808	0.788562	0.768469	0.496633	0.697842	0.283508	0.701046	null	5'UTR
chr1	185633978	185634590	9	P23_Math5KO	P6_Math5KO_P23_Math5KO	0.782211	0.787889	0.750367	0.710078	0.719911	0.737822	0.612367	0.587989	0.559433	0.5543	0.480256	0.517156	0.496122	0.469822	0.473678	0.511444	0.650111	0.2778	0.557856	0.711433	0.754978	0.623133	0.716356	0.69095	0.722733	0.651978	0.755022	0.632822	0.659222	0.565803	0.604276	0.926758	0.95021	0.881451	0.855055	0.619044	0.585056	0.579833	0.4546	0.7064	0.470189	0.777644	null	5'UTR
chr1	185634028	185634590	8	P23_WT	P6_WT_P23_WT	0.772425	0.777887	0.722738	0.689863	0.708337	0.716413	0.593912	0.560137	0.532138	0.51175	0.469775	0.494588	0.483137	0.440588	0.459775	0.5094	0.617738	0.255713	0.536963	0.695638	0.744088	0.6195	0.699412	0.700371	0.706825	0.618088	0.7369	0.586925	0.633288	0.528574	0.564426	0.923852	0.943986	0.866633	0.836937	0.598775	0.572662	0.542462	0.438513	0.6897	0.469175	0.775713	null	5'UTR
chr1	185655219	185655478	7	P23_Math5KO	P6_Math5KO_P23_Math5KO	0.860986	0.829814	0.795843	0.844271	0.729486	0.765386	0.625343	0.561929	0.562529	0.529086	0.479586	0.479786	0.5286	0.427414	0.496329	0.505929	0.688557	0.615171	0.743014	0.767914	0.814357	0.787071	0.799471	0.73142	0.904029	0.7344	0.887571	0.653671	0.895243	0.929097	0.670147	0.971422	0.95435	0.661861	0.800289	0.5979	0.614943	0.6305	0.480843	0.744757	0.287757	0.846129	null	5'UTR
chr1	185878580	185878710	6	P6_Math5KO	P6_WT_P6_Math5KO	0.93865	0.89005	0.9471	0.809867	0.93965	0.9536	0.91335	0.865667	0.903467	0.86905	0.921317	0.867067	0.8556	0.926733	0.908325	0.87694	1	1	0.925933	0.9077	0.954367	0.949733	0.953833	NA	1	0.8514	0.981467	0.8889	1	0.944444	1	1	1	1	0.8	0.90415	0.8783	0.843733	0.5259	0.637167	0.849567	0.937883	null	5'UTR
chr1	186435402	186435778	10	P23_Math5KO	P6_Math5KO_P23_Math5KO	0.40598	0.55406	0.28866	0.32389	0.23937	0.31228	0.18102	0.15506	0.07163	0.06172	0.10969	0.12674	0.13202	0.082	0.18769	0.19139	0.1675	0.1075	0.49591	0.5702	0.53737	0.53099	0.63293	0.683325	0.50542	0.66425	0.66264	0.65956	0.59829	0.567534	0.658859	0.856541	0.855939	0.770931	0.723269	0.4651	0.3492	0.70705	0.66243	0.83092	0.55047	0.87755	null	null
chr1	186449125	186449399	6	P23_Math5KO	P6_Math5KO_P23_Math5KO	0.296783	0.267017	0.30115	0.2586	0.30215	0.310767	0.347217	0.2805	0.25805	0.270917	0.2924	0.286867	0.27745	0.265933	0.310267	0.2909	0.347833	0.211983	0.365117	0.495383	0.55275	0.527617	0.580667	0.61762	0.578183	0.515233	0.520017	0.523617	0.529883	0.370175	0.347667	0.711947	0.797824	0.730753	0.811084	0.477867	0.425467	0.5687	0.262783	0.5073	0.29035	0.66175	null	null
chr1	186449250	186449544	9	P23_WT	P6_WT_P23_WT	0.496556	0.494644	0.544667	0.533322	0.610867	0.589378	0.611789	0.626044	0.574622	0.589322	0.592011	0.645178	0.553867	0.582222	0.590233	0.6252	0.55604	0.596011	0.590744	0.676922	0.733378	0.663156	0.684056	0.622025	0.587011	0.745133	0.670111	0.743278	0.699822	0.42509	0.538272	0.836692	0.883448	0.918717	0.906541	0.820633	0.753744	0.8071	0.427089	0.7232	0.567422	0.750022	null	null
chr1	186564431	186564991	5	P23_WT	P6_WT_P23_WT	0.2942	0.306617	0.286167	0.292467	0.28065	0.315417	0.24135	0.302933	0.249633	0.305817	0.282017	0.29575	0.2869	0.261	0.287417	0.28225	0.2804	0.3649	0.430133	0.6042	0.537	0.445833	0.533533	0.487433	0.420733	0.472017	0.530117	0.4881	0.575583	0.546382	0.799306	0.618107	0.689174	0.671759	0.678451	0.4324	0.29545	0.474	0.26712	0.652317	0.4629	0.53448	null	null
chr1	186634511	186635295	7	P23_Math5KO	P6_Math5KO_P23_Math5KO	0.787755	0.769355	0.749482	0.731073	0.680327	0.671136	0.592009	0.627873	0.607082	0.637145	0.545309	0.533409	0.556455	0.5225	0.477664	0.446045	0.584218	0.446918	0.709145	0.723782	0.826555	0.776236	0.826427	0.931971	0.794491	0.827791	0.880009	0.845209	0.797718	0.78937	0.734812	0.637359	0.648619	0.474109	0.50172	0.742264	0.639227	0.730564	0.3671	0.822073	0.402175	0.83632	null	null
chr1	186635173	186635295	5	P23_WT	P6_WT_P23_WT	0.70226	0.68788	0.68972	0.62654	0.59816	0.60268	0.39214	0.52062	0.38586	0.4416	0.27532	0.27892	0.26198	0.24926	0.24398	0.1949	0.35554	0.18472	0.46444	0.545	0.7146	0.56546	0.71582	0.9	0.58606	0.67556	0.75942	0.71946	0.65332	0.668283	0.523611	0.252857	0.30799	0.0788256	0.0907946	0.47464	0.34646	0.45474	0.28052	0.70024	0.29074	0.74406	null	null
chr1	187009427	187009638	6	P23_WT	P6_WT_P23_WT	0.7902	0.868567	0.890333	0.863033	0.85725	0.8329	0.830033	0.895867	0.9008	0.871	0.839767	0.841433	0.91625	0.872983	0.8515	0.812933	0.862967	0.886983	0.732633	0.78565	0.838117	0.800767	0.6972	0.765667	0.942533	0.436283	0.952	0.2987	0.936267	0.992063	0.976307	0.979085	0.973602	0.935774	0.875589	0.863517	0.911983	0.517817	0.314633	0.651517	0.475883	0.636167	null	null
chr1	187012006	187012434	9	P23_Math5KO	P6_Math5KO_P23_Math5KO	0.8953	0.887609	0.938564	0.896736	0.878182	0.891909	0.896173	0.839782	0.856718	0.860055	0.8648	0.851209	0.822982	0.859036	0.821727	0.785364	0.904778	0.814082	0.874482	0.860309	0.898927	0.858309	0.905173	0.81778	0.93735	0.8189	0.977273	0.649382	0.967291	0.96822	0.943833	0.968363	0.96243	0.944084	0.96211	0.827882	0.880973	0.782427	0.7971	0.858964	0.526778	0.906	null	null
chr1	187098914	187099481	5	P23_Math5KO	P23_WT_P23_Math5KO	0.900586	0.891814	0.865586	0.907529	0.891743	0.847057	0.847843	0.822343	0.8516	0.855471	0.847643	0.871743	0.865614	0.842771	0.850629	0.854557	0.884043	0.885114	0.873343	0.933929	0.928371	0.946314	0.890314	0.95	0.972729	0.893071	0.962243	0.917857	0.952914	0.933132	0.763719	1	0.890181	0.858627	0.745238	0.840557	0.862743	0.831243	0.25	0.20086	0.561883	0.612033	null	null
chr1	187123418	187123760	5	P23_WT	P6_WT_P23_WT	0.77434	0.6883	0.7389	0.6163	0.71524	0.74714	0.6106	0.57184	0.65824	0.6803	0.655	0.65136	0.66752	0.64908	0.73886	0.68904	0.7132	0.74658	0.72854	0.75506	0.86454	0.7911	0.8515	0.41665	0.86858	0.64524	0.7986	0.74778	0.95	0.905556	0.914286	0.931944	0.989474	0.919048	0.889744	0.6745	0.66474	0.65685	0.33004	0.6865	0.45924	0.6735	null	null
chr1	187245231	187245515	6	P23_WT	P6_WT_P23_WT	0.844883	0.85535	0.773383	0.700133	0.724333	0.74195	0.68735	0.6357	0.718183	0.6751	0.656783	0.67395	0.70945	0.588883	0.618217	0.694567	0.6511	0.751367	0.795583	0.798467	0.890017	0.930333	0.873183	0.76072	0.937883	0.768683	0.931633	0.7351	0.85932	0.9651	0.927083	0.97619	0.960598	0.799201	0.866405	0.71065	0.782283	0.726267	0.354417	0.754617	0.271683	0.736567	null	null
chr1	187245231	187245515	6	P23_Math5KO	P6_Math5KO_P23_Math5KO	0.844883	0.85535	0.773383	0.700133	0.724333	0.74195	0.68735	0.6357	0.718183	0.6751	0.656783	0.67395	0.70945	0.588883	0.618217	0.694567	0.6511	0.751367	0.795583	0.798467	0.890017	0.930333	0.873183	0.76072	0.937883	0.768683	0.931633	0.7351	0.85932	0.9651	0.927083	0.97619	0.960598	0.799201	0.866405	0.71065	0.782283	0.726267	0.354417	0.754617	0.271683	0.736567	null	null
chr1	187356271	187356497	8	P23_WT	P6_WT_P23_WT	0.721437	0.772875	0.61105	0.502313	0.341975	0.389537	0.258912	0.259837	0.274388	0.290375	0.239563	0.295588	0.228463	0.161362	0.235212	0.301725	0.357825	0.222725	0.568788	0.582237	0.657963	0.61485	0.641325	NA	0.8257	0.4341	0.695733	0.444412	0.765243	0.63649	0.603665	0.295213	0.50072	0.0367064	0.0208334	0.386338	0.345775	0.440512	0.358013	0.819375	0.380937	0.703313	null	null
chr1	187377967	187378520	11	P23_WT	P6_WT_P23_WT	0.715217	0.803817	0.526558	0.508742	0.29345	0.410558	0.19675	0.211933	0.115392	0.091275	0.159208	0.120667	0.132508	0.133025	0.154517	0.08735	0.1957	0.096625	0.38905	0.385833	0.423792	0.375025	0.416175	0.4663	0.3131	0.422333	0.354367	0.23308	0.437945	0.352174	0.339051	0.0351038	0.128859	0.414899	0.470834	0.2049	0.190333	0.299042	0.441491	0.701483	0.51677	0.73756	null	null
chr1	187603866	187604911	26	P23_Math5KO	P6_Math5KO_P23_Math5KO	0.0135038	0.00746154	0.0161769	0.0218731	0.0399385	0.0263154	0.0453038	0.06925	0.08235	0.105735	0.131665	0.130708	0.153112	0.115992	0.224781	0.237319	0.072175	0.128392	0.417023	0.564188	0.577273	0.531119	0.562085	0.386178	0.648362	0.483654	0.698165	0.574817	0.66735	0.650107	0.618096	0.778413	0.775061	0.880647	0.899525	0.704327	0.4357	0.8263	0.350846	0.620954	0.309185	0.614188	null	null
chr1	187604067	187604925	21	P23_WT	P6_WT_P23_WT	0.0128783	0.0057087	0.0141913	0.0182261	0.0254609	0.0251957	0.0359652	0.0502391	0.0685087	0.098713	0.121591	0.115596	0.152217	0.111413	0.2112	0.216774	0.0481476	0.109365	0.39823	0.544435	0.559396	0.498857	0.565478	0.388847	0.624274	0.476287	0.718935	0.56501	0.701483	0.63081	0.59775	0.836702	0.832831	0.950212	0.955865	0.741861	0.437414	0.857339	0.36	0.659613	0.341396	0.656978	null	null
chr1	187605867	187606139	6	P23_Math5KO	P6_Math5KO_P23_Math5KO	0.0445167	0.02975	0.0180333	0.0388	0.0435167	0.0275167	0.01075	0.0292833	0.0274	0.0404667	0.0581667	0.0700333	0.01515	0.0535667	0.0401	0.12575	0.0639833	0.0582	0.136267	0.148483	0.2535	0.214967	0.257317	NA	0.191283	0.1651	0.203667	0.382417	0.18775	0.127139	0.0908225	0.350731	0.463195	0.444874	0.56038	0.3365	0.116133	0.461817	0.2035	0.3174	0.1032	0.4491	null	null
chr1	187607933	187608093	7	P23_WT	P6_WT_P23_WT	0.00528571	0.0138571	0.0127143	0.00751429	0.0055	0.0233	0.0654	0.0084	0.0613714	0.0129857	0.0133857	0.0568286	0.109357	0.0567429	0.0807	0.0393	0.0500714	0.069225	0.133214	0.252743	0.3581	0.121829	0.417757	0.3508	0.433475	0.237143	0.3528	0.221429	0.222971	0.238889	0.112812	0.987013	0.954762	0.974026	0.913147	0.683	0.371214	0.912243	0.2409	0.700171	0.197643	0.663914	null	null
chr1	187665879	187666774	9	P23_Math5KO	P6_Math5KO_P23_Math5KO	0.482723	0.460877	0.516838	0.536785	0.574946	0.475038	0.5635	0.5397	0.623277	0.611854	0.613615	0.6319	0.592869	0.6177	0.564538	0.617231	0.572677	0.690269	0.663223	0.716415	0.7775	0.7574	0.755654	0.761718	0.833585	0.715531	0.796192	0.830985	0.834208	0.806371	0.863444	0.609256	0.609477	0.871095	0.876001	0.799423	0.7488	0.725623	0.268	0.703885	0.300244	0.727985	null	5'UTR
chr1	187803622	187804577	11	P23_Math5KO	P6_Math5KO_P23_Math5KO	0.176543	0.166693	0.180393	0.164936	0.179136	0.13205	0.145793	0.156129	0.176121	0.171121	0.19705	0.19795	0.163957	0.197386	0.236236	0.238421	0.125123	0.2278	0.484764	0.614907	0.6429	0.504586	0.589343	0.592343	0.685538	0.448771	0.6909	0.489738	0.743262	0.680439	0.675576	0.869409	0.830597	0.797839	0.854045	0.648162	0.37935	0.710986	0.114686	0.4667	0.160746	0.548255	null	5'UTR
chr1	187807781	187808142	8	P23_Math5KO	P6_Math5KO_P23_Math5KO	0.19495	0.22785	0.079675	0.139437	0.0857875	0.125762	0.03485	0.085125	0.0642125	0.034575	0.0600875	0.057275	0.0230625	0.0371875	0.111575	0.109975	0.0232	0.085125	0.295513	0.45515	0.490225	0.3688	0.413963	0.2246	0.58925	0.28595	0.561763	0.267437	0.552288	0.435253	0.369663	0.722173	0.748803	0.767208	0.737595	0.0874625	0.14945	0.361262	0.61425	0.480886	0.3197	0.736662	null	5'UTR
chr1	187827709	187828823	11	P23_Math5KO	P6_Math5KO_P23_Math5KO	0.605036	0.648779	0.534543	0.542043	0.510221	0.500929	0.500829	0.501264	0.522207	0.4894	0.454271	0.446929	0.445157	0.422686	0.47625	0.51145	0.457238	0.512757	0.632479	0.711271	0.73935	0.681007	0.735029	0.789192	0.720836	0.736664	0.759121	0.842286	0.719679	0.627579	0.626179	0.852854	0.837655	0.816268	0.862654	0.698714	0.496223	0.783014	0.3635	0.804062	0.460855	0.818	null	5'UTR
chr1	187838018	187838231	7	P23_WT	P6_WT_P23_WT	0.927343	0.935371	0.921043	0.915243	0.961843	0.9474	0.934486	0.953614	0.920757	0.929171	0.922743	0.911	0.922943	0.933614	0.938214	0.932629	0.966586	0.951214	0.860643	0.741871	0.8102	0.7366	0.885314	0.908557	0.753357	0.925457	0.654129	0.961043	0.717471	0.73255	0.865847	0.947721	0.933748	0.989011	0.994286	0.990471	0.937129	0.939743	0.391914	0.881871	0.6473	0.8967	null	5'UTR
chr1	187861419	187861613	5	P23_WT	P6_WT_P23_WT	0.70996	0.77394	0.60452	0.56232	0.35136	0.41312	0.16018	0.20804	0.19144	0.23816	0.17486	0.17194	0.21972	0.14706	0.22428	0.27884	0.22346	0.15718	0.42778	0.52488	0.57494	0.51572	0.542	0.17425	0.6186	0.30196	0.79842	0.20988	0.79316	0.751753	0.65522	0.561786	0.515873	0.663676	0.594914	0.26402	0.22894	0.27566	0.32788	0.6878	0.34184	0.6305	null	5'UTR
chr1	187862606	187863267	12	P23_Math5KO	P6_Math5KO_P23_Math5KO	0.393025	0.4785	0.337975	0.332258	0.192142	0.28145	0.1884	0.177892	0.190533	0.177592	0.189375	0.153242	0.161283	0.1454	0.197608	0.259	0.167508	0.284825	0.58705	0.649992	0.731892	0.719292	0.740375	0.635782	0.829808	0.643092	0.795	0.553092	0.812925	0.726247	0.813183	0.829081	0.799317	0.215656	0.238995	0.414775	0.408717	0.7289	0.406708	0.704675	0.351992	0.731575	null	5'UTR
chr1	187862830	187863267	7	P23_WT	P6_WT_P23_WT	0.299743	0.367943	0.290371	0.233514	0.138371	0.228486	0.2007	0.143657	0.175971	0.175014	0.222457	0.195729	0.171414	0.162557	0.166871	0.273214	0.148157	0.298071	0.558129	0.617543	0.703771	0.704457	0.755614	0.6762	0.832957	0.638157	0.768743	0.618586	0.809286	0.718662	0.817956	0.851523	0.761192	0.344697	0.382254	0.420771	0.489829	0.722871	0.306829	0.667057	0.279386	0.638343	null	5'UTR
chr1	187958367	187958583	6	P23_Math5KO	P6_Math5KO_P23_Math5KO	0.8763	0.877867	0.86485	0.907067	0.8403	0.91165	0.8294	0.921117	0.89895	0.8726	0.878517	0.846317	0.8831	0.87415	0.816783	0.8563	0.864317	0.801017	0.845183	0.77015	0.660383	0.75505	0.720967	0.90286	0.696367	0.8631	0.634683	0.967183	0.730933	0.590863	0.625984	0.309988	0.391424	0.983333	1	0.841633	0.923483	0.88525	0.492725	0.8438	0.276817	0.80915	null	5'UTR
chr1	187964920	187965111	8	P23_WT	P6_WT_P23_WT	0.307975	0.335913	0.143975	0.136175	0.108912	0.115325	0.04955	0.0808625	0.0638	0.06295	0.0765	0.092	0.07565	0.0456	0.165912	0.175437	0.0963	0.1638	0.582712	0.6625	0.678538	0.62805	0.765387	0.591843	0.781637	0.593525	0.8304	0.604862	0.798575	0.649272	0.655859	0.615235	0.526261	0.805461	0.82781	0.367437	0.48835	0.544275	0.47265	0.828725	0.39515	0.791325	null	5'UTR
chr1	187964920	187965320	13	P23_Math5KO	P6_Math5KO_P23_Math5KO	0.263354	0.311369	0.139092	0.129738	0.0939308	0.0950077	0.0412077	0.0588923	0.0511615	0.0431923	0.0792154	0.0847615	0.0644077	0.0401538	0.138946	0.190054	0.0651769	0.122508	0.565954	0.634062	0.6691	0.575254	0.716792	0.528575	0.741215	0.549785	0.805177	0.56274	0.785592	0.678524	0.617778	0.433262	0.362726	0.684228	0.658994	0.431638	0.406969	0.584415	0.531354	0.810008	0.475592	0.797485	null	5'UTR
chr1	187975902	187976038	6	P23_Math5KO	P6_Math5KO_P23_Math5KO	0.85605	0.815367	0.84545	0.829267	0.769517	0.769833	0.642267	0.74855	0.650633	0.671317	0.663883	0.64755	0.6908	0.734117	0.66575	0.581367	0.65048	0.619517	0.672233	0.722183	0.832833	0.769067	0.792217	0.611117	0.81845	0.517567	0.901867	0.53334	0.819033	0.896296	0.89596	0.938562	0.901343	0.348545	0.206018	0.601917	0.773883	0.50785	0.44175	0.661167	0.388033	0.7052	null	5'UTR
chr1	187982842	187983665	5	P23_Math5KO	P6_Math5KO_P23_Math5KO	0.432756	0.472644	0.290311	0.303722	0.270833	0.237844	0.173856	0.175756	0.124178	0.174278	0.150978	0.132833	0.148011	0.1405	0.203733	0.238622	0.140011	0.141622	0.470356	0.671456	0.694311	0.601889	0.704533	0.447163	0.768111	0.435422	0.717689	0.492344	0.762122	0.683405	0.692247	0.837101	0.74805	0.748499	0.85002	0.318433	0.276056	0.303289	0.37666	0.786863	0.3117	0.801257	null	5'UTR
chr1	188105109	188105524	11	P23_Math5KO	P6_Math5KO_P23_Math5KO	0.353527	0.339718	0.277945	0.306173	0.287736	0.258145	0.253991	0.229773	0.315973	0.249309	0.262182	0.309945	0.277173	0.278545	0.328982	0.333973	0.34971	0.414455	0.558773	0.575164	0.608891	0.585636	0.639155	0.597083	0.699409	0.564745	0.684445	0.570136	0.691718	0.608801	0.644465	0.55504	0.481818	0.892718	0.88391	0.4244	0.448218	0.619273	0.224864	0.43	0.170973	0.470036	null	null
chr1	188149598	188149910	7	P23_Math5KO	P6_Math5KO_P23_Math5KO	0.4309	0.539371	0.466843	0.393643	0.418957	0.402771	0.358571	0.303014	0.460243	0.396557	0.427771	0.366986	0.320643	0.429	0.447129	0.417171	0.458543	0.633143	0.7492	0.7848	0.876643	0.684314	0.863514	0.561571	0.939386	0.641829	0.949786	0.453286	0.975257	0.875126	0.833721	0.96003	0.941398	1	0.970346	0.5759	0.673071	0.593743	0.4932	0.740886	0.435757	0.819171	null	null
chr1	188185662	188185764	5	P23_Math5KO	P6_Math5KO_P23_Math5KO	0.55536	0.62714	0.33492	0.36902	0.35266	0.27644	0.24166	0.23834	0.194	0.21336	0.18778	0.21146	0.23704	0.19878	0.27966	0.23572	0.21942	0.35834	0.5899	0.71416	0.74044	0.64756	0.69258	0.50438	0.84356	0.58046	0.90764	0.5704	0.85414	0.724163	0.801432	0.849058	0.834002	0.841428	0.89	0.5128	0.42332	0.62196	0.14092	0.55428	0.22206	0.61718	null	null
chr1	188185662	188185805	6	P23_WT	P6_WT_P23_WT	0.517217	0.59345	0.315567	0.361933	0.3369	0.247033	0.220433	0.2129	0.1873	0.204933	0.177983	0.185483	0.224567	0.201	0.270467	0.230917	0.19265	0.3337	0.5713	0.71895	0.742033	0.622967	0.71465	0.520317	0.869633	0.56705	0.890983	0.542	0.856233	0.746326	0.795311	0.866968	0.861668	0.867857	0.899074	0.47495	0.411583	0.601633	0.148133	0.542367	0.222083	0.573833	null	null
chr1	188244068	188244383	7	P23_Math5KO	P6_Math5KO_P23_Math5KO	0.4889	0.5668	0.555771	0.507771	0.539971	0.467114	0.539657	0.522271	0.586086	0.489971	0.579143	0.629514	0.607586	0.613514	0.576314	0.561857	0.570643	0.665143	0.626129	0.743129	0.748157	0.7067	0.725686	0.685271	0.960429	0.6296	0.933157	0.758029	0.926443	0.962149	0.967647	0.957465	0.931653	0.981392	0.944156	0.675986	0.6877	0.734529	0.183943	0.637829	0.172171	0.581857	null	null
chr1	188244071	188244383	6	P23_WT	P6_WT_P23_WT	0.46355	0.5446	0.51645	0.485567	0.510167	0.4183	0.488567	0.4982	0.5495	0.450417	0.527017	0.612217	0.582717	0.59455	0.5676	0.534817	0.5348	0.64505	0.617867	0.744183	0.743817	0.706433	0.7027	0.632817	0.96495	0.599617	0.941617	0.731583	0.9499	0.968661	0.981863	0.969984	0.969281	0.978291	0.934848	0.635867	0.66595	0.723617	0.178883	0.636983	0.167533	0.567717	null	null
chr1	188484977	188485401	5	P23_Math5KO	P6_Math5KO_P23_Math5KO	0.84868	0.852	0.89038	0.80542	0.80666	0.8185	0.7742	0.83062	0.7711	0.77444	0.803	0.81664	0.80442	0.8259	0.79486	0.81754	0.81814	0.84902	0.85818	0.90912	0.88642	0.81744	0.90858	0.79334	0.9075	0.83006	0.93444	0.85786	0.94932	1	1	0.971385	0.951598	0.988235	0.946984	0.77832	0.8604	0.8618	0.6266	0.82396	0.56514	0.9002	null	null
chr1	188488007	188488170	7	P6_Math5KO	P6_WT_P6_Math5KO	0.926057	0.938443	0.9415	0.898786	0.944129	0.901	0.915429	0.923114	0.9385	0.909243	0.919229	0.912757	0.9205	0.881714	0.907729	0.906971	0.880229	0.881514	0.834986	0.800286	0.901571	0.890243	0.806629	0.7971	0.823986	0.771114	0.795929	0.832843	0.787886	0.813471	0.773401	0.84936	0.826031	0.912532	0.817687	0.922257	0.889414	0.965157	0.397571	0.680529	0.796529	0.837514	null	null
chr1	188655934	188656497	14	P23_Math5KO	P6_Math5KO_P23_Math5KO	0.473257	0.509807	0.386521	0.328721	0.339314	0.352386	0.371236	0.316536	0.320214	0.277307	0.292579	0.25625	0.280871	0.270943	0.331164	0.351	0.29565	0.431121	0.598743	0.69725	0.693579	0.685464	0.727314	0.591792	0.786271	0.648221	0.783693	0.563093	0.780779	0.700514	0.699647	0.794053	0.779708	0.632805	0.703652	0.278707	0.519536	0.668793	0.458771	0.7018	0.457879	0.7373	null	null
chr1	188656105	188656365	8	P23_WT	P6_WT_P23_WT	0.351287	0.4427	0.2618	0.232662	0.252775	0.255825	0.307737	0.191188	0.19175	0.166288	0.185963	0.156238	0.213237	0.203788	0.251188	0.268225	0.191612	0.318225	0.557225	0.6362	0.65185	0.653262	0.666975	0.573213	0.76605	0.615938	0.740725	0.477475	0.722575	0.652189	0.686128	0.736555	0.777486	0.615321	0.612648	0.150875	0.38	0.607375	0.375925	0.691638	0.377563	0.686787	null	null
chr1	188865208	188866150	6	P23_Math5KO	P23_WT_P23_Math5KO	0.827583	0.810083	0.805533	0.711583	0.688033	0.67135	0.573717	0.569433	0.488933	0.488067	0.451467	0.48925	0.451	0.4162	0.419233	0.393667	0.49482	0.481883	0.62145	0.658333	0.723517	0.675283	0.739783	0.39572	0.900283	0.5518	0.90325	0.53568	0.856917	0.956328	0.749144	0.486708	0.479561	0.701915	0.660581	0.57475	0.529275	0.48624	0.3125	0.16025	0.69595	0.7192	null	null
chr1	189013498	189013933	7	P23_Math5KO	P6_Math5KO_P23_Math5KO	0.129271	0.113429	0.114414	0.147014	0.1748	0.121214	0.1049	0.117014	0.101529	0.1429	0.124043	0.119771	0.138843	0.142714	0.129414	0.1198	0.107933	0.146671	0.3011	0.362643	0.375271	0.340757	0.381871	0.31112	0.499586	0.348386	0.515814	0.476814	0.512586	0.449433	0.514274	0.531609	0.60961	0.627551	0.584561	0.25578	0.224257	0.681333	0.201686	0.3747	0.161886	0.434014	null	null
chr1	189203855	189204502	7	P23_WT	P6_WT_P23_WT	0.854843	0.833014	0.835129	0.808057	0.8074	0.807257	0.769414	0.818286	0.841143	0.801543	0.759686	0.757171	0.718514	0.767186	0.727943	0.733329	0.804929	0.8041	0.865443	0.857957	0.825	0.820729	0.825986	0.881283	0.964286	0.806686	0.914957	0.8018	0.943586	0.878788	0.895213	0.896389	0.894487	0.911262	0.914626	0.762429	0.871771	0.794357	0.466243	0.845686	0.479429	0.805429	null	null
chr1	189226281	189226431	6	P6_Math5KO	P6_WT_P6_Math5KO	0.9385	0.940467	0.9653	0.9308	0.90535	0.945317	0.93405	0.918267	0.95105	0.874517	0.9077	0.894667	0.886867	0.905217	0.899767	0.882867	0.900783	0.878967	0.8591	0.895133	0.9177	0.914267	0.913667	0.867717	0.965617	0.90385	0.9397	0.79278	0.909867	0.880319	0.939583	0.902791	0.772783	0.764693	0.68851	0.9022	0.850633	0.907183	0.468067	0.536333	0.9051	0.953867	null	null
chr1	189363822	189364298	12	P23_Math5KO	P6_Math5KO_P23_Math5KO	0.780767	0.798433	0.78855	0.807842	0.773875	0.767942	0.743425	0.756208	0.770317	0.690308	0.7188	0.791633	0.764742	0.801767	0.797408	0.817833	0.779691	0.748067	0.830408	0.8694	0.873425	0.888525	0.86235	0.640225	0.95725	0.790633	0.974542	0.758892	0.955783	0.896474	0.895833	1	0.973809	0.947644	0.91674	0.869038	0.812767	0.827817	0.672875	0.803075	0.664008	0.847025	null	5'UTR
chr1	189425057	189425447	7	P23_WT	P6_WT_P23_WT	0.737	0.739729	0.748086	0.750057	0.767614	0.757771	0.833257	0.749229	0.756129	0.743571	0.754743	0.789529	0.708343	0.745143	0.711243	0.724843	0.858057	0.828843	0.782171	0.874571	0.805257	0.844243	0.795571	0.84168	0.951171	0.810229	0.948343	0.734914	0.963771	0.943511	0.936498	0.980867	0.965405	0.945874	0.976746	0.845714	0.789271	0.776329	0.5318	0.803786	0.374686	0.782329	null	null
chr1	189425057	189425447	7	P23_Math5KO	P6_Math5KO_P23_Math5KO	0.737	0.739729	0.748086	0.750057	0.767614	0.757771	0.833257	0.749229	0.756129	0.743571	0.754743	0.789529	0.708343	0.745143	0.711243	0.724843	0.858057	0.828843	0.782171	0.874571	0.805257	0.844243	0.795571	0.84168	0.951171	0.810229	0.948343	0.734914	0.963771	0.943511	0.936498	0.980867	0.965405	0.945874	0.976746	0.845714	0.789271	0.776329	0.5318	0.803786	0.374686	0.782329	null	null
chr1	189431628	189432126	7	P23_WT	P6_WT_P23_WT	0.2517	0.256225	0.200325	0.187012	0.1634	0.1285	0.141625	0.20685	0.133087	0.164313	0.197325	0.140175	0.150625	0.169088	0.200513	0.208025	0.186787	0.116812	0.27155	0.496075	0.542488	0.5151	0.56785	0.352525	0.707037	0.423538	0.717886	0.5687	0.731375	0.637813	0.716832	0.859856	0.828386	0.844796	0.761856	0.541713	0.3035	0.36405	0.169886	0.47755	0.168825	0.595375	null	null
chr1	189431628	189432126	8	P23_Math5KO	P6_Math5KO_P23_Math5KO	0.2517	0.256225	0.200325	0.187012	0.1634	0.1285	0.141625	0.20685	0.133087	0.164313	0.197325	0.140175	0.150625	0.169088	0.200513	0.208025	0.186787	0.116812	0.27155	0.496075	0.542488	0.5151	0.56785	0.352525	0.707037	0.423538	0.717886	0.5687	0.731375	0.637813	0.716832	0.859856	0.828386	0.844796	0.761856	0.541713	0.3035	0.36405	0.169886	0.47755	0.168825	0.595375	null	null
chr1	189494985	189495257	10	P23_WT	P6_WT_P23_WT	0.41685	0.44893	0.19553	0.19603	0.12855	0.20141	0.07407	0.10977	0.06919	0.09016	0.13273	0.15108	0.10568	0.08781	0.17396	0.26238	0.188489	0.21986	0.53667	0.73478	0.74933	0.72918	0.78394	0.915663	0.94655	0.81498	0.98	0.8282	0.98398	0.956507	0.943651	0.933561	0.957922	0.679997	0.825058	0.39618	0.47692	0.74678	0.33439	0.83611	0.362857	0.7829	null	null
chr1	189495113	189495257	5	P23_Math5KO	P6_Math5KO_P23_Math5KO	0.33214	0.46364	0.21842	0.175	0.13626	0.23146	0.10516	0.14038	0.11552	0.1241	0.19324	0.19044	0.16898	0.11352	0.2223	0.29592	0.2611	0.3175	0.56522	0.73766	0.751	0.7216	0.85984	0.8984	0.8931	0.82618	0.96	0.82546	0.96796	0.938847	0.896825	0.951905	0.97	0.745707	0.786227	0.55478	0.44296	0.81404	0.31	0.8421	0.32338	0.77072	null	null
chr1	189718403	189718515	5	P23_Math5KO	P6_Math5KO_P23_Math5KO	0.75688	0.74282	0.70138	0.7093	0.73992	0.61268	0.66306	0.71334	0.63898	0.5126	0.50834	0.7277	0.65292	0.55708	0.57774	0.5853	0.61508	0.5465	0.6805	0.77246	0.67286	0.69722	0.80786	0.533333	0.81516	0.5978	0.96182	0.58936	0.88214	0.792987	0.654286	0.958289	0.923993	0.822787	0.837701	0.64274	0.68778	0.64252	0.41146	0.5693	0.21312	0.8486	null	null
chr1	189804801	189804943	6	P23_Math5KO	P6_Math5KO_P23_Math5KO	0.86455	0.91415	0.912517	0.907133	0.90075	0.894733	0.876583	0.86465	0.874417	0.870683	0.854683	0.882933	0.879417	0.845667	0.799817	0.843717	0.93925	0.899417	0.938917	0.97155	0.959817	0.962417	0.966383	0.9246	0.991233	0.951233	0.97855	0.969367	0.983333	0.949147	0.933869	0.982407	0.977778	0.976042	0.979293	0.8985	0.924767	0.916467	0.185325	0.567183	0.526517	0.86225	null	null
chr1	189804943	189805160	9	P23_WT	P6_WT_P23_WT	0.923344	0.903789	0.931533	0.8686	0.923056	0.928889	0.881678	0.884189	0.921011	0.901556	0.912844	0.8679	0.912289	0.893744	0.875933	0.903567	0.923725	0.900288	0.948989	0.9578	0.963689	0.9591	0.9693	0.866667	0.9798	0.961622	0.988267	0.966667	0.976011	0.98528	0.98642	0.988596	0.977954	0.959877	0.982194	0.906189	0.894111	0.929144	0.551289	0.838667	0.624578	0.789389	null	null
chr1	189884515	189884870	10	P23_WT	P6_WT_P23_WT	0.54569	0.50408	0.50106	0.47364	0.29293	0.33393	0.28128	0.25415	0.35728	0.28391	0.33723	0.28341	0.2823	0.28878	0.33212	0.31442	0.25196	0.34755	0.59648	0.6739	0.73997	0.75376	0.73844	0.644843	0.763656	0.6794	0.77534	0.687644	0.8138	0.756372	0.778158	0.688974	0.724095	0.729881	0.670502	0.43135	0.41547	0.4626	0.34959	0.69359	0.31402	0.61311	null	null
chr1	189884580	189884715	7	P23_Math5KO	P6_Math5KO_P23_Math5KO	0.542043	0.466329	0.5121	0.459786	0.255257	0.2877	0.232786	0.221929	0.287871	0.218743	0.243229	0.253071	0.223743	0.256129	0.3031	0.248943	0.181371	0.300071	0.573986	0.628543	0.706129	0.721529	0.6744	0.644843	0.709114	0.670357	0.709671	0.7095	0.734	0.705126	0.715296	0.60032	0.661905	0.660544	0.545162	0.358271	0.381686	0.427657	0.334371	0.650657	0.231757	0.583014	null	null
chr1	189888817	189889035	6	P23_WT	P6_WT_P23_WT	0.71785	0.783983	0.7523	0.62535	0.646717	0.601733	0.574117	0.612483	0.6293	0.564933	0.547833	0.544033	0.6049	0.575483	0.6138	0.631983	0.52	0.7222	0.756533	0.78065	0.821967	0.759817	0.754267	0.89206	0.64746	0.788983	0.82955	0.86525	0.610133	0.622144	0.669697	0.670853	0.539527	0.612337	0.747045	0.550483	0.650333	0.680317	0.40075	0.838167	0.446367	0.775267	null	null
chr1	189899203	189899526	5	P23_Math5KO	P6_Math5KO_P23_Math5KO	0.90556	0.86202	0.8861	0.81938	0.86224	0.93174	0.8677	0.82816	0.8634	0.85808	0.84342	0.92008	0.8612	0.90778	0.88962	0.8454	0.866667	0.85294	0.89786	0.91564	0.90604	0.88954	0.9135	1	0.89285	0.9262	0.90516	0.894825	1	0.883523	0.791429	0.971292	0.945658	0.895	0.885051	0.84786	0.88976	0.85298	0.577375	0.65868	0.46936	0.90182	null	null
chr1	189914152	189914320	6	P23_WT	P6_WT_P23_WT	0.270617	0.341617	0.167433	0.165583	0.0918	0.146567	0.13555	0.0958	0.0927833	0.0759333	0.126033	0.07795	0.168233	0.08895	0.2751	0.244683	0.102117	0.326283	0.669983	0.7485	0.660467	0.587083	0.790283	0.522233	0.8922	0.560283	0.9677	0.3629	0.840633	0.796581	0.806385	0.930014	0.90129	0.838044	0.75625	0.267283	0.423383	0.440617	0.30465	0.768667	0.215667	0.43948	null	null
chr1	190012641	190012900	6	P23_Math5KO	P6_Math5KO_P23_Math5KO	0.688167	0.746483	0.654183	0.715217	0.667183	0.698333	0.68905	0.729283	0.699133	0.635283	0.67045	0.668933	0.688433	0.636	0.698033	0.67105	0.709783	0.656283	0.78365	0.856533	0.83605	0.8309	0.813717	0.695	0.916667	0.778967	0.9454	0.80095	0.90885	0.951525	0.943182	0.903626	0.949184	0.861684	0.880011	0.635317	0.775583	0.7405	0.436517	0.74715	0.225833	0.600667	null	null
chr1	190047337	190047789	9	P23_Math5KO	P6_Math5KO_P23_Math5KO	0.78352	0.84744	0.77477	0.78305	0.71616	0.75414	0.70034	0.68186	0.74315	0.72102	0.69679	0.72705	0.69434	0.7333	0.66029	0.75072	0.71602	0.81394	0.69186	0.69107	0.74073	0.72931	0.78728	0.875	0.776933	0.84636	0.79057	0.84377	0.78938	0.789286	0.858273	0.929282	0.902317	0.947323	0.894443	0.83386	0.80867	0.87019	0.533422	0.72051	0.540656	0.835278	null	null
chr1	190080651	190081117	7	P23_WT	P6_WT_P23_WT	0.769086	0.711329	0.697543	0.689586	0.673529	0.639629	0.637929	0.649943	0.659943	0.692314	0.602271	0.702786	0.700686	0.723114	0.685	0.7229	0.682229	0.736114	0.733271	0.827243	0.868757	0.853671	0.8693	0.678567	0.904029	0.822714	0.960371	0.824367	0.959529	0.97114	0.877381	0.991071	0.978022	0.84127	0.880718	0.876957	0.861114	0.866514	0.432257	0.764243	0.383529	0.714257	null	null
chr1	190080757	190081193	8	P23_Math5KO	P6_Math5KO_P23_Math5KO	0.740325	0.703187	0.674338	0.674225	0.672013	0.63235	0.638112	0.679388	0.684025	0.676225	0.61905	0.68785	0.725012	0.721263	0.666813	0.727187	0.682013	0.7316	0.7211	0.795837	0.873663	0.843862	0.852975	0.724486	0.891675	0.862675	0.912975	0.835714	0.975	0.965819	0.83447	0.975521	0.980769	0.82265	0.880003	0.87845	0.858513	0.89325	0.417162	0.755012	0.384163	0.7316	null	null
chr1	190148524	190149327	25	P23_WT	P6_WT_P23_WT	0.225776	0.275756	0.209132	0.169552	0.091244	0.188708	0.082528	0.073984	0.107288	0.040152	0.161264	0.12542	0.108048	0.100488	0.177484	0.228344	0.0437476	0.205616	0.437112	0.554408	0.608984	0.539584	0.625484	0.693407	0.61942	0.526224	0.681584	0.465552	0.65734	0.549065	0.464067	0.734951	0.764742	0.0127364	0.0179524	0.47916	0.269124	0.647292	0.32478	0.660884	0.390404	0.581152	null	null
chr1	190148562	190149079	11	P23_Math5KO	P6_Math5KO_P23_Math5KO	0.292464	0.294036	0.247118	0.186564	0.0998182	0.172409	0.105127	0.0719273	0.107336	0.0336091	0.172591	0.107727	0.0952273	0.141145	0.203255	0.237	0.0403909	0.263909	0.541718	0.660473	0.747091	0.656655	0.740845	0.711233	0.771191	0.5923	0.760209	0.540682	0.728655	0.664047	0.609269	0.822931	0.902096	0.0206818	0.00534764	0.569809	0.3008	0.715627	0.424273	0.704991	0.4026	0.630518	null	null
chr1	190180658	190181451	18	P23_WT	P6_WT_P23_WT	0.571239	0.626439	0.614906	0.525056	0.476511	0.518278	0.488072	0.464178	0.565467	0.460006	0.587744	0.499878	0.608922	0.489878	0.602283	0.608656	0.47855	0.672506	0.729772	0.749583	0.7727	0.722767	0.792556	0.814627	0.8504	0.77875	0.835122	0.821331	0.892967	0.798654	0.747076	0.847523	0.853273	0.83265	0.798807	0.622828	0.724467	0.690994	0.201144	0.456133	0.230406	0.381622	null	null
chr1	190191906	190192430	19	P23_Math5KO	P6_Math5KO_P23_Math5KO	0.175132	0.165295	0.114747	0.121058	0.103505	0.0818895	0.0626842	0.0445526	0.0295368	0.0618158	0.0585895	0.0682263	0.0694632	0.0464158	0.109532	0.169663	0.0140368	0.132174	0.409447	0.4593	0.506326	0.397463	0.511663	1	0.3088	0.682037	0.255911	0.830532	0.215856	0.195284	0.232889	0.364927	0.44429	0.710075	0.774797	0.790185	0.173293	0.828462	0.666989	0.809716	0.628821	0.876395	null	null
chr1	190216496	190216768	7	P23_WT	P6_WT_P23_WT	0.836886	0.859771	0.843029	0.879771	0.838471	0.876771	0.821186	0.786571	0.837943	0.863029	0.806557	0.8726	0.833957	0.894971	0.842757	0.835843	0.793386	0.8334	0.882129	0.886043	0.925943	0.926829	0.912086	0.88	0.9697	0.8615	0.959214	0.947843	0.896557	0.886706	0.931868	0.983553	0.972619	0.918389	0.903254	0.873386	0.921186	0.827429	0.380057	0.760671	0.418971	0.587943	null	null
chr1	190263779	190264199	10	P23_WT	P6_WT_P23_WT	0.48591	0.41396	0.46009	0.48048	0.58706	0.44501	0.56958	0.51999	0.57091	0.55613	0.52877	0.49178	0.56744	0.57427	0.6054	0.58066	0.51812	0.67395	0.61416	0.80908	0.74605	0.68418	0.75391	0.8	0.93655	0.78837	0.89899	0.7951	0.94745	0.87265	0.853968	0.959057	0.983333	0.934845	0.962863	0.72668	0.71893	0.80623	0.35856	0.68578	0.4177	0.776243	null	null
chr1	190270911	190271319	17	P23_Math5KO	P6_Math5KO_P23_Math5KO	0.655218	0.654818	0.583765	0.565782	0.511741	0.522947	0.450888	0.519606	0.490676	0.465435	0.474335	0.481888	0.527971	0.486359	0.519041	0.519729	0.450229	0.380994	0.651053	0.795953	0.819329	0.781359	0.836229	0.814638	0.86134	0.720288	0.857124	0.76275	0.833653	0.812836	0.875907	0.943566	0.944781	0.916291	0.864906	0.654594	0.6836	0.611206	0.305373	0.6134	0.252259	0.711229	null	null
chr1	190270942	190271235	14	P23_WT	P6_WT_P23_WT	0.626414	0.628793	0.553307	0.520871	0.468986	0.488614	0.418821	0.491036	0.464957	0.448486	0.443214	0.470664	0.520671	0.451207	0.494164	0.495079	0.404791	0.30855	0.623314	0.797807	0.815757	0.767221	0.832664	0.788157	0.860008	0.708493	0.857507	0.740473	0.826664	0.80327	0.869535	0.93433	0.943361	0.914955	0.854964	0.644771	0.652436	0.583643	0.2879	0.584614	0.255029	0.697507	null	null
chr1	190353645	190354760	19	P23_Math5KO	P6_Math5KO_P23_Math5KO	0.795152	0.787578	0.742139	0.726552	0.730787	0.716952	0.719887	0.700639	0.763065	0.740378	0.710017	0.730113	0.730222	0.736461	0.727696	0.717939	0.731923	0.816773	0.837378	0.840048	0.856996	0.8342	0.794422	0.744835	0.904352	0.724752	0.925435	0.64447	0.938665	0.922119	0.958702	0.96807	0.961607	0.837669	0.89572	0.750767	0.815248	0.67053	0.390279	0.628455	0.28101	0.666484	null	null
chr1	190353645	190354850	20	P23_WT	P6_WT_P23_WT	0.799438	0.792958	0.747096	0.730371	0.737838	0.725542	0.727988	0.702696	0.768971	0.745988	0.711683	0.734067	0.731363	0.744237	0.733088	0.721808	0.733917	0.815422	0.838946	0.840508	0.853087	0.833925	0.795633	0.743139	0.903438	0.730537	0.928542	0.652875	0.938246	0.92328	0.956256	0.969401	0.958821	0.844433	0.898802	0.753005	0.817263	0.670348	0.389995	0.637361	0.292159	0.67116	null	null
chr1	190380903	190381351	11	P23_Math5KO	P6_Math5KO_P23_Math5KO	0.837638	0.838294	0.742719	0.816731	0.722137	0.715894	0.6983	0.639012	0.762062	0.735537	0.693194	0.7336	0.741287	0.795531	0.679737	0.763756	0.81665	0.792887	0.8883	0.918369	0.903144	0.907687	0.943919	0.891344	0.952163	0.906469	0.964133	0.915479	0.919625	0.918203	0.93827	0.984616	0.977463	0.977534	0.951873	0.822562	0.814694	0.841225	0.744157	0.88194	0.579275	0.9392	null	null
chr1	190384442	190384939	16	P23_WT	P6_WT_P23_WT	0.340963	0.346156	0.249337	0.237063	0.191738	0.152363	0.128775	0.0996313	0.181744	0.0976687	0.171725	0.146569	0.101331	0.1501	0.138881	0.154556	0.0997	0.105219	0.275406	0.362425	0.406806	0.34915	0.430931	0.553444	0.206369	0.434294	0.222906	0.403685	0.335319	0.179249	0.154081	0.195544	0.135033	0.849219	0.894066	0.41776	0.193219	0.449587	0.230569	0.59295	0.182356	0.524044	null	null
chr1	190384482	190384881	14	P23_Math5KO	P6_Math5KO_P23_Math5KO	0.340171	0.344507	0.233693	0.248707	0.1893	0.1514	0.115929	0.07815	0.160207	0.0809857	0.160264	0.127714	0.0967071	0.121371	0.127164	0.133907	0.0841857	0.0942786	0.269579	0.344729	0.395729	0.341543	0.440114	0.539288	0.192993	0.41895	0.193621	0.376264	0.346914	0.171183	0.144894	0.156812	0.117511	0.874632	0.884743	0.379831	0.173371	0.427921	0.227357	0.594236	0.171536	0.527814	null	null
chr1	190506631	190506990	7	P23_Math5KO	P6_Math5KO_P23_Math5KO	0.6553	0.660243	0.7725	0.706429	0.809643	0.790786	0.739429	0.796129	0.8385	0.809214	0.763114	0.812057	0.736771	0.756157	0.7833	0.766643	0.861357	0.898414	0.8601	0.921943	0.881443	0.854343	0.913229	0.94284	0.975	0.887271	0.956129	0.836543	0.971429	0.972727	0.985714	0.967818	0.962121	0.942064	0.942177	0.9352	0.885414	0.909857	0.478286	0.761686	0.307443	0.638814	null	null
chr1	190727842	190728233	9	P23_Math5KO	P6_Math5KO_P23_Math5KO	0.7205	0.830089	0.471778	0.404556	0.272411	0.263667	0.134367	0.140844	0.0686333	0.0497111	0.0989222	0.0849889	0.0596333	0.0383333	0.249433	0.211833	0.0573667	0.155089	0.434767	0.425667	0.479444	0.301844	0.386656	0.497886	0.372722	0.417144	0.266078	0.2434	0.179167	0.245498	0.0948052	0.423266	0.48805	0.0185184	0.00740744	0.0985	0.236944	0.142322	0.303622	0.616489	0.285456	0.665856	null	null
chr1	190855216	190855485	6	P6_Math5KO	P6_Math5KO_P23_Math5KO	0.90345	0.966767	0.967717	0.898183	0.966267	0.926833	0.9206	0.94685	0.9067	0.89995	0.8703	0.858717	0.863017	0.854567	0.849417	0.856367	0.9485	0.892667	0.821933	0.872617	0.811033	0.8365	0.809667	0.95835	0.79778	0.81145	0.8166	0.750383	0.83595	0.814316	0.676884	0.856482	0.905156	0.947222	0.929273	0.8785	0.847217	0.898317	0.87575	0.595217	0.898217	0.578217	null	null
chr1	190965079	190965649	11	P6_WT	P6_WT_P23_WT	0.958073	0.927718	0.916873	0.927555	0.897773	0.879209	0.864782	0.890555	0.834318	0.787818	0.791982	0.790027	0.733282	0.714473	0.755209	0.723582	0.896173	0.617473	0.657473	0.725564	0.763809	0.664809	0.744055	0.638267	0.745564	0.637482	0.795936	0.62039	0.839173	0.847125	0.906612	0.221849	0.224298	0.235438	0.21486	0.771055	0.665245	0.6826	0.830618	0.562427	0.855091	0.55473	3'UTR	null
chr1	190971945	190972622	9	P6_Math5KO	P6_Math5KO_P23_Math5KO	0.87255	0.927725	0.8337	0.863675	0.845558	0.8864	0.828492	0.855675	0.82885	0.876442	0.7623	0.857842	0.731792	0.808433	0.7724	0.749883	0.900458	0.59725	0.477292	0.5571	0.471725	0.494109	0.462667	0.754513	0.134045	0.631182	0.0538167	0.742855	0.0972167	0.0214646	0.0166667	0.126802	0.102219	0.580551	0.560017	0.885691	0.748992	0.885682	0.738225	0.5602	0.74882	0.436856	3'UTR	null
chr1	191082306	191082819	10	P23_Math5KO	P23_WT_P23_Math5KO	0.960779	0.95115	0.929514	0.92135	0.943564	0.965986	0.913571	0.91015	0.920329	0.929986	0.937114	0.9101	0.925421	0.913407	0.922857	0.933193	0.965909	0.905021	0.9385	0.951243	0.921629	0.91415	0.901764	0.95	0.951923	0.869371	0.960954	0.906686	0.982793	0.967434	0.897534	0.924991	0.943816	0.970375	0.967614	0.913043	0.918471	0.890443	0.7082	0.609209	0.886773	0.890325	3'UTR	null
chr1	191178564	191178915	7	P23_Math5KO	P6_Math5KO_P23_Math5KO	0.210443	0.219543	0.259514	0.213757	0.1838	0.255586	0.210186	0.205771	0.2429	0.174486	0.168814	0.158743	0.132543	0.174386	0.205214	0.2535	0.175317	0.280086	0.341043	0.423729	0.580657	0.474686	0.506714	0.4762	0.784829	0.339757	0.766243	0.315071	0.727029	0.741422	0.692708	0.956391	0.935676	0.862498	0.834439	0.488414	0.383314	0.585157	0.334143	0.549986	0.2706	0.547729	null	5'UTR
chr1	191430748	191430827	5	P6_Math5KO	P6_Math5KO_P23_Math5KO	0.8253	0.8357	0.94738	0.90876	0.81728	0.88598	0.81342	0.84324	0.87262	0.79876	0.7181	0.73174	0.80924	0.81064	0.70188	0.70046	0.89284	0.85662	0.66642	0.61858	0.4831	0.42152	0.34752	1	0.50316	0.47294	0.37622	0.3509	0.50642	0.179286	0.191148	0.0211112	0.0514476	0.494048	0.538883	0.99048	0.90294	0.90876	0.7495	0.48008	0.73458	0.36462	null	null
chr1	191470371	191470945	8	P23_Math5KO	P6_Math5KO_P23_Math5KO	0.345991	0.378855	0.364036	0.337236	0.280173	0.305055	0.310682	0.213573	0.241309	0.264245	0.2224	0.214236	0.215464	0.232636	0.190209	0.193109	0.2854	0.07187	0.105036	0.0885091	0.134882	0.0955455	0.201718	0.35666	0.0624727	0.331818	0.0235818	0.390691	0.0724727	0	0	0.130526	0.109216	0.849061	0.862519	0.216427	0.15576	0.42587	0.287033	0.56007	0.236512	0.62692	null	null
chr1	191645732	191646238	7	P23_Math5KO	P6_Math5KO_P23_Math5KO	0.671225	0.74905	0.642525	0.6661	0.599575	0.589612	0.628413	0.59135	0.601125	0.628088	0.569013	0.549675	0.565787	0.610137	0.57465	0.518663	0.618437	0.558137	0.50905	0.595612	0.534613	0.582412	0.671875	0.666675	0.543037	0.693575	0.485825	0.797637	0.55085	0.499357	0.411193	0.694424	0.700667	0.895428	0.951025	0.617413	0.707562	0.632487	0.525388	0.7155	0.316557	0.7326	null	null
chr1	191839398	191839769	10	P23_Math5KO	P6_Math5KO_P23_Math5KO	0.54586	0.55025	0.50164	0.54418	0.49464	0.44597	0.52849	0.37804	0.42654	0.421	0.38839	0.38454	0.3813	0.41723	0.38903	0.34001	0.63374	0.22865	0.43873	0.52322	0.61598	0.50799	0.65342	0.627783	0.58681	0.58272	0.44527	0.53358	0.55996	0.538266	0.616309	0.876551	0.824462	0.707977	0.721415	0.65286	0.56613	0.5301	0.178044	0.535133	0.11131	0.63723	null	null
chr1	191839507	191839859	9	P23_WT	P6_WT_P23_WT	0.508678	0.556522	0.484844	0.513578	0.468311	0.450389	0.518533	0.358378	0.386256	0.409033	0.381222	0.364544	0.350378	0.3843	0.354311	0.305833	0.6324	0.209444	0.387933	0.481	0.570956	0.456367	0.611444	0.55334	0.531644	0.558711	0.398189	0.491011	0.506656	0.481243	0.587566	0.876723	0.809788	0.671474	0.704888	0.620078	0.533067	0.487538	0.179756	0.564378	0.134622	0.602233	null	null
chr1	191892375	191893070	6	P23_Math5KO	P6_Math5KO_P23_Math5KO	0.835807	0.842171	0.83065	0.767436	0.782664	0.760907	0.775621	0.800836	0.763629	0.791921	0.754171	0.788793	0.772186	0.770036	0.773529	0.752593	0.85933	0.833914	0.850293	0.827486	0.862679	0.816886	0.818407	0.862127	0.76785	0.832636	0.765686	0.882738	0.7531	0.754731	0.536548	0.915459	0.935308	0.971882	0.958542	0.838371	0.785879	0.788386	0.49642	0.829943	0.399564	0.921633	null	null
chr1	191894677	191894768	7	P6_Math5KO	P6_Math5KO_P23_Math5KO	0.916671	0.955671	0.915986	0.918271	0.912657	0.960114	0.941014	0.877514	0.8818	0.907614	0.966	0.8972	0.942643	0.871471	0.748057	0.900614	0.921257	0.9513	0.4999	0.388886	0.453871	0.3074	0.4576	0.5	0	0.581343	0.112186	0.66428	0	0	0.0963719	0.324786	0.426374	0.757653	0.724752	0.892771	0.871829	0.922357	0.717186	0.7288	0.826514	0.532843	3'UTR	null
chr1	192052418	192053167	13	P6_WT	P6_WT_P23_WT	0.885015	0.894623	0.858323	0.888331	0.879723	0.904215	0.893754	0.889115	0.896131	0.849446	0.831977	0.852138	0.804631	0.874523	0.8207	0.808623	0.886177	0.647277	0.634746	0.555885	0.5977	0.522777	0.525815	0.8611	0.389677	0.777	0.307031	0.788038	0.479485	0.280764	0.17138	0.791967	0.800873	0.843802	0.839526	0.787562	0.841338	0.780331	0.866231	0.618746	0.783433	0.638409	null	null
chr1	192210991	192211623	6	P23_Math5KO	P23_WT_P23_Math5KO	0.814767	0.814083	0.831983	0.84755	0.8329	0.8077	0.761517	0.830867	0.81325	0.759467	0.822283	0.7849	0.8251	0.8004	0.8673	0.874483	0.799067	0.84445	0.778933	0.771183	0.67965	0.733633	0.743333	0.7375	0.751517	0.7101	0.769217	0.722217	0.70465	0.620193	0.535384	0.619344	0.75531	0.88344	0.84054	0.719617	0.813967	0.657133	0.394967	0.3406	0.892683	0.885417	null	null
chr1	192312439	192312952	8	P23_Math5KO	P6_Math5KO_P23_Math5KO	0.503088	0.498538	0.46935	0.455437	0.4515	0.388412	0.350313	0.372638	0.437725	0.388125	0.4151	0.4146	0.416587	0.4986	0.4503	0.375437	0.412938	0.3586	0.521012	0.6267	0.551462	0.54875	0.6552	0.783038	0.463962	0.7066	0.4532	0.837025	0.5492	0.510933	0.39531	0.448581	0.348297	0.505843	0.554634	0.701712	0.430437	0.739663	0.370038	0.68135	0.38735	0.84205	null	null
chr1	192312511	192312922	6	P23_WT	P6_WT_P23_WT	0.514067	0.47955	0.47265	0.398917	0.4551	0.3358	0.271983	0.347783	0.415583	0.3248	0.37885	0.3814	0.361467	0.496033	0.438417	0.36685	0.375483	0.344083	0.51995	0.6175	0.5245	0.557733	0.69145	0.835717	0.488483	0.717383	0.427767	0.826267	0.5428	0.524381	0.342857	0.462542	0.347845	0.481443	0.549234	0.712483	0.41915	0.724433	0.347617	0.6958	0.422017	0.86795	null	null
chr1	192313545	192313865	9	P23_Math5KO	P6_Math5KO_P23_Math5KO	0.698656	0.690089	0.450944	0.382067	0.316667	0.314489	0.246967	0.210267	0.177011	0.195433	0.168389	0.200122	0.195	0.131233	0.195344	0.167378	0.1484	0.244044	0.484678	0.401789	0.424744	0.367743	0.4206	0.4171	0.5306	0.359844	0.513244	0.1923	0.535567	0.346838	0.264279	0.6019	0.619193	0.725029	0.705507	0.105086	0.312478	0.243111	0.270933	0.485689	0.315667	0.665978	null	null
chr1	192487566	192487574	5	P23_Math5KO	P23_WT_P23_Math5KO	1	0.98872	0.99376	0.99524	0.99376	0.98546	0.96842	0.99048	0.97892	0.99412	0.9873	0.99428	0.9722	1	1	0.96256	1	0.99166	0.98916	0.9816	0.97408	0.98138	0.97896	1	1	0.96236	0.97272	1	0.87426	0.961818	0.8	0.781319	0.975735	0.954508	1	NA	NA	NA	0.14516	0.25146	0.99024	0.99334	null	null
chr1	192544882	192545129	9	P23_Math5KO	P6_Math5KO_P23_Math5KO	0.764067	0.772667	0.6511	0.6942	0.643511	0.6992	0.661489	0.580156	0.612011	0.662744	0.617833	0.670544	0.693567	0.631044	0.609233	0.6373	0.7655	0.722889	0.773922	0.827067	0.831044	0.796278	0.812133	0.59778	0.91875	0.6962	0.958711	0.630556	0.96	0.931899	0.962739	0.974945	0.9634	0.897707	0.894734	0.694367	0.697622	0.628989	0.7472	0.863889	0.439133	0.830067	null	null
chr1	192833975	192834337	14	P23_Math5KO	P6_Math5KO_P23_Math5KO	0.0564857	0.0393857	0.0701714	0.0707214	0.096	0.100986	0.207771	0.148043	0.227021	0.233957	0.313121	0.308136	0.336529	0.287221	0.375443	0.403343	0.292712	0.507509	0.543114	0.676671	0.733436	0.630064	0.724914	0.45334	0.749029	0.573486	0.804607	0.635262	0.879367	0.723601	0.775649	0.889173	0.826949	0.720538	0.790908	0.818329	0.576279	0.855393	0.279615	0.630857	0.331321	0.684929	null	null
chr1	192833982	192834326	12	P23_WT	P6_WT_P23_WT	0.0544083	0.04055	0.0581833	0.0696917	0.084225	0.09065	0.1718	0.120333	0.20465	0.215175	0.303133	0.269617	0.3028	0.249442	0.345217	0.37065	0.334529	0.495956	0.526642	0.681192	0.732067	0.629175	0.713017	0.45334	0.740533	0.548533	0.816092	0.635262	0.864287	0.706405	0.775295	0.870702	0.825885	0.694645	0.772726	0.802492	0.561792	0.834917	0.26125	0.615942	0.353208	0.666683	null	null
chr1	192936417	192936557	5	P23_Math5KO	P6_Math5KO_P23_Math5KO	0.92582	0.96336	0.8838	0.95956	0.90442	0.94984	0.88942	0.92468	0.88946	0.93928	0.93466	0.88508	0.91446	0.9164	0.89692	0.8952	0.92046	0.88718	0.89442	0.9278	0.91506	0.93866	0.93396	0.8125	0.95834	0.95064	0.94842	0.92142	0.98462	0.948485	0.971429	1	1	0.9531	0.988235	0.89554	0.91202	0.87152	0.43142	0.7375	0.27716	0.70426	null	null
chr1	193152548	193152745	8	P23_WT	P6_WT_P23_WT	0.327075	0.354675	0.426575	0.301237	0.355913	0.336587	0.380537	0.3443	0.373912	0.409775	0.311563	0.325075	0.363125	0.366488	0.36505	0.41305	0.29905	0.379425	0.55555	0.682375	0.604988	0.598738	0.713788	0.50668	0.779438	0.703725	0.651412	0.752275	0.851638	0.733163	0.67412	0.840509	0.899975	0.851438	0.871328	0.411438	0.447163	0.830762	0.429925	0.7496	0.414013	0.688512	null	null
chr1	193328974	193329704	6	P23_WT	P6_WT_P23_WT	0.60155	0.6654	0.5425	0.54445	0.555238	0.49125	0.4879	0.448475	0.568163	0.470813	0.532525	0.514825	0.553037	0.562688	0.525338	0.508513	0.653929	0.565787	0.62685	0.762463	0.748413	0.706488	0.756175	0.53334	0.88105	0.64635	0.9142	0.6829	0.86605	0.877139	0.802023	0.887315	0.925977	0.822068	0.780476	0.616875	0.653713	0.681462	0.371367	0.7149	0.453383	0.666686	null	null
chr1	193350808	193351351	7	P23_WT	P6_WT_P23_WT	0.904056	0.856856	0.862433	0.873411	0.827378	0.816311	0.859278	0.851544	0.848233	0.798433	0.881711	0.805878	0.856122	0.869489	0.786189	0.827678	0.901188	0.8871	0.776844	0.772611	0.746178	0.675556	0.753033	0.95	0.674887	0.879988	0.604989	0.893938	0.566237	0.614198	0.490506	0.879012	0.916874	0.947547	0.919329	0.853933	0.8708	0.915811	0.441086	0.742025	0.351712	0.7111	null	null
chr1	193410525	193410927	5	P23_Math5KO	P6_Math5KO_P23_Math5KO	0.89964	0.90252	0.85208	0.8908	0.88228	0.91488	0.86318	0.87872	0.86326	0.84214	0.90136	0.86422	0.88376	0.89106	0.89242	0.87824	0.95634	0.85618	0.83998	0.94232	0.95908	0.96024	0.91962	0.95	0.90834	0.91274	0.89722	0.91618	0.91548	0.946667	0.959725	0.956582	1	0.969318	0.986667	0.90594	0.86834	0.90308	0.5218	0.89082	0.54744	0.90424	null	null
chr1	193433570	193433755	7	P23_Math5KO	P6_Math5KO_P23_Math5KO	0.126986	0.205157	0.0493857	0.098	0.0311571	0.0692571	0	0.0142857	0.0257429	0.0218857	0.0324286	0.0354571	0.0237143	0.00621429	0.0324571	0.0876	0.0142857	0.01666	0.208543	0.387557	0.436843	0.2832	0.300757	0.2555	0.498014	0.322914	0.563286	0.0801143	0.568186	0.39325	0.245635	0.703145	0.74118	0.810884	0.786412	0.266571	0.0708286	0.2149	0.249429	0.6354	0.2458	0.591514	null	null
chr1	193433602	193433755	6	P23_WT	P6_WT_P23_WT	0.114817	0.164083	0.04095	0.0537333	0.0252333	0.05555	0	0.0166667	0.0133667	0.0172	0.0378333	0.0247	0.0231667	0	0.0262333	0.09525	0	0.01666	0.195683	0.353667	0.421933	0.263733	0.303267	0.2703	0.497683	0.310067	0.561933	0.07495	0.57955	0.369047	0.269907	0.65367	0.713194	0.779365	0.750814	0.301733	0.0674833	0.23405	0.241617	0.6326	0.248883	0.558517	null	null
chr1	193485222	193485987	14	P23_Math5KO	P6_Math5KO_P23_Math5KO	0.85055	0.858425	0.849631	0.814856	0.830544	0.792462	0.814556	0.824362	0.836069	0.800638	0.8065	0.818388	0.749162	0.830444	0.783006	0.740775	0.861773	0.843081	0.881956	0.889944	0.9169	0.890138	0.894144	0.896425	0.963738	0.882787	0.9846	0.860888	0.956225	0.99375	0.971717	0.96646	0.972218	0.987544	0.972288	0.894125	0.890144	0.851163	0.580286	0.760188	0.507081	0.830579	null	null
chr1	193535595	193535813	6	P23_Math5KO	P6_Math5KO_P23_Math5KO	0.812817	0.792783	0.784017	0.796833	0.727783	0.704	0.677217	0.692017	0.699633	0.607267	0.581317	0.602667	0.625783	0.59465	0.476933	0.542583	0.6477	0.389267	0.41795	0.498067	0.54465	0.6205	0.448983	0.465775	0.378633	0.5206	0.383567	0.483967	0.412067	0.335287	0.496637	0.297274	0.249393	0.787398	0.708069	0.684967	0.665633	0.759033	0.399817	0.5617	0.333367	0.622633	null	null
chr1	193654992	193655375	9	P23_Math5KO	P6_Math5KO_P23_Math5KO	0.781544	0.790444	0.682511	0.669567	0.477522	0.608244	0.490589	0.536789	0.644822	0.523667	0.523956	0.436489	0.464444	0.483056	0.471467	0.493044	0.493911	0.585133	0.641822	0.632256	0.710744	0.608578	0.789322	NA	0.865589	0.506344	0.8899	0.344789	0.849656	0.950444	0.942524	0.244867	0.168152	0.256295	0.209148	0.4571	0.687911	0.452022	0.260778	0.428322	0.253011	0.619078	null	null
chr1	193896832	193897105	6	P23_Math5KO	P6_Math5KO_P23_Math5KO	0.5114	0.462083	0.595367	0.551417	0.571483	0.392617	0.442217	0.414567	0.684917	0.5336	0.5583	0.58585	0.546967	0.550167	0.557783	0.553883	0.648617	0.570233	0.66315	0.716833	0.7067	0.75915	0.755983	0.53334	0.8779	0.646467	0.910967	0.650983	0.871717	0.835714	0.94246	0.643452	0.623669	0.777249	0.758585	0.6437	0.721333	0.743817	0.178183	0.378617	0.185317	0.572167	null	null
chr1	194034433	194034743	5	P23_Math5KO	P6_Math5KO_P23_Math5KO	0.2173	0.16082	0.19194	0.11162	0.1142	0.16536	0.15734	0.15122	0.09766	0.12492	0.15848	0.17088	0.11216	0.12344	0.27816	0.31378	0.05625	0.18014	0.60176	0.71804	0.73818	0.6911	0.73188	0.7857	0.825	0.65672	0.954275	0.67962	0.87832	0.820833	0.848889	0.893333	0.83672	0.891434	0.849351	0.4006	0.43378	0.77248	0.37166	0.61816	0.26508	0.73112	null	null
chr1	194042598	194042834	6	P23_Math5KO	P6_Math5KO_P23_Math5KO	0.812417	0.8887	0.78085	0.859733	0.7261	0.7841	0.712617	0.711633	0.705383	0.652067	0.611167	0.5929	0.560567	0.626233	0.609483	0.663333	0.6944	0.454383	0.636833	0.82275	0.809667	0.793917	0.904733	0.895833	0.630717	0.8912	0.696433	0.894367	0.7758	0.621491	0.740938	0.925431	0.837584	0.964976	0.980769	0.850233	0.67395	0.9122	0.428517	0.806017	0.362117	0.788883	null	null
chr1	194109589	194110177	7	P23_WT	P6_WT_P23_WT	0.237	0.322343	0.276971	0.246814	0.2807	0.240414	0.2208	0.291729	0.190014	0.305371	0.280057	0.292757	0.289471	0.297886	0.416486	0.361171	0.280467	0.421433	0.690986	0.802114	0.791729	0.824543	0.844443	0.65	0.935257	0.684471	0.981129	0.760671	0.946829	0.918532	0.96301	0.962543	0.924389	0.927821	1	0.5855	0.472567	0.742583	0.3331	0.666871	0.243871	0.5175	null	null
chr1	194109589	194110177	7	P23_Math5KO	P6_Math5KO_P23_Math5KO	0.237	0.322343	0.276971	0.246814	0.2807	0.240414	0.2208	0.291729	0.190014	0.305371	0.280057	0.292757	0.289471	0.297886	0.416486	0.361171	0.280467	0.421433	0.690986	0.802114	0.791729	0.824543	0.844443	0.65	0.935257	0.684471	0.981129	0.760671	0.946829	0.918532	0.96301	0.962543	0.924389	0.927821	1	0.5855	0.472567	0.742583	0.3331	0.666871	0.243871	0.5175	null	null
chr1	194455176	194455320	5	P23_Math5KO	P6_Math5KO_P23_Math5KO	0.57992	0.6808	0.5565	0.57148	0.60346	0.45138	0.47072	0.48552	0.56916	0.61026	0.46446	0.60388	0.58818	0.54442	0.58548	0.48742	0.6103	0.63574	0.69454	0.8201	0.79594	0.78168	0.83252	0.3889	0.93566	0.57178	0.93612	0.6109	0.95332	0.953504	0.918538	0.944561	0.9875	0.941724	0.979365	0.74188	0.72882	0.7989	0.390825	0.65164	0.26718	0.76734	null	null
chr1	194503388	194503955	5	P23_Math5KO	P6_Math5KO_P23_Math5KO	0.67074	0.68762	0.55884	0.57942	0.5263	0.50926	0.42472	0.38058	0.44144	0.42486	0.46214	0.39094	0.41662	0.50836	0.4692	0.43934	0.45556	0.49214	0.7508	0.82954	0.79854	0.74712	0.82528	0.433333	0.964475	0.62604	0.99	0.478575	0.94812	0.937143	0.944048	0.938889	0.963636	0.966667	0.907164	0.87204	0.60282	0.754375	0.2851	0.7625	0.27516	0.79058	null	null
chr1	194762984	194763282	5	P23_WT	P6_WT_P23_WT	0.70386	0.70258	0.66056	0.67442	0.70302	0.72158	0.62918	0.56522	0.63078	0.55584	0.54894	0.66536	0.61426	0.58368	0.53894	0.53164	0.69952	0.5202	0.5041	0.65264	0.73122	0.70772	0.74502	0.52855	0.58134	0.7104	0.63212	0.92604	0.62606	0.603297	0.626191	0.719913	0.675758	0.809865	0.878953	0.59456	0.49308	0.68778	0.3933	0.77412	0.36394	0.71392	null	null
chr1	195017327	195018180	9	P6_Math5KO	P6_Math5KO_P23_Math5KO	0.870431	0.890485	0.884	0.9016	0.853077	0.840131	0.887892	0.825462	0.835623	0.849246	0.799385	0.838123	0.814423	0.828938	0.772162	0.695008	0.849982	0.549369	0.406777	0.222762	0.211215	0.222592	0.185646	0.53155	0.0256385	0.556831	0.0106846	0.185336	0.0208692	0	0	0.0241188	0.00549454	0.04054	0.0136095	0.736069	0.824046	0.800454	0.65029	0.35907	0.71443	0.304456	null	5'UTR
chr1	195018715	195019084	7	P6_Math5KO	P6_Math5KO_P23_Math5KO	0.913186	0.935114	0.9204	0.9396	0.906671	0.937829	0.933757	0.915471	0.940314	0.9361	0.931686	0.947014	0.945614	0.9594	0.9632	0.927314	0.902786	0.924057	0.812543	0.491443	0.465257	0.4231	0.481214	0.8283	0.0467143	0.845	0.107586	0.781171	0.0129857	0.0418956	0.119444	0.0530971	0.0489647	0.329183	0.225104	0.928986	0.9337	0.953583	0.937371	0.657217	0.934543	0.519	null	5'UTR
chr1	195092094	195092220	7	P23_Math5KO	P6_Math5KO_P23_Math5KO	0	0.0105857	0.00751429	0.0404	0.00595714	0.00982857	0.0204429	0	0.00714286	0.0299857	0	0.0084	0.011	0.00794286	0.0289714	0.0201571	0.0178571	0.0104167	0.191543	0.232286	0.292857	0.241814	0.302843	0.06192	0.659057	0.0641714	0.686167	0.0997857	0.488086	0.6829	0.511621	0.44334	0.518178	0.586949	0.451629	0.0466286	0.171586	0.326229	0.1003	0.271271	0.0865571	0.4231	3'UTR	null
chr1	19681240	19681388	7	P23_Math5KO	P6_Math5KO_P23_Math5KO	0.524471	0.570929	0.526571	0.502229	0.571757	0.551886	0.538871	0.5853	0.708657	0.669343	0.5426	0.621343	0.559943	0.555643	0.573571	0.547329	0.551843	0.697414	0.782757	0.7887	0.828229	0.778943	0.8648	0.8369	0.940329	0.778114	0.939114	0.7858	0.886157	0.857937	0.881868	0.91348	0.919161	0.794877	0.704596	0.682	0.693686	0.593229	0.413957	0.649257	0.458843	0.751857	null	null
chr1	19681356	19681661	7	P23_WT	P6_WT_P23_WT	0.562443	0.562329	0.494014	0.546971	0.499371	0.529657	0.469086	0.4474	0.522757	0.505057	0.462043	0.422	0.349886	0.401	0.4666	0.446971	0.4387	0.543071	0.630457	0.7042	0.700457	0.632943	0.756629	0.708325	0.8904	0.569614	0.894543	0.605514	0.885286	0.780626	0.866757	0.892547	0.861165	0.771945	0.725991	0.428029	0.568371	0.547829	0.385814	0.655043	0.4306	0.689367	null	null
chr1	23689570	23689795	7	P23_Math5KO	P6_Math5KO_P23_Math5KO	0.840529	0.8336	0.766029	0.738	0.617771	0.735257	0.604543	0.562114	0.602714	0.610286	0.557586	0.556	0.399186	0.445071	0.488271	0.399057	0.623786	0.370686	0.645529	0.7861	0.714729	0.564971	0.628214	0.573067	0.902214	0.436657	0.953643	0.233486	0.9023	0.905144	0.886663	0.938456	0.902205	0.797597	0.764758	0.4945	0.508843	0.450414	0.49335	0.613943	0.406314	0.838386	null	null
chr1	24139832	24140851	17	P23_WT	P6_WT_P23_WT	0.439994	0.548976	0.321871	0.366294	0.360971	0.320065	0.244271	0.260706	0.186294	0.219241	0.235606	0.252518	0.257841	0.232982	0.2744	0.276441	0.272094	0.231606	0.455919	0.631613	0.642594	0.616459	0.6809	0.692527	0.665024	0.622282	0.677706	0.555	0.718324	0.636678	0.550099	0.873982	0.886423	0.754516	0.749188	0.492965	0.351406	0.737147	0.410859	0.729494	0.378971	0.698635	null	null
chr1	24139980	24140833	13	P23_Math5KO	P6_Math5KO_P23_Math5KO	0.482085	0.609485	0.365046	0.395162	0.369146	0.340354	0.269777	0.294831	0.2119	0.232154	0.271	0.281308	0.271531	0.261754	0.310138	0.306108	0.320646	0.264238	0.4495	0.640667	0.667569	0.659623	0.714608	0.717775	0.675738	0.641308	0.742731	0.607085	0.776731	0.701745	0.562495	0.891984	0.890787	0.791519	0.783467	0.512262	0.336754	0.751592	0.429731	0.723115	0.375431	0.710692	null	null
chr1	24239979	24240080	5	P23_Math5KO	P6_Math5KO_P23_Math5KO	0.25942	0.31994	0.11972	0.22922	0.06226	0.08854	0.06246	0.03922	0.0544	0.06624	0.07276	0.03334	0.07662	0.07044	0.0998	0.13278	0.01818	0.04888	0.56696	0.7512	0.83888	0.74314	0.81722	1	0.91006	0.85434	0.83002	0.9675	0.79852	0.731643	0.731414	0.674854	0.626759	0.906044	0.929571	0.22652	0.29574	0.76726	0.3845	0.69848	0.30896	0.6921	null	null
chr1	24273711	24273804	5	P23_Math5KO	P6_Math5KO_P23_Math5KO	0.43048	0.31948	0.31192	0.21286	0.22238	0.18798	0.1732	0.168	0.10376	0.09884	0.08842	0.09288	0.03536	0.0837	0.16418	0.17032	0.1386	0.11686	0.46296	0.65264	0.6736	0.5937	0.5582	0.4865	0.82304	0.48666	0.91708	0.45692	0.88794	0.948485	0.892185	0.37383	0.396763	0.859004	0.84946	0.18764	0.27888	0.45892	0.4401	0.64328	0.45038	0.75626	null	null
chr1	24286011	24287044	13	P23_Math5KO	P6_Math5KO_P23_Math5KO	0.814536	0.775443	0.797607	0.758293	0.780421	0.759436	0.736314	0.736071	0.75795	0.764264	0.755907	0.720271	0.740536	0.781993	0.72085	0.750907	0.838614	0.694764	0.7442	0.749157	0.814843	0.774857	0.767814	0.744183	0.889479	0.792943	0.868957	0.690179	0.852407	0.904908	0.850135	0.657601	0.657154	0.748648	0.727005	0.780325	0.825862	0.720277	0.510544	0.731231	0.364785	0.737614	null	null
chr1	24330679	24330855	7	P23_Math5KO	P6_Math5KO_P23_Math5KO	0.821071	0.875186	0.9348	0.893186	0.8491	0.900471	0.9029	0.931686	0.896286	0.9303	0.865629	0.887471	0.931886	0.913843	0.831243	0.8254	0.924029	0.855343	0.842714	0.895486	0.923057	0.911543	0.903886	0.7619	1	0.861957	0.977486	0.881786	0.9449	0.989011	0.935708	0.952906	0.967107	0.897836	0.958153	0.863757	0.924529	0.880771	0.605786	0.7452	0.399457	0.766943	null	null
chr1	24730371	24730936	5	P23_WT	P6_WT_P23_WT	0.9556	0.92668	0.87792	0.9316	0.91132	0.92402	0.96696	0.9288	0.96272	0.94754	0.9369	0.92852	0.95872	0.93968	0.92852	0.94266	0.93334	0.90546	0.81222	0.7785	0.8065	0.86532	0.78056	NA	0.73864	0.85544	0.52706	0.9875	0.67292	0.66241	0.639706	0.787936	0.70995	0.919777	0.981818	0.97088	1	0.96568	0.52682	0.87946	0.429525	0.79326	null	null
chr1	25064263	25064406	6	P23_WT	P23_WT_P23_Math5KO	0.288967	0.266367	0.228767	0.3336	0.2743	0.312217	0.278	0.297267	0.280467	0.389767	0.416233	0.41185	0.34765	0.3439	0.325417	0.333733	0.44295	0.424233	0.235333	0.34785	0.314067	0.276467	0.343217	0.4286	0.412267	0.307533	0.313467	0.519333	0.392233	0.423449	0.3177	0.486216	0.366647	0.636518	0.560812	0.57705	0.431083	0.605233	0.6554	0.7519	0.5578	0.378117	null	null
chr1	25186912	25187029	8	P6_Math5KO	P6_Math5KO_P23_Math5KO	0.863525	0.845475	0.897763	0.886675	0.88565	0.86135	0.8853	0.887025	0.87185	0.83255	0.847788	0.86135	0.855525	0.889075	0.865563	0.838462	0.880675	0.7796	0.820462	0.833987	0.844287	0.712337	0.86605	0.7724	0.7956	0.746537	0.885713	0.947843	0.8898	0.744437	0.8211	0.939304	0.872498	0.72294	0.614604	0.86535	0.877238	0.85395	0.858925	0.680275	0.878888	0.581425	null	null
chr1	26229438	26229801	6	P23_Math5KO	P6_Math5KO_P23_Math5KO	0.603733	0.687633	0.40565	0.385367	0.33485	0.3924	0.4013	0.350183	0.387283	0.2579	0.327983	0.37315	0.338983	0.376183	0.32965	0.42505	0.26455	0.576167	0.6228	0.730967	0.738067	0.654083	0.688917	0.491675	0.895	0.492217	0.868583	0.557283	0.884733	0.926642	0.914239	0.926692	0.828472	0.651671	0.622981	0.30305	0.589933	0.5244	0.29964	0.528017	0.2335	0.59875	null	null
chr1	30639225	30639778	6	P23_Math5KO	P6_Math5KO_P23_Math5KO	0.70655	0.722063	0.694525	0.682375	0.624263	0.696887	0.602875	0.574187	0.6351	0.569037	0.619213	0.59845	0.6169	0.578363	0.5951	0.676725	0.648262	0.5874	0.691963	0.711588	0.804713	0.764262	0.765925	0.767362	0.845825	0.697287	0.879	0.744875	0.854712	0.824558	0.853625	0.854541	0.831142	0.894886	0.964773	0.637229	0.709871	0.640871	0.3136	0.62075	0.36795	0.721067	null	null
chr1	32889948	32890548	9	P6_Math5KO	P6_Math5KO_P23_Math5KO	0.90001	0.87846	0.83361	0.8782	0.86725	0.92948	0.90569	0.88569	0.89714	0.88569	0.88411	0.88589	0.90425	0.83471	0.9058	0.87099	0.90925	0.90577	0.86775	0.88007	0.89762	0.88778	0.92617	0.55	0.94615	0.80553	0.97121	0.79306	0.97898	0.966605	0.93661	0.949074	0.920588	0.973611	0.92381	0.85641	0.95632	0.83603	0.84562	0.71467	0.90686	0.616922	null	null
chr1	33636158	33636334	5	P23_Math5KO	P6_Math5KO_P23_Math5KO	0.58088	0.60568	0.63258	0.57544	0.50176	0.5837	0.51896	0.57144	0.51512	0.48526	0.48286	0.45928	0.44906	0.44178	0.54648	0.47092	0.45	0.51354	0.6169	0.79846	0.72746	0.70332	0.7142	0.75	0.91906	0.57334	0.922	0.79724	0.91112	0.875	0.943333	0.913442	0.954762	0.789091	0.865714	0.54028	0.53634	0.61196	0.39254	0.6638	0.40108	0.73068	null	null
chr1	33714581	33714715	7	P6_WT	P6_WT_P6_Math5KO	0.428414	0.389643	0.447743	0.4683	0.4393	0.398029	0.448157	0.5451	0.348929	0.445471	0.408629	0.4298	0.4905	0.497329	0.4878	0.493243	0.468643	0.413314	0.591657	0.5607	0.584686	0.499929	0.603986	0.595	0.689386	0.617714	0.6629	0.347229	0.591171	0.569126	0.604437	0.860651	0.841627	0.379382	0.569394	0.5994	0.48195	0.643986	0.707386	0.6564	0.324557	0.414629	null	null
chr1	33866742	33866852	6	P6_Math5KO	P6_Math5KO_P23_Math5KO	0.9056	0.926	0.93495	0.91575	0.932283	0.895667	0.918817	0.9213	0.874717	0.92445	0.838517	0.902533	0.860817	0.892667	0.829983	0.906	0.958333	0.8277	0.8737	0.92535	0.929483	0.8605	0.936567	0.9	0.987183	0.875683	0.98572	0.85325	0.973733	0.966503	0.979167	0.902206	0.923148	0.928152	0.953472	0.846883	0.909633	0.910333	0.857467	0.70585	0.903117	0.58625	null	null
chr1	33909354	33910427	11	P6_Math5KO	P6_Math5KO_P23_Math5KO	0.7763	0.838869	0.812985	0.823685	0.815146	0.802546	0.762508	0.821538	0.831338	0.823923	0.761446	0.779662	0.8017	0.797969	0.764031	0.797669	0.7886	0.709954	0.552885	0.604338	0.566908	0.550977	0.5548	0.685527	0.382692	0.711385	0.368123	0.771954	0.396415	0.364061	0.281431	0.376862	0.375208	0.448469	0.493644	0.8547	0.799191	0.855667	0.775392	0.6561	0.784933	0.515218	null	null
chr1	33960576	33960703	6	P6_Math5KO	P6_Math5KO_P23_Math5KO	0.9417	0.972017	0.930117	0.907533	0.943033	0.909267	0.7527	0.814	0.776283	0.739717	0.741333	0.667183	0.660317	0.6356	0.538783	0.636033	0.787233	0.194017	0.437633	0.411867	0.554117	0.423167	0.300267	0.575	0.10215	0.6777	0.05555	0.760367	0.04835	0.0649038	0.0238095	0.0659148	0.167106	0.357543	0.356367	0.682783	0.4376	0.613917	0.622317	0.355783	0.856217	0.5522	null	null
chr1	34120091	34120660	6	P6_WT	P6_WT_P23_WT	0.891513	0.881587	0.9417	0.878363	0.88	0.897125	0.862487	0.889362	0.881437	0.817525	0.834	0.863788	0.779887	0.794362	0.763475	0.727738	0.920875	0.673657	0.531475	0.534138	0.517088	0.483775	0.46795	0.534343	0.743687	0.417438	0.540162	0.203357	0.652737	0.546848	0.603716	0.468534	0.4759	0.417504	0.48149	0.582363	0.740513	0.617075	0.657767	0.3753	0.657233	0.63515	null	null
chr1	34121492	34121681	10	P6_Math5KO	P6_Math5KO_P23_Math5KO	0.8653	0.89773	0.87734	0.89197	0.88619	0.84218	0.7733	0.7786	0.74419	0.75595	0.59401	0.66966	0.64882	0.56015	0.50692	0.52902	0.75381	0.47066	0.24959	0.36847	0.37467	0.34796	0.41105	0.425	0.30017	0.55252	0.33487	0.3204	0.49734	0.228294	0.337955	0.240587	0.336357	0.386429	0.30295	0.04606	0.59878	0.04435	0.66845	0.63565	0.77551	0.48035	null	null
chr1	34182586	34182850	13	P23_Math5KO	P6_Math5KO_P23_Math5KO	0.894354	0.947015	0.825377	0.835685	0.832969	0.776877	0.808946	0.773277	0.889623	0.819646	0.806454	0.7575	0.879054	0.827877	0.828754	0.8101	0.792323	0.758169	0.824931	0.778031	0.849685	0.814254	0.781146	0.92666	0.6864	0.931323	0.778346	0.933238	0.692546	0.712538	0.683721	0.319354	0.319498	0.456025	0.366983	0.922615	0.940492	0.959962	0.47796	0.81805	0.370277	0.734508	null	null
chr1	34182613	34182706	6	P23_WT	P6_WT_P23_WT	0.908417	0.9485	0.828867	0.814883	0.8167	0.768933	0.738333	0.806433	0.896433	0.815217	0.744133	0.770367	0.8826	0.782183	0.834383	0.853	0.870017	0.733267	0.791133	0.770667	0.814133	0.746933	0.758383	NA	0.621117	0.936433	0.7113	0.941667	0.58795	0.525397	0.6492	0.189491	0.152183	0.345279	0.318725	0.93495	0.9344	0.974333	0.47865	0.851567	0.3537	0.73195	null	null
chr1	34211982	34212307	12	P23_Math5KO	P6_Math5KO_P23_Math5KO	0.874983	0.8806	0.885633	0.904267	0.853883	0.826308	0.858792	0.827792	0.875267	0.845067	0.858317	0.8329	0.872	0.886317	0.8398	0.785083	0.851758	0.876692	0.859625	0.908358	0.907483	0.926733	0.9018	0.872173	0.899	0.923592	0.863492	0.941367	0.932492	0.895441	0.869031	0.785854	0.783098	0.935344	0.907393	0.845492	0.842017	0.916417	0.59515	0.826317	0.482575	0.7862	null	null
chr1	34237196	34238992	50	P23_Math5KO	P6_Math5KO_P23_Math5KO	0.529557	0.546627	0.463045	0.45602	0.437975	0.457035	0.422516	0.409847	0.422743	0.42061	0.422106	0.425886	0.416475	0.435304	0.414665	0.469045	0.396272	0.43348	0.560392	0.585698	0.619992	0.522341	0.536422	0.565919	0.602452	0.624855	0.673753	0.509871	0.548565	0.570476	0.526501	0.82418	0.785383	0.569301	0.578374	0.536125	0.5838	0.787824	0.267484	0.513288	0.178974	0.538129	null	null
chr1	34244918	34245020	5	P6_WT	P6_WT_P23_WT	0.92754	0.9388	0.90972	0.88534	0.87866	0.91742	0.88288	0.93042	0.84436	0.85918	0.84722	0.91388	0.84464	0.88628	0.8202	0.81314	0.90324	0.85314	0.54142	0.5949	0.61538	0.5579	0.57522	0.84285	0.3	0.65596	0.48214	0.77668	0.4859	0.407944	0.608333	0.05	0.0166666	0.184841	0.385657	0.83196	0.88624	0.84508	0.85448	0.56266	0.84674	0.57298	null	null
chr1	34251381	34251468	5	P6_Math5KO	P6_Math5KO_P23_Math5KO	0.9354	0.94548	0.9397	0.96082	0.91762	0.9013	0.92354	0.9231	0.96804	0.92844	0.94764	0.94892	0.9096	0.95408	0.94166	0.94124	0.92022	0.975	0.86524	0.76276	0.65708	0.88918	0.74798	0.6857	0.7	0.6098	0.89728	0.87906	0.784	0.9	0.690635	0.69183	0.484936	0.9331	0.93114	0.93282	0.9149	0.8555	0.89448	0.68184	0.91926	0.60286	null	null
chr1	34654525	34654537	5	P23_Math5KO	P23_WT_P23_Math5KO	0.97574	0.96536	1	0.96602	0.94666	0.97238	1	0.98572	0.98888	0.95038	1	1	1	0.97238	0.98824	0.98182	NA	1	0.98	0.8107	1	NA	0.79796	NA	NA	0.98462	0.86166	1	0.79142	0.453333	0.45	1	0.811429	1	0.98	0.98666	0.98948	0.96084	0.65212	0.5382	0.9318	0.97776	null	null
chr1	34666258	34666472	8	P23_WT	P6_WT_P23_WT	0.637687	0.804588	0.541763	0.6814	0.52305	0.436088	0.33735	0.176775	0.184525	0.225425	0.174987	0.12215	0.128525	0.2578	0.195125	0.275413	0.364025	0.135988	0.467012	0.605988	0.554262	0.577937	0.615888	0.375	0.763387	0.420687	0.800737	0.283614	0.763338	0.738624	0.770125	0.911874	0.892803	0.780998	0.808281	0.1701	0.224343	0.376638	0.20315	0.473913	0.432175	0.6955	null	null
chr1	34666335	34666729	13	P23_Math5KO	P6_Math5KO_P23_Math5KO	0.629654	0.738685	0.520523	0.606908	0.440215	0.353715	0.272077	0.136938	0.132115	0.173438	0.182108	0.127285	0.101308	0.195769	0.183623	0.259315	0.29881	0.186462	0.551377	0.671455	0.542331	0.63985	0.576308	0.380957	0.884373	0.394254	0.796717	0.237582	0.697569	0.869004	0.848545	0.920962	0.899234	0.795321	0.79072	0.159	0.259792	0.3136	0.250338	0.422262	0.394154	0.636577	null	null
chr1	35015263	35015675	5	P23_Math5KO	P6_Math5KO_P23_Math5KO	0.62418	0.74256	0.63156	0.6082	0.61938	0.60468	0.61634	0.662	0.61812	0.68744	0.68254	0.72858	0.59658	0.55368	0.65794	0.63524	0.730625	0.61294	0.78988	0.71836	0.77506	0.75464	0.7497	0.585675	0.930775	0.6683	0.93368	0.58918	0.91676	0.924762	0.933966	0.930745	0.925807	0.956471	0.921668	0.54182	0.61224	0.46834	0.31234	0.69266	0.35782	0.64638	null	null
chr1	35079602	35080274	6	P23_Math5KO	P23_WT_P23_Math5KO	0.8981	0.862933	0.871033	0.814883	0.844433	0.852167	0.880633	0.863533	0.817317	0.84335	0.873367	0.820617	0.8706	0.884233	0.841633	0.88845	0.94255	0.867967	0.818817	0.871083	0.822433	0.819767	0.888317	0.74505	0.965283	0.872333	0.979167	0.89025	0.97355	0.986111	0.971007	0.942293	0.952416	0.953682	0.911184	0.821383	0.841533	0.678283	0.21026	0.154317	0.5896	0.807633	null	null
chr1	35799266	35799296	7	P6_Math5KO	P6_Math5KO_P23_Math5KO	0.956371	0.981543	0.950214	0.980086	0.967857	0.952057	0.934014	0.9814	0.9403	0.991071	0.9898	0.930957	0.9619	0.932543	0.976186	0.882371	1	1	0.86666	0.89375	0.958333	NA	0.935143	NA	1	0.982143	0.989671	1	0.953971	NA	NA	NA	NA	NA	NA	NA	NA	NA	NA	NA	0.891957	0.622329	null	null
chr1	35824774	35824970	7	P23_Math5KO	P6_Math5KO_P23_Math5KO	0.856557	0.900971	0.896514	0.848914	0.9222	0.880143	0.847143	0.876729	0.918743	0.876071	0.907286	0.892686	0.899857	0.894314	0.888614	0.875329	0.918271	0.8466	0.855886	0.909214	0.958386	0.846271	0.829986	0.829071	0.919843	0.864257	0.936686	0.848957	0.953	0.907784	0.893773	0.972931	0.992857	0.934632	0.912458	0.908414	0.851071	0.868386	0.372271	0.728529	0.468457	0.771943	null	null
chr1	35824856	35825087	8	P23_WT	P6_WT_P23_WT	0.860112	0.88185	0.851738	0.818813	0.87235	0.862	0.823163	0.838662	0.900587	0.876313	0.8869	0.897725	0.90245	0.86705	0.87515	0.852038	0.868712	0.83205	0.845175	0.908525	0.951037	0.879663	0.837037	0.8233	0.954862	0.838225	0.958725	0.850363	0.972762	0.91027	0.918269	0.980339	0.984821	0.967803	0.93729	0.9205	0.861875	0.839675	0.342288	0.73785	0.422325	0.699275	null	null
chr1	36125235	36125490	8	P23_Math5KO	P6_Math5KO_P23_Math5KO	0.840862	0.827412	0.79105	0.842512	0.769737	0.819525	0.7393	0.7783	0.824	0.819213	0.745663	0.776188	0.7838	0.7654	0.775875	0.7474	0.90865	0.815063	0.785238	0.790175	0.806863	0.726962	0.79745	1	0.966075	0.844137	0.926137	0.867586	0.96165	0.913889	0.925175	0.86132	0.905	0.841287	0.921543	0.771687	0.844938	0.758138	0.495962	0.711888	0.395775	0.727475	null	null
chr1	36164370	36164745	6	P6_Math5KO	P6_Math5KO_P23_Math5KO	0.9296	0.945983	0.896667	0.882833	0.919983	0.960933	0.915733	0.932033	0.889783	0.9458	0.91645	0.924333	0.901083	0.961783	0.918083	0.916317	0.969333	0.936517	0.83705	0.7878	0.8141	0.84245	0.84465	0.8426	0.827783	0.940717	0.764333	0.905983	0.824367	0.787025	0.758693	0.860358	0.889968	0.981313	0.976105	0.879883	0.955183	0.906017	0.921425	0.617167	0.939917	0.502567	null	null
chr1	36240261	36240476	5	P23_Math5KO	P6_Math5KO_P23_Math5KO	0.16066	0.17838	0.16098	0.13754	0.13818	0.10936	0.05162	0.06666	0.0877	0.08736	0.0949	0.0993	0.07292	0.0443	0.08458	0.11558	0.1702	0.03332	0.35034	0.4501	0.37086	0.39954	0.41138	0.5	0.5288	0.42106	0.61666	0.26572	0.56744	0.519697	0.410006	0.593888	0.648641	0.476623	0.416995	0.15564	0.1451	0.17022	0.20308	0.4391	0.1337	0.50322	null	null
chr1	36255921	36256085	11	P23_Math5KO	P6_Math5KO_P23_Math5KO	0.0658455	0.0697818	0.107409	0.0654818	0.0525636	0.172818	0.0918091	0.0884455	0.0714909	0.0363455	0.0912182	0.100064	0.120664	0.116164	0.0899636	0.121709	0.128463	0.209445	0.0996909	0.247527	0.211073	0.336855	0.283791	0.5875	0.1885	0.3867	0.33897	0.243191	0.195	0.0833335	0.202381	0.388997	0.286311	0.420022	0.378738	0.260678	0.196473	0.512555	0.1174	0.202155	0.0616636	0.327664	null	null
chr1	36304807	36304917	6	P6_Math5KO	P6_Math5KO_P23_Math5KO	0.763483	0.79205	0.70865	0.779983	0.816917	0.760233	0.784433	0.8015	0.773033	0.795733	0.7458	0.713833	0.7729	0.761567	0.715333	0.718767	0.7416	0.556567	0.334983	0.44465	0.477	0.299533	0.468767	0.64135	0.268883	0.514967	0.296967	0.60235	0.131767	0.170446	0.305931	0.0190633	0.00925933	0.0306638	0.122549	0.65665	0.458483	0.698817	0.527683	0.30155	0.7574	0.26615	null	null
chr1	36322829	36323325	9	P6_WT	P6_WT_P23_WT	0.726822	0.719611	0.843589	0.759489	0.777844	0.764711	0.821933	0.872189	0.867689	0.847956	0.872911	0.8296	0.825311	0.841711	0.822622	0.815611	0.858125	0.803056	0.775622	0.780711	0.7274	0.730033	0.798011	0.336117	0.88075	0.698778	0.947011	0.699762	0.934833	0.91152	0.916324	0.755988	0.592148	0.906442	0.79506	0.895644	0.926833	0.946222	0.795667	0.442667	0.7997	0.652722	3'UTR	5'UTR
chr1	36441142	36441666	8	P6_WT	P6_WT_P23_WT	0.940562	0.93315	0.930688	0.919825	0.936925	0.925375	0.909737	0.906925	0.864688	0.886288	0.830175	0.8063	0.747162	0.773563	0.765362	0.741263	0.910475	0.671388	0.481525	0.456512	0.422425	0.403975	0.412463	0.723129	0.274788	0.7094	0.2468	0.650925	0.2664	0.267661	0.291589	0.847371	0.889247	0.698954	0.686048	0.80635	0.760587	0.85765	0.805325	0.456225	0.861163	0.375129	null	null
chr1	36441142	36441741	8	P6_Math5KO	P6_Math5KO_P23_Math5KO	0.936411	0.919556	0.921722	0.916833	0.926389	0.915144	0.910511	0.898744	0.858356	0.871144	0.818178	0.815478	0.759378	0.775578	0.773344	0.7626	0.9019	0.692022	0.490822	0.482333	0.449567	0.425756	0.446	0.723129	0.292867	0.7272	0.276844	0.673833	0.270989	0.274958	0.333266	0.851258	0.880719	0.706762	0.694788	0.823233	0.764967	0.849311	0.809867	0.475256	0.8663	0.406012	null	null
chr1	36590610	36590995	9	P23_WT	P6_WT_P23_WT	0.719989	0.724789	0.725144	0.701556	0.695822	0.667311	0.588856	0.555211	0.612311	0.684733	0.519744	0.482644	0.4737	0.539456	0.448322	0.488422	0.592586	0.222167	0.421022	0.613056	0.631611	0.588056	0.590756	0.726983	0.465467	0.652125	0.543811	0.593512	0.521178	0.551831	0.528556	0.838568	0.856672	0.551006	0.586265	0.734078	0.465611	0.669033	0.252456	0.561811	0.280767	0.592033	null	5'UTR
chr1	36590780	36591051	7	P23_Math5KO	P6_Math5KO_P23_Math5KO	0.719157	0.7411	0.727429	0.706943	0.664414	0.6601	0.5893	0.565957	0.584357	0.606186	0.455929	0.448286	0.363	0.491057	0.355157	0.3973	0.656086	0.142771	0.339771	0.548714	0.592071	0.498514	0.521743	0.6057	0.336629	0.631	0.401571	0.435443	0.394843	0.411879	0.433774	0.83489	0.815126	0.436225	0.480357	0.662129	0.368986	0.594686	0.268229	0.506657	0.203057	0.566557	null	5'UTR
chr1	36822958	36823052	5	P6_Math5KO	P6_WT_P6_Math5KO	0.94666	0.95554	0.9138	0.91834	0.93262	0.90728	0.95326	0.8875	0.88808	0.90696	0.91124	0.93948	0.89776	0.90242	0.88564	0.84184	0.94236	0.77926	0.6083	0.59434	0.63678	0.610725	0.7535	0.511133	0.81238	0.656	0.7008	0.68334	0.83218	0.761539	0.557018	0.668889	0.700421	0.956044	0.943056	0.8851	0.90744	0.92896	0.38948	0.35792	0.76944	0.56192	null	null
chr1	36909944	36910233	5	P6_Math5KO	P6_Math5KO_P23_Math5KO	0.869712	0.904975	0.8788	0.923188	0.879725	0.887587	0.7745	0.810538	0.9145	0.823037	0.794713	0.766088	0.738875	0.742788	0.7425	0.827025	0.860657	0.717625	0.737712	0.6725	0.67345	0.613225	0.693338	0.840129	0.7706	0.83615	0.728113	0.852975	0.584075	0.340151	0.406181	0.889264	0.839404	0.827273	0.811078	0.864275	0.834838	0.850237	0.67978	0.572767	0.88895	0.4166	null	null
chr1	36987011	36987418	7	P23_WT	P6_WT_P23_WT	0.473643	0.521214	0.4783	0.451014	0.454143	0.436529	0.399643	0.375086	0.407271	0.442529	0.428471	0.494629	0.4454	0.477429	0.497986	0.536343	0.450671	0.489171	0.6786	0.646957	0.643729	0.626757	0.5743	0.466067	0.745686	0.516214	0.788386	0.65865	0.812143	0.629772	0.532452	0.970085	0.920712	0.932957	0.860141	0.634443	0.713486	0.722643	0.297386	0.724571	0.43154	0.7452	null	null
chr1	37109882	37110732	9	P23_WT	P6_WT_P23_WT	0.89098	0.84935	0.89437	0.81947	0.85152	0.83346	0.83769	0.81986	0.8105	0.79453	0.70791	0.76888	0.78435	0.73006	0.72912	0.76901	0.84484	0.54415	0.69919	0.83263	0.83784	0.82541	0.86262	0.966667	0.84642	0.88581	0.84598	0.90098	0.87722	0.820737	0.856999	0.923263	0.924495	0.748966	0.608903	0.91118	0.72122	0.89652	0.597911	0.90583	0.70537	0.895883	null	null
chr1	37121015	37121100	5	P23_WT	P6_WT_P23_WT	0.64176	0.6885	0.64256	0.64168	0.565	0.48968	0.58228	0.55412	0.52384	0.59538	0.6207	0.58722	0.63684	0.67408	0.64754	0.63546	0.56346	0.73128	0.75888	0.87952	0.85122	0.80948	0.8573	0.625	1	0.89138	0.93006	0.92364	0.89924	0.878947	0.929231	0.938889	0.940476	0.988235	0.923971	0.90614	0.7588	0.88478	0.24386	0.74688	0.27626	0.63806	null	null
chr1	37121015	37121100	5	P23_Math5KO	P6_Math5KO_P23_Math5KO	0.64176	0.6885	0.64256	0.64168	0.565	0.48968	0.58228	0.55412	0.52384	0.59538	0.6207	0.58722	0.63684	0.67408	0.64754	0.63546	0.56346	0.73128	0.75888	0.87952	0.85122	0.80948	0.8573	0.625	1	0.89138	0.93006	0.92364	0.89924	0.878947	0.929231	0.938889	0.940476	0.988235	0.923971	0.90614	0.7588	0.88478	0.24386	0.74688	0.27626	0.63806	null	null
chr1	37244486	37244594	5	P23_Math5KO	P6_Math5KO_P23_Math5KO	0.7154	0.67144	0.52444	0.60438	0.53904	0.58162	0.4271	0.52412	0.60104	0.5736	0.493	0.46694	0.49824	0.4595	0.5058	0.44384	0.51746	0.65378	0.73522	0.82384	0.82604	0.71314	0.77758	0.65	0.9624	0.6884	0.9749	0.52382	0.96644	0.93718	1	0.9875	0.948485	0.96	1	0.51696	0.61424	0.59018	0.43358	0.68096	0.37826	0.72382	null	null
chr1	37616421	37616720	7	P23_WT	P6_WT_P23_WT	0.466043	0.387986	0.403	0.368071	0.342057	0.395343	0.3594	0.328814	0.307814	0.280457	0.307829	0.291086	0.434757	0.278571	0.345357	0.341314	0.450786	0.362129	0.5504	0.685071	0.632957	0.634333	0.667286	0.661871	0.695386	0.680357	0.680714	0.690543	0.821357	0.670295	0.556777	0.835099	0.743807	0.946429	0.897932	0.429329	0.401086	0.580957	0.3807	0.845257	0.328033	0.834583	null	null
chr1	37923107	37923412	9	P6_WT	P6_WT_P23_WT	0.904792	0.90165	0.892117	0.849092	0.868283	0.851658	0.858125	0.870275	0.848175	0.860633	0.83905	0.876325	0.843542	0.828875	0.840125	0.824092	0.884817	0.845158	0.803083	0.829283	0.792883	0.803033	0.75235	0.601788	0.9951	0.597958	0.963	0.249725	0.962683	0.951338	0.968808	0.955812	0.939983	0.90744	0.876939	0.821583	0.904717	0.734875	0.893673	0.655667	0.838109	0.7706	null	null
chr1	3803534	3803727	5	P6_Math5KO	P6_Math5KO_P23_Math5KO	0.90144	0.90184	0.9387	0.96052	0.97856	0.90538	0.94242	0.94196	1	0.893875	0.93112	0.93022	0.9378	0.97692	0.960125	0.96405	0.900325	0.9412	0.939	0.95476	0.968	0.940725	0.92688	0.904767	0.9125	0.875	1	0.90444	1	NA	NA	0.877778	0.9	0.91875	NA	0.911675	0.962575	0.83575	0.92222	0.8057	0.91114	0.63792	null	null
chr1	38197307	38198106	13	P23_WT	P6_WT_P23_WT	0.848174	0.897384	0.762326	0.738511	0.685737	0.7048	0.552289	0.578537	0.552258	0.547342	0.516068	0.464616	0.510974	0.469726	0.444289	0.467526	0.582937	0.389337	0.529516	0.695916	0.695926	0.712911	0.720579	0.909488	0.543747	0.865768	0.5396	0.830579	0.561042	0.478505	0.464063	0.656321	0.670063	0.69636	0.665101	0.796579	0.4154	0.851316	0.522357	0.802039	0.598319	0.779725	null	null
chr1	38241470	38242045	8	P23_Math5KO	P6_Math5KO_P23_Math5KO	0.893475	0.904725	0.85405	0.870587	0.88495	0.840725	0.844125	0.837125	0.87095	0.868925	0.79725	0.8336	0.853662	0.864088	0.772112	0.7729	0.79632	0.707512	0.663312	0.630875	0.613175	0.652825	0.683275	0.64285	0.805638	0.629475	0.804312	0.62415	0.763	0.80326	0.827609	0.757832	0.742343	0.784783	0.774448	0.628025	0.889475	0.830438	0.48135	0.5829	0.360475	0.682137	null	null
chr1	38250905	38251576	10	P23_Math5KO	P6_Math5KO_P23_Math5KO	0.918121	0.921057	0.874843	0.912007	0.883957	0.854079	0.889329	0.8859	0.92295	0.882693	0.895864	0.889693	0.893	0.888293	0.884979	0.892	0.887286	0.924029	0.928479	0.947214	0.90395	0.957429	0.931136	0.846257	0.937629	0.9239	0.952471	0.9523	0.953436	0.939852	0.958167	0.948296	0.933058	0.944639	0.935737	0.928593	0.926007	0.8796	0.683864	0.774923	0.57317	0.928121	null	null
chr1	38251467	38251655	7	P23_WT	P6_WT_P23_WT	0.928786	0.9454	0.905257	0.929543	0.940543	0.874571	0.890029	0.922157	0.962543	0.906429	0.923714	0.920986	0.898186	0.936886	0.892414	0.933829	0.894543	0.9155	0.930843	0.912129	0.8423	0.946571	0.909143	0.7	0.937914	0.874743	0.990471	0.940986	0.945871	0.989011	0.989011	0.957683	0.922551	0.972727	0.991071	0.943171	0.943314	0.9414	0.4871	0.805714	0.532529	0.905671	null	null
chr1	38298108	38298447	6	P23_WT	P6_WT_P23_WT	0.857467	0.8356	0.726283	0.76225	0.693333	0.703967	0.634667	0.7086	0.573567	0.6008	0.546117	0.546933	0.520933	0.475083	0.5557	0.488867	0.637667	0.529367	0.536067	0.671133	0.689933	0.692767	0.67835	0.45	0.801217	0.59005	0.86995	0.727283	0.7874	0.836742	0.861616	0.176045	0.204489	0.653922	0.835047	0.448317	0.566833	0.7528	0.35345	0.68475	0.272817	0.617567	null	null
chr1	38319949	38320709	12	P23_Math5KO	P6_Math5KO_P23_Math5KO	0.713529	0.763606	0.563688	0.558318	0.456176	0.411135	0.282112	0.273241	0.2246	0.232924	0.224524	0.188524	0.206571	0.194641	0.195406	0.243635	0.342376	0.133041	0.438653	0.508694	0.536382	0.451129	0.597812	0.53995	0.645719	0.563882	0.701112	0.527686	0.610806	0.539817	0.437775	0.747017	0.643429	0.633135	0.558123	0.253612	0.280429	0.729206	0.170133	0.550894	0.215123	0.543013	null	null
chr1	38334243	38334538	7	P6_WT	P6_WT_P23_WT	0.934929	0.939029	0.918629	0.899986	0.924843	0.882871	0.8372	0.842943	0.739086	0.863171	0.6031	0.544	0.535514	0.615029	0.459471	0.448143	0.863086	0.216557	0.273786	0.301929	0.307143	0.245814	0.276686	0.73335	0.150957	0.454914	0.174614	0.39142	0.123571	0.202547	0.105726	0.010989	0.0377686	0.119048	0.155804	0.246886	0.549457	0.265186	0.573471	0.316386	0.581043	0.359429	null	null
chr1	38387765	38388093	7	P23_Math5KO	P6_Math5KO_P23_Math5KO	0.581657	0.492857	0.5211	0.476714	0.649614	0.634771	0.690429	0.615886	0.856457	0.729743	0.7487	0.782243	0.776786	0.789971	0.758343	0.802614	0.807571	0.839286	0.7597	0.839471	0.846743	0.834271	0.871143	0.8333	0.900783	0.905343	0.82666	0.905386	0.891671	0.920199	0.909632	0.739881	0.751962	0.923996	0.937628	0.928043	0.778643	0.8996	0.775175	0.790886	0.442614	0.8344	null	null
chr1	38390330	38390817	16	P23_WT	P6_WT_P23_WT	0.586724	0.665024	0.362729	0.361906	0.277282	0.275935	0.217924	0.194218	0.212235	0.181629	0.231918	0.166671	0.195659	0.188771	0.288629	0.328565	0.177741	0.318894	0.574141	0.782835	0.703147	0.712659	0.730635	0.771687	0.783041	0.808182	0.787288	0.818376	0.762671	0.785357	0.785837	0.287385	0.307617	0.382815	0.424565	0.660647	0.479335	0.831082	0.506862	0.902206	0.588413	0.880488	null	null
chr1	38390347	38390901	16	P23_Math5KO	P6_Math5KO_P23_Math5KO	0.587106	0.664118	0.376694	0.377582	0.291288	0.292782	0.215559	0.201571	0.223647	0.190341	0.247794	0.187776	0.214376	0.212612	0.302247	0.353665	0.206194	0.324937	0.592394	0.784118	0.698941	0.704082	0.730635	0.758993	0.790882	0.795929	0.790606	0.816418	0.767571	0.777187	0.812634	0.292637	0.319382	0.418186	0.424039	0.6799	0.477271	0.826376	0.492156	0.851406	0.575194	0.886265	null	null
chr1	38395312	38395575	10	P23_Math5KO	P6_Math5KO_P23_Math5KO	0.21008	0.18037	0.12661	0.14084	0.08067	0.08308	0.05733	0.09927	0.11351	0.10577	0.15231	0.18326	0.15062	0.17671	0.27507	0.21895	0.06854	0.23769	0.6911	0.77513	0.77168	0.73799	0.69604	0.808238	0.94744	0.79694	0.86551	0.85327	0.86425	0.865018	0.951165	0.941832	0.964394	0.854044	0.810376	0.75092	0.53203	0.925744	0.27115	0.63238	0.2031	0.71427	null	null
chr1	38395421	38395747	9	P23_WT	P6_WT_P23_WT	0.291611	0.223	0.1689	0.196956	0.1834	0.163289	0.140689	0.189522	0.178878	0.175833	0.226744	0.271978	0.196533	0.216989	0.312967	0.253211	0.142922	0.292667	0.679633	0.770289	0.768044	0.680967	0.697856	0.765467	0.915933	0.837711	0.834667	0.840667	0.883337	0.87267	0.955622	0.912101	0.943417	0.881089	0.877494	0.757367	0.552111	0.881656	0.278311	0.694133	0.208037	0.724638	null	null
chr1	38417152	38417992	13	P23_Math5KO	P6_Math5KO_P23_Math5KO	0.661459	0.654806	0.5373	0.551718	0.505159	0.460247	0.341812	0.414559	0.312824	0.2594	0.284671	0.261682	0.264753	0.294765	0.335135	0.331682	0.367341	0.232959	0.560859	0.623947	0.675141	0.603441	0.706871	0.716369	0.574488	0.697312	0.588576	0.784435	0.703124	0.704207	0.594188	0.418173	0.437223	0.583735	0.51967	0.399559	0.388176	0.648441	0.48098	0.77728	0.345577	0.716375	null	null
chr1	38417443	38418139	11	P23_WT	P6_WT_P23_WT	0.683883	0.650658	0.571667	0.5616	0.49065	0.477858	0.319783	0.436192	0.329858	0.265517	0.292308	0.272958	0.273083	0.269942	0.316317	0.318475	0.3589	0.23895	0.486708	0.556742	0.595325	0.548175	0.653308	0.709082	0.410042	0.707633	0.453042	0.702883	0.531133	0.506422	0.499504	0.359796	0.353478	0.45083	0.392004	0.442925	0.346717	0.670575	0.426445	0.751125	0.323818	0.6996	null	null
chr1	38438655	38438870	5	P23_Math5KO	P6_Math5KO_P23_Math5KO	0.43462	0.45862	0.31124	0.3035	0.18666	0.3133	0.15476	0.08412	0.1087	0.0454	0.05602	0.08938	0.0617	0.05736	0.1673	0.20164	0.04256	0.12596	0.26022	0.41672	0.4636	0.43632	0.5092	1	0.05744	0.76304	0.04632	0.79398	0.020825	0	0.05	0	0.0586538	0.114524	0.097436	0.57686	0.06556	0.82034	0.32224	0.76168	0.29254	0.78154	null	null
chr1	38439713	38439763	6	P23_Math5KO	P6_Math5KO_P23_Math5KO	0.264067	0.368067	0.115767	0.333167	0.05695	0.1829	0.0283	0.0462167	0.0650667	0.101733	0.0883333	0.0148333	0.0603333	0.0793	0.1482	0.191767	0.0736833	0.0505833	0.470867	0.6297	0.573067	0.505033	0.678617	0.734867	0.365167	0.852167	0.369567	0.966667	0.3285	0.324074	0.376684	0.252778	0.117049	0.5971	0.589286	0.46935	0.199783	0.902567	0.569067	0.677583	0.258517	0.803183	null	null
chr1	38480335	38480528	8	P23_WT	P6_WT_P23_WT	0.92385	0.943375	0.897225	0.931612	0.925013	0.931787	0.936225	0.919362	0.881138	0.8723	0.885212	0.915212	0.892675	0.922425	0.897112	0.859712	0.892813	0.849938	0.901438	0.944512	0.9512	0.8842	0.926538	0.837643	0.982137	0.944075	0.95465	0.946975	0.99305	0.988636	0.94003	0.964583	0.934314	0.969551	0.962406	0.902257	0.936714	0.931271	0.524438	0.908238	0.566429	0.8537	null	null
chr1	38515339	38515730	7	P23_WT	P6_WT_P23_WT	0.915486	0.9116	0.895657	0.846314	0.871686	0.857414	0.873943	0.900929	0.889471	0.919743	0.853029	0.906686	0.874029	0.856443	0.878429	0.844371	0.846986	0.8795	0.810143	0.888171	0.797214	0.81335	0.880714	0.92364	0.74	0.890971	0.724371	0.944571	0.725271	0.854207	0.792295	0.659045	0.788906	0.613445	0.607102	0.911571	0.827757	0.905933	0.462314	0.910929	0.578129	0.874357	null	null
chr1	38515360	38515730	6	P23_Math5KO	P6_Math5KO_P23_Math5KO	0.9133	0.903817	0.881817	0.8411	0.8605	0.836733	0.8596	0.89235	0.87105	0.915883	0.841867	0.891133	0.863233	0.841283	0.864017	0.8272	0.8437	0.8884	0.806283	0.885167	0.818967	0.80802	0.892083	0.90455	0.746667	0.8924	0.765383	0.94815	0.775967	0.887879	0.811624	0.663581	0.778687	0.621936	0.60412	0.914383	0.79905	0.88712	0.456033	0.91275	0.551033	0.85805	null	null
chr1	38536819	38538167	29	P23_Math5KO	P6_Math5KO_P23_Math5KO	0.865076	0.872	0.834709	0.830118	0.802752	0.812176	0.82447	0.843282	0.829885	0.826767	0.763203	0.77867	0.811797	0.849124	0.774094	0.809691	0.830709	0.845467	0.847967	0.873845	0.874585	0.9091	0.874355	0.894324	0.9441	0.899033	0.900082	0.942491	0.915021	0.94086	0.952527	0.600398	0.58068	0.772141	0.751697	0.921009	0.896076	0.887939	0.642828	0.86539	0.529362	0.8716	null	null
chr1	38536847	38537880	22	P23_WT	P6_WT_P23_WT	0.854215	0.864196	0.817462	0.814515	0.796404	0.792977	0.813015	0.838838	0.8129	0.815015	0.739654	0.769169	0.80735	0.855408	0.759965	0.815362	0.831148	0.848727	0.836654	0.872242	0.8605	0.902129	0.872938	0.896982	0.953575	0.889277	0.904792	0.939669	0.906088	0.945495	0.952986	0.517421	0.485981	0.712359	0.693927	0.935235	0.911188	0.912946	0.628009	0.881564	0.512895	0.852452	null	null
chr1	38562395	38562598	7	P23_WT	P6_WT_P23_WT	0.401	0.417129	0.3464	0.432814	0.328671	0.4099	0.338671	0.3074	0.356514	0.305271	0.340571	0.255129	0.387357	0.266271	0.300657	0.277014	0.37842	0.38104	0.500357	0.599771	0.615783	0.58524	0.537343	0.615275	0.57394	0.563714	0.71305	0.544267	0.708414	0.596306	0.571334	0.541331	0.611057	0.0277778	0.105159	0.599543	0.615871	0.740857	0.199729	0.507057	0.260814	0.524643	null	null
chr1	38562417	38562623	7	P23_Math5KO	P6_Math5KO_P23_Math5KO	0.328414	0.381443	0.300471	0.355257	0.302686	0.349957	0.270214	0.285914	0.290957	0.2328	0.299043	0.245129	0.3511	0.240829	0.253857	0.255171	0.30064	0.35604	0.517243	0.607557	0.604067	0.6482	0.5463	0.5486	0.64728	0.559186	0.753617	0.510433	0.708414	0.628449	0.664316	0.631331	0.662077	0.0694445	0.119444	0.5971	0.573071	0.687457	0.201171	0.477943	0.222771	0.513757	null	null
chr1	38565084	38565422	11	P23_WT	P6_WT_P23_WT	0.691018	0.739964	0.623945	0.583518	0.560127	0.586055	0.493327	0.529782	0.505882	0.419236	0.492645	0.467927	0.437864	0.497818	0.427545	0.496	0.52391	0.399145	0.523709	0.666473	0.720055	0.671273	0.739591	0.679367	0.66902	0.783009	0.650682	0.831356	0.633964	0.677362	0.706774	0.558142	0.485522	0.564422	0.613648	0.672073	0.577127	0.783736	0.4306	0.761991	0.376073	0.719482	null	null
chr1	38565145	38565422	9	P23_Math5KO	P6_Math5KO_P23_Math5KO	0.659356	0.710522	0.559978	0.542811	0.4942	0.526389	0.444111	0.461067	0.459456	0.348567	0.430111	0.385511	0.339922	0.412222	0.337367	0.405167	0.471011	0.284144	0.441411	0.615133	0.688878	0.616944	0.699822	0.679367	0.635962	0.764244	0.599033	0.835329	0.572822	0.605665	0.648557	0.467888	0.410724	0.4917	0.551601	0.651489	0.5018	0.767822	0.389711	0.746689	0.306733	0.710478	null	null
chr1	38565926	38566644	15	P23_Math5KO	P6_Math5KO_P23_Math5KO	0.463893	0.437093	0.327987	0.328014	0.39638	0.35602	0.33712	0.29674	0.366893	0.374347	0.31944	0.29894	0.330587	0.337967	0.3282	0.3796	0.296282	0.341414	0.507787	0.60462	0.6245	0.609607	0.63756	0.674733	0.660129	0.597807	0.637391	0.724185	0.670471	0.736098	0.587624	0.303975	0.389161	0.581138	0.540955	0.661907	0.5005	0.620793	0.234825	0.417925	0.265007	0.637073	null	null
chr1	38586603	38587125	5	P6_Math5KO	P6_WT_P6_Math5KO	0.94625	0.939525	0.928075	0.934338	0.945425	0.971137	0.9519	0.95135	0.943362	0.941263	0.931212	0.971688	0.96715	0.9384	0.9283	0.946875	0.979167	1	0.954562	0.928638	0.882138	0.916212	0.886988	0.879633	0.938925	0.93515	0.905587	1	0.95855	0.922161	0.927778	0.630952	0.46875	0.989583	0.960532	0.9607	0.949213	0.968512	0.36282	0.358287	0.908925	0.9106	null	null
chr1	38607196	38607349	6	P23_Math5KO	P6_Math5KO_P23_Math5KO	0.216167	0.19285	0.249017	0.218983	0.257217	0.293783	0.2699	0.261067	0.3817	0.316983	0.31125	0.322683	0.309183	0.223983	0.359033	0.389	0.141267	0.3587	0.612267	0.740033	0.730067	0.624917	0.69395	0.7738	0.9394	0.837517	0.7917	0.768533	0.79445	0.838384	0.583333	0.80464	0.765414	0.491582	0.62195	0.4223	0.467517	0.735317	0.140967	0.481267	0.0588833	0.37235	null	null
chr1	38607196	38607361	7	P23_WT	P6_WT_P23_WT	0.222557	0.196357	0.267871	0.199129	0.257743	0.306757	0.273357	0.269857	0.3944	0.300271	0.3144	0.309057	0.322157	0.2277	0.343457	0.3769	0.152829	0.307457	0.593586	0.717257	0.713071	0.560857	0.679471	0.7738	0.9394	0.828986	0.767886	0.8016	0.752386	0.818615	0.516667	0.752191	0.748926	0.464214	0.585048	0.447686	0.495971	0.765614	0.137629	0.468071	0.0585571	0.354871	null	null
chr1	38628900	38629536	7	P23_WT	P6_WT_P23_WT	0.300778	0.317244	0.270922	0.287944	0.272356	0.259667	0.27	0.289078	0.258089	0.241789	0.227133	0.257978	0.312833	0.321178	0.278511	0.235633	0.229175	0.157856	0.323611	0.5004	0.408467	0.441867	0.390956	0.63826	0.5262	0.5266	0.521289	0.467267	0.515467	0.340633	0.209524	0.764756	0.725133	0.835703	0.814758	0.715367	0.328111	0.739144	0.323414	0.5404	0.339725	0.514357	null	null
chr1	38631295	38632171	6	P23_WT	P6_WT_P23_WT	0.317663	0.327363	0.324775	0.332713	0.318275	0.297425	0.3384	0.3429	0.3878	0.39895	0.298013	0.350787	0.336913	0.300438	0.290575	0.375188	0.377643	0.343325	0.453725	0.618775	0.5943	0.529787	0.618525	0.68015	0.483475	0.667	0.469175	0.845825	0.454987	0.357652	0.440583	0.918495	0.833939	0.819725	0.774079	0.682286	0.326167	0.667243	0.431867	0.77065	0.4095	0.65988	null	null
chr1	38767052	38767199	5	P23_WT	P6_WT_P23_WT	0.0982286	0.0301857	0.0843143	0.0996857	0.0570714	0.111786	0.0696857	0.1079	0.0594143	0.103071	0.164971	0.1289	0.0983714	0.0902571	0.137514	0.159657	0.0561286	0.147733	0.317957	0.422871	0.530586	0.458614	0.450371	0.484133	0.47025	0.324286	0.742529	0.259857	0.641486	0.452663	0.519907	0.745778	0.789973	0.823809	0.761996	0.508943	0.302971	0.444943	0.02	0.610729	0.1284	0.4651	null	null
chr1	38939472	38939794	7	P23_Math5KO	P6_Math5KO_P23_Math5KO	0.2651	0.288343	0.269557	0.343414	0.308357	0.251286	0.301771	0.305757	0.246257	0.301771	0.361557	0.328971	0.3125	0.348457	0.299171	0.318971	0.320157	0.281843	0.426286	0.651586	0.6933	0.440786	0.450071	0.319743	0.742629	0.427486	0.722129	0.2561	0.759171	0.828373	0.766316	0.933793	0.860832	0.889805	0.816365	0.259971	0.347629	0.310486	0.289629	0.417586	0.215929	0.577114	null	null
chr1	39069554	39069996	8	P6_Math5KO	P6_WT_P6_Math5KO	0.736	0.762613	0.645238	0.54445	0.67855	0.64535	0.573963	0.574943	0.493275	0.567338	0.60105	0.569588	0.496325	0.492762	0.5557	0.533462	0.460275	0.455137	0.494013	0.591175	0.51405	0.496283	0.602187	0.5714	0.490113	0.381175	0.46985	0.246886	0.439925	0.302183	0.294097	0.75135	0.668648	0.892507	0.835877	0.640025	0.578725	0.47325	0.336438	0.398738	0.660663	0.639186	null	null
chr1	39103412	39103577	7	P6_Math5KO	P6_Math5KO_P23_Math5KO	0.885657	0.870886	0.875486	0.874257	0.884757	0.8583	0.804614	0.846986	0.860971	0.897814	0.874957	0.864886	0.913657	0.884929	0.738743	0.707757	0.901743	0.202214	0.3442	0.506214	0.441586	0.375443	0.386529	0.879633	0.0953286	0.8198	0.0239714	0.8082	0.0249857	0.0159223	0	0.0650383	0.0955781	0.625198	0.527939	0.812371	0.762257	0.8107	0.776471	0.614829	0.874543	0.497471	null	null
chr1	39105579	39105819	6	P6_Math5KO	P6_Math5KO_P23_Math5KO	0.81795	0.724767	0.754183	0.75605	0.85415	0.744783	0.841083	0.82505	0.8911	0.9201	0.8262	0.841033	0.8512	0.79225	0.786683	0.8015	0.932117	0.5088	0.400267	0.4623	0.591633	0.27784	0.51355	0.591675	0.207833	0.67445	0.216817	0.70666	0.207683	0.0960113	0.0952488	0.525037	0.396094	0.555092	0.558109	0.86665	0.884167	0.898417	0.630833	0.4796	0.630833	0.355817	null	null
chr1	39118427	39118910	9	P23_Math5KO	P6_Math5KO_P23_Math5KO	0.862433	0.911	0.804	0.835478	0.817144	0.810378	0.769644	0.779478	0.763367	0.7794	0.732244	0.7658	0.744633	0.7388	0.769956	0.738733	0.798944	0.747567	0.7323	0.845378	0.843844	0.804533	0.813822	0.6681	0.942778	0.761133	0.939867	0.577213	0.952378	0.956991	0.942853	0.956897	0.96594	0.947984	0.952321	0.691211	0.825744	0.674278	0.423556	0.610967	0.375911	0.652544	null	null
chr1	39335655	39335953	8	P23_WT	P6_WT_P23_WT	0.142	0.234664	0.180491	0.1827	0.222555	0.209418	0.203118	0.206073	0.178782	0.182155	0.282755	0.196864	0.203318	0.155345	0.233991	0.292536	0.256611	0.211509	0.544245	0.677809	0.555273	0.524491	0.667318	0.1	0.807218	0.432727	0.848756	0.066675	0.879118	0.815837	0.903086	0.950273	0.917985	0.912144	0.90916	0.373164	0.464236	0.464455	0.31667	0.747475	0.338517	0.67571	null	null
chr1	39434418	39434941	11	P23_Math5KO	P6_Math5KO_P23_Math5KO	0.8816	0.867177	0.795323	0.828938	0.794492	0.785923	0.843123	0.795269	0.833746	0.799885	0.797623	0.8274	0.808985	0.819862	0.785392	0.825877	0.839315	0.882254	0.8966	0.922869	0.874838	0.90345	0.917823	0.952783	0.950315	0.914062	0.988631	0.954454	0.955785	0.944124	0.967262	0.958974	0.980644	0.92595	0.937929	0.890054	0.889308	0.839077	0.588067	0.831158	0.4803	0.896127	null	null
chr1	39550505	39550646	6	P6_Math5KO	P6_Math5KO_P23_Math5KO	0.953883	0.93515	0.882883	0.92025	0.932817	0.962233	0.917917	0.939783	0.966767	0.975133	0.970667	0.95755	0.966	0.974817	0.905683	0.942933	0.940617	0.76485	0.739333	0.77485	0.72095	0.707033	0.801317	0.803967	0.40705	0.923333	0.515367	0.9625	0.568667	0.294658	0.284473	0.24975	0.245581	0.976852	0.984849	0.946033	0.947983	0.969067	0.924433	0.74095	0.905633	0.57875	null	null
chr1	39598743	39598953	8	P6_WT	P6_WT_P23_WT	0.821867	0.894333	0.826611	0.727189	0.658956	0.6864	0.443767	0.4229	0.382311	0.395133	0.364167	0.402489	0.373744	0.353567	0.355011	0.2798	0.491	0.100367	0.358256	0.326256	0.358822	0.272556	0.354322	0.56	0.421478	0.549467	0.356222	0.307778	0.320967	0.22995	0.193343	0.71156	0.64701	0.239268	0.4375	0.134222	0.212844	0.177756	0.554925	0.249988	0.5703	0.216822	null	null
chr1	39598743	39599106	11	P6_Math5KO	P6_Math5KO_P23_Math5KO	0.795555	0.833609	0.783309	0.703673	0.6503	0.673564	0.455782	0.422264	0.364209	0.384982	0.358245	0.376	0.335336	0.332691	0.342409	0.273291	0.5294	0.0961	0.367609	0.305327	0.342709	0.296864	0.345273	0.56	0.444418	0.497636	0.365318	0.3301	0.347455	0.249298	0.210637	0.711318	0.662128	0.301954	0.428409	0.137573	0.214545	0.180073	0.5231	0.25605	0.534327	0.196782	null	null
chr1	39832655	39833627	11	P23_Math5KO	P6_Math5KO_P23_Math5KO	0.912592	0.907042	0.910433	0.8952	0.885925	0.930892	0.8887	0.90255	0.896933	0.916183	0.880208	0.864242	0.8975	0.875192	0.8601	0.844883	0.890042	0.906608	0.783008	0.850058	0.836975	0.811067	0.864758	1	0.8262	0.939058	0.762892	0.944233	0.815975	0.77034	0.750494	0.879712	0.87171	0.96254	0.955128	0.923858	0.889558	0.894433	0.423667	0.75165	0.337183	0.813109	null	null
chr1	3985699	3985973	5	P23_WT	P6_WT_P23_WT	0.92334	0.9345	0.87384	0.76868	0.85064	0.84692	0.8657	0.85546	0.88046	0.89286	0.8843	0.88164	0.86854	0.7963	0.78938	0.84132	0.90266	0.90332	0.80812	0.88216	0.90162	0.87956	0.86338	0.8968	0.98334	0.8387	0.97485	0.7962	0.93028	0.968254	0.919048	0.975807	0.954902	0.96875	0.821434	0.8532	0.85162	0.73164	0.51972	0.857	0.45442	0.82686	null	null
chr1	3985699	3985973	5	P23_Math5KO	P6_Math5KO_P23_Math5KO	0.92334	0.9345	0.87384	0.76868	0.85064	0.84692	0.8657	0.85546	0.88046	0.89286	0.8843	0.88164	0.86854	0.7963	0.78938	0.84132	0.90266	0.90332	0.80812	0.88216	0.90162	0.87956	0.86338	0.8968	0.98334	0.8387	0.97485	0.7962	0.93028	0.968254	0.919048	0.975807	0.954902	0.96875	0.821434	0.8532	0.85162	0.73164	0.51972	0.857	0.45442	0.82686	null	null
chr1	39913314	39913672	5	P6_Math5KO	P6_Math5KO_P23_Math5KO	0.94402	0.94358	0.92986	0.92162	0.90626	0.88186	0.85458	0.85814	0.90658	0.8615	0.7412	0.80354	0.80194	0.74654	0.62952	0.5554	0.89288	0.43896	0.31026	0.47144	0.32036	0.3279	0.37816	0.147633	0.45922	0.13838	0.57884	0.11192	0.5615	0.457033	0.413967	0.660261	0.674396	0.355473	0.230299	0.6117	0.75448	0.45702	0.48706	0.26618	0.58898	0.23772	null	null
chr1	39984388	39984532	7	P6_WT	P6_WT_P23_WT	0.943114	0.948529	0.926914	0.850957	0.922414	0.9291	0.920329	0.909157	0.896	0.908814	0.898143	0.867243	0.928386	0.912171	0.905729	0.870657	0.9368	0.921514	0.789971	0.751743	0.774929	0.6986	0.720286	0.73142	0.682671	0.581857	0.805643	0.579143	0.6551	0.762571	0.73462	0.491988	0.425016	0.797728	0.772181	0.890629	0.913257	0.866814	0.738943	0.389514	0.765043	0.440829	null	null
chr1	39984391	39984826	8	P6_Math5KO	P6_Math5KO_P23_Math5KO	0.941769	0.936754	0.924908	0.888723	0.9166	0.911592	0.925131	0.9151	0.918315	0.908515	0.922523	0.874808	0.918315	0.927392	0.912531	0.899815	0.972662	0.934546	0.839562	0.824954	0.804346	0.774831	0.766038	0.77714	0.760762	0.701715	0.859862	0.682431	0.791933	0.821914	0.791606	0.630236	0.572656	0.829673	0.817869	0.886077	0.91395	0.863133	0.692486	0.532869	0.818362	0.443663	null	null
chr1	40004641	40004849	8	P6_Math5KO	P6_Math5KO_P23_Math5KO	0.9214	0.88015	0.927775	0.913563	0.93405	0.88805	0.8458	0.891463	0.880463	0.848237	0.83105	0.9122	0.875	0.87965	0.798963	0.885962	0.901867	0.748075	0.706125	0.694538	0.679137	0.692837	0.7462	0.9	0.82685	0.723012	0.71055	0.771238	0.77095	0.85	0.729541	0.656622	0.676243	0.921221	0.901059	0.929212	0.89815	0.846938	0.800162	0.596638	0.735862	0.376063	null	null
chr1	40014611	40014952	7	P6_Math5KO	P6_Math5KO_P23_Math5KO	0.939813	0.951925	0.892525	0.979163	0.954838	0.972437	0.93185	0.9506	0.940163	0.947788	0.933312	0.941063	0.923212	0.917312	0.928687	0.906963	0.931617	0.832037	0.786025	0.790175	0.831225	0.774575	0.778813	0.85714	0.709775	0.835025	0.823313	0.8389	0.840488	0.811767	0.854571	0.523218	0.579122	0.92767	0.928205	0.919075	0.955087	0.94735	0.781229	0.627637	0.933462	0.536	null	null
chr1	40382258	40383083	9	P23_Math5KO	P6_Math5KO_P23_Math5KO	0.926267	0.894611	0.897944	0.877967	0.888944	0.870733	0.903278	0.884133	0.896322	0.895344	0.854811	0.876578	0.890056	0.900022	0.886389	0.849311	0.911833	0.929478	0.905	0.921733	0.883844	0.907911	0.913533	0.894043	0.949122	0.853856	0.995537	0.894878	0.927244	0.966089	0.992063	0.971133	0.964646	0.991453	0.944231	0.8669	0.924822	0.776422	0.581717	0.872144	0.469022	0.859922	null	null
chr1	40760679	40761248	9	P23_Math5KO	P6_Math5KO_P23_Math5KO	0.908622	0.923356	0.887278	0.859611	0.893522	0.919322	0.929122	0.902367	0.914911	0.886356	0.879356	0.909744	0.926644	0.8715	0.924611	0.895822	0.942837	0.926011	0.911267	0.925778	0.920911	0.974878	0.914722	0.97142	1	0.8952	0.955433	0.885144	0.987656	0.992593	0.966232	0.972355	0.961778	0.994152	0.960269	0.920089	0.919133	0.883922	0.6056	0.784389	0.454056	0.723233	null	null
chr1	40825243	40825382	6	P23_Math5KO	P6_Math5KO_P23_Math5KO	0.88035	0.863883	0.843333	0.765667	0.860317	0.79745	0.814633	0.8581	0.79325	0.842433	0.709217	0.840867	0.81695	0.801533	0.7816	0.76035	0.844067	0.89525	0.8885	0.787367	0.816817	0.77304	0.73035	0.69125	0.905583	0.762183	0.930667	0.727783	0.894833	0.961111	0.947222	0.910648	0.92692	0.888889	0.912	0.648383	0.7863	0.750933	0.416767	0.577883	0.315283	0.64615	null	null
chr1	40954166	40954237	5	P23_WT	P6_WT_P23_WT	0.92698	0.90818	0.91566	0.87846	0.73878	0.77698	0.7608	0.76938	0.6359	0.70812	0.62648	0.55838	0.51144	0.4998	0.58044	0.56976	0.883325	0.73524	0.66474	0.86296	0.8341	0.83596	0.76124	0.67808	0.98572	0.70424	0.93962	0.58716	0.98572	0.9625	0.986667	0.986667	0.962807	0.818888	0.819707	0.73254	0.57128	0.58474	0.46618	0.88736	0.52572	0.89016	null	null
chr1	40954166	40954387	9	P23_Math5KO	P6_Math5KO_P23_Math5KO	0.857089	0.851056	0.8441	0.808844	0.710811	0.729211	0.707178	0.657844	0.624667	0.645089	0.628611	0.532278	0.560856	0.5403	0.536878	0.543567	0.788486	0.631778	0.719656	0.841544	0.803833	0.801833	0.771811	0.644567	0.948856	0.662978	0.931689	0.602389	0.935989	0.938763	0.972391	0.966449	0.968226	0.80679	0.845033	0.735056	0.620356	0.647667	0.483489	0.832522	0.447189	0.838133	null	null
chr1	41157276	41157575	7	P23_WT	P6_WT_P23_WT	0.651614	0.657171	0.645814	0.587586	0.456186	0.457229	0.4194	0.462529	0.399971	0.274057	0.266914	0.154886	0.304957	0.208329	0.2272	0.275186	0.3451	0.2293	0.485571	0.678257	0.680629	0.618329	0.697529	0.557125	0.663357	0.657071	0.7566	0.754457	0.760643	0.688368	0.475181	0.983333	0.968547	0.416364	0.247861	0.444971	0.345767	0.5237	0.445571	0.737571	0.3053	0.4727	null	null
chr1	41390843	41391233	8	P23_Math5KO	P6_Math5KO_P23_Math5KO	0.507687	0.560275	0.367125	0.372325	0.260037	0.332838	0.300075	0.285237	0.311912	0.303712	0.302225	0.320725	0.289388	0.240987	0.28745	0.287562	0.247675	0.24945	0.542412	0.727375	0.680212	0.62855	0.6984	0.70695	0.807588	0.715237	0.8679	0.673275	0.767188	0.822554	0.822452	0.962951	0.952283	0.784728	0.820595	0.4623	0.53665	0.585337	0.47325	0.6554	0.495275	0.809625	null	null
chr1	41814030	41814442	10	P23_WT	P6_WT_P23_WT	0.22428	0.29118	0.167	0.12476	0.06554	0.07756	0.03186	0.05645	0.02778	0.02996	0.10192	0.07212	0.10449	0.03393	0.12946	0.2122	0.0545111	0.14749	0.38592	0.53121	0.60989	0.58811	0.61066	0.605167	0.59705	0.60889	0.70876	0.673356	0.68364	0.575477	0.551352	0.902965	0.928374	0.699047	0.699389	0.21685	0.40052	0.61489	0.27852	0.71662	0.33836	0.71613	null	null
chr1	41814062	41814674	10	P23_Math5KO	P6_Math5KO_P23_Math5KO	0.22005	0.28229	0.15003	0.1404	0.07304	0.09045	0.03862	0.06215	0.02828	0.03496	0.09833	0.0769	0.09159	0.03036	0.11921	0.21456	0.0434	0.1386	0.36953	0.54897	0.6089	0.60775	0.61566	0.5496	0.58038	0.60017	0.70428	0.618678	0.66796	0.55881	0.54913	0.914156	0.933901	0.705108	0.646662	0.1914	0.36052	0.55239	0.28579	0.68843	0.33836	0.7298	null	null
chr1	41890924	41891451	8	P23_Math5KO	P6_Math5KO_P23_Math5KO	0.172773	0.198993	0.102673	0.12188	0.07616	0.115107	0.06064	0.107	0.11018	0.0618933	0.11042	0.0856867	0.139493	0.116747	0.152087	0.123313	0.0706154	0.0645308	0.258847	0.31462	0.457153	0.32096	0.40182	0.405575	0.346	0.387913	0.3696	0.358546	0.350633	0.194313	0.113037	0.810023	0.632136	0.407037	0.429571	0.0851933	0.18272	0.58765	0.316867	0.499973	0.21996	0.6069	null	null
chr1	41918323	41919150	14	P23_Math5KO	P6_Math5KO_P23_Math5KO	0.148143	0.203079	0.0939571	0.107493	0.0810643	0.0818071	0.0836429	0.0492214	0.0391429	0.0346357	0.0848786	0.0613357	0.0809286	0.0966929	0.154036	0.175064	0.0254643	0.241307	0.59385	0.690271	0.773036	0.729571	0.707264	0.453033	0.942629	0.501886	0.888307	0.49525	0.880371	0.911144	0.915568	0.883021	0.921713	0.846713	0.845896	0.283043	0.276269	0.599493	0.346046	0.698343	0.309957	0.732907	null	null
chr1	41918724	41919150	10	P23_WT	P6_WT_P23_WT	0.16184	0.18814	0.07712	0.05819	0.07171	0.07613	0.0461	0.03798	0.01721	0.01872	0.04399	0.02963	0.05314	0.04789	0.06848	0.08384	0.03565	0.12688	0.54182	0.6673	0.74718	0.71418	0.66253	0.497017	0.91968	0.47903	0.88172	0.4443	0.84252	0.897239	0.881796	0.857018	0.894565	0.793732	0.78981	0.18044	0.170778	0.53596	0.23819	0.65985	0.22999	0.66881	null	null
chr1	42152250	42153365	16	P23_WT	P6_WT_P23_WT	0.631522	0.621856	0.484278	0.535576	0.486128	0.462022	0.432361	0.396906	0.349433	0.356644	0.333022	0.290144	0.280994	0.323311	0.294772	0.343222	0.37915	0.235022	0.427017	0.493929	0.510917	0.497241	0.526589	0.553657	0.418343	0.4492	0.359867	0.373406	0.373353	0.325836	0.288048	0.65037	0.63861	0.46862	0.49297	0.506469	0.266346	0.367267	0.362482	0.555594	0.2934	0.552943	null	null
chr1	42257501	42258035	10	P23_WT	P6_WT_P23_WT	0.19262	0.26848	0.11938	0.1518	0.10439	0.14539	0.07092	0.02617	0.02809	0.04223	0.06685	0.04628	0.03964	0.06437	0.126	0.13902	0.03427	0.0306143	0.29336	0.45168	0.43073	0.38901	0.45896	0.3393	0.39301	0.39543	0.4569	0.46432	0.455771	0.355566	0.255043	0.550598	0.546288	0.470256	0.405007	0.441325	0.11484	0.45547	0.28353	0.60024	0.20297	0.58796	null	null
chr1	42257501	42258577	18	P23_Math5KO	P6_Math5KO_P23_Math5KO	0.303235	0.381222	0.202974	0.207048	0.147026	0.170761	0.0645913	0.0565391	0.0545957	0.0444696	0.0696522	0.0582478	0.0470435	0.0489435	0.0897913	0.126052	0.0285636	0.071625	0.288361	0.383413	0.367135	0.315765	0.383035	0.348491	0.31507	0.336	0.3161	0.321405	0.227345	0.237774	0.156996	0.385952	0.391623	0.267754	0.228174	0.194114	0.0761087	0.348665	0.308471	0.589591	0.240489	0.6142	null	null
chr1	42277156	42278010	11	P23_Math5KO	P6_Math5KO_P23_Math5KO	0.470288	0.516059	0.381312	0.394559	0.317847	0.351388	0.302241	0.275118	0.311641	0.2809	0.350994	0.301747	0.3244	0.303782	0.314153	0.315588	0.294806	0.350482	0.470229	0.579218	0.575329	0.557847	0.629959	0.623264	0.550524	0.567359	0.547488	0.690141	0.597229	0.37805	0.380907	0.884534	0.828648	0.443089	0.429459	0.420994	0.54535	0.585524	0.246663	0.536373	0.248142	0.625406	null	null
chr1	42472559	42473092	10	P23_Math5KO	P6_Math5KO_P23_Math5KO	0.71508	0.77842	0.60325	0.57592	0.43858	0.51442	0.31776	0.27954	0.32698	0.26603	0.20849	0.21456	0.24943	0.16582	0.28166	0.22511	0.2791	0.401533	0.64377	0.75113	0.7265	0.70369	0.71975	0.667457	0.90487	0.62801	0.90691	0.6237	0.92111	0.915714	0.93122	0.75839	0.75966	0.152298	0.157448	0.47182	0.59631	0.427844	0.41014	0.65554	0.33865	0.72262	null	null
chr1	42687152	42687299	7	P23_Math5KO	P6_Math5KO_P23_Math5KO	0	0	0.00475714	0.0051	0.0215857	0	0.0417286	0.00892857	0.0182714	0.0068	0.00794286	0.0322143	0.0346857	0.0519143	0.0571143	0.0428429	0.00974286	0	0.0505429	0.1003	0.0960429	0.0766	0.176657	0.08335	0.0602429	0.169	0.149014	0.147614	0.0703	0.0204081	0.105	0.562216	0.529184	0.012987	0.00952386	0.0485429	0.027	0.00751429	0.0396	0.200929	0.0477857	0.3513	3'UTR	null
chr1	42924212	42924591	5	P23_Math5KO	P6_Math5KO_P23_Math5KO	0.51218	0.63456	0.5143	0.5058	0.43252	0.41576	0.37196	0.41178	0.44772	0.38424	0.3309	0.3216	0.35622	0.37632	0.2988	0.34792	0.38526	0.29572	0.38654	0.60754	0.53696	0.54202	0.6297	0.72855	0.64346	0.4581	0.67242	0.55102	0.70734	0.552289	0.755	0.853589	0.902318	0.375873	0.341372	0.43634	0.3327	0.4013	0.20632	0.41784	0.10406	0.55368	null	null
chr1	44081631	44081647	5	P23_Math5KO	P23_WT_P23_Math5KO	0.92218	1	0.88516	0.94462	0.90556	0.9875	1	0.92842	0.97748	0.9319	0.95352	0.96478	0.95216	0.95468	0.96228	0.97308	NA	0.97142	1	0.82664	0.8464	0.85334	0.95948	NA	0.98182	1	1	0.97142	1	1	0.867273	0.914286	NA	NA	0.984615	NA	0.91524	0.83904	NA	0.42796	0.89494	1	null	null
chr1	47896674	47896943	7	P23_Math5KO	P23_WT_P23_Math5KO	0.929029	0.907271	0.878429	0.947571	0.903571	0.888757	0.904614	0.905214	0.889343	0.929443	0.893029	0.917071	0.912229	0.905214	0.926371	0.913114	0.941429	0.931029	0.8794	0.884557	0.876757	0.872343	0.918514	0.853571	0.966271	0.813114	0.918443	0.857671	0.975014	0.94885	0.968095	0.928258	0.953329	0.930664	0.944643	0.808343	0.822243	0.890586	0.366329	0.2923	0.901514	0.899471	null	null
chr1	47933062	47933181	5	P23_WT	P6_WT_P23_WT	0.17946	0.21268	0.22692	0.17096	0.15652	0.12142	0.14978	0.12992	0.12012	0.0649	0.1088	0.07976	0.1417	0.12436	0.18526	0.16966	0.09908	0.10742	0.31038	0.40354	0.38104	0.23266	0.4029	0.4643	0.62174	0.2831	0.58908	0.15158	0.60018	0.576557	0.503985	0.84287	0.820067	0.776328	0.785263	0.21785	0.21058	0.04614	0.15138	0.45006	0.12226	0.42468	null	null
chr1	47933062	47933181	5	P23_Math5KO	P6_Math5KO_P23_Math5KO	0.17946	0.21268	0.22692	0.17096	0.15652	0.12142	0.14978	0.12992	0.12012	0.0649	0.1088	0.07976	0.1417	0.12436	0.18526	0.16966	0.09908	0.10742	0.31038	0.40354	0.38104	0.23266	0.4029	0.4643	0.62174	0.2831	0.58908	0.15158	0.60018	0.576557	0.503985	0.84287	0.820067	0.776328	0.785263	0.21785	0.21058	0.04614	0.15138	0.45006	0.12226	0.42468	null	null
chr1	5021048	5021486	9	P23_Math5KO	P6_Math5KO_P23_Math5KO	0.0353111	0.0516444	0.052	0.0636667	0.0757889	0.127833	0.153856	0.134533	0.175878	0.150544	0.196344	0.174067	0.225211	0.210867	0.186956	0.194778	0.149011	0.140267	0.204478	0.315167	0.3715	0.265544	0.297678	0.211025	0.277489	0.438878	0.262689	0.449656	0.2995	0.35417	0.264218	0.861213	0.841067	0.717368	0.765101	0.543689	0.324033	0.823278	0.1231	0.399122	0.114089	0.497433	null	null
chr1	5021055	5021486	8	P23_WT	P6_WT_P23_WT	0.039725	0.0581	0.0585	0.071625	0.0705625	0.1342	0.144237	0.146138	0.192425	0.149625	0.182425	0.178775	0.199013	0.21005	0.196937	0.19135	0.138788	0.136962	0.194325	0.32515	0.386688	0.2779	0.295825	0.211025	0.28945	0.418737	0.238712	0.474612	0.30285	0.342886	0.279388	0.864698	0.83509	0.713289	0.763516	0.54915	0.3199	0.801188	0.13015	0.411062	0.1224	0.513188	null	null
chr1	5022863	5022945	8	P23_WT	P6_WT_P23_WT	0.020475	0	0	0	0.0167375	0.006575	0.0113625	0.015625	0	0.00695	0.02125	0.004625	0	0.00695	0.0125625	0.0387875	0	0	0.0363625	0.0743375	0	0.0125	0.12635	NA	0.0666667	0	0	0.03125	0.0555667	0	0	0.739165	0.836161	0	0.0905844	0	0.088475	0.0104125	0.00625	0.3118	0.039	0.261163	null	null
chr1	51218384	51218544	5	P23_Math5KO	P6_Math5KO_P23_Math5KO	0.7187	0.73252	0.7335	0.76818	0.65906	0.66606	0.68206	0.64496	0.62022	0.64024	0.60562	0.55746	0.6775	0.64338	0.5563	0.62782	0.63074	0.71176	0.83356	0.85914	0.8654	0.87708	0.88708	0.723825	0.9168	0.74942	0.91732	0.87334	0.9875	0.95268	0.971428	0.968235	0.93897	0.596793	0.602349	0.93892	0.78934	0.91488	0.54644	0.79574	0.43708	0.8167	3'UTR	null
chr1	51230009	51230099	6	P6_Math5KO	P6_WT_P6_Math5KO	0.753767	0.915483	0.672325	0.86065	0.766667	0.7223	0.71216	0.7416	0.63845	0.596525	0.63595	0.74105	0.653875	0.510575	0.65262	0.60866	0.769033	0.583333	0.67492	0.693725	0.6435	0.8254	0.707767	0.5714	0.972233	0.633975	0.8995	0.464575	0.8611	0.852164	0.962963	0.625	0.748485	0.496633	0.358658	0.725	0.375	0.5	0.401417	0.7481	0.925983	0.854517	3'UTR	null
chr1	51242517	51242883	5	P23_Math5KO	P6_Math5KO_P23_Math5KO	0.82416	0.81236	0.7766	0.80798	0.77372	0.79998	0.77846	0.8173	0.82762	0.77262	0.75986	0.76366	0.75468	0.806	0.82288	0.82348	0.7957	0.79846	0.88466	0.87248	0.8406	0.8167	0.88614	0.89562	0.83906	0.87052	0.80932	0.9254	0.81844	0.810414	0.781974	0.992	0.966568	0.965188	0.969208	0.86456	0.865	0.93874	0.40376	0.7891	0.34284	0.81372	3'UTR	null
chr1	51348927	51349877	9	P23_Math5KO	P6_Math5KO_P23_Math5KO	0.78445	0.803736	0.653307	0.6405	0.53545	0.618079	0.491614	0.51735	0.486607	0.468829	0.453364	0.449757	0.401164	0.427929	0.404386	0.388529	0.638786	0.493464	0.650186	0.758164	0.794479	0.756329	0.802529	0.788964	0.880536	0.729693	0.907071	0.70625	0.913136	0.86697	0.887634	0.926373	0.930627	0.880511	0.878816	0.630379	0.592014	0.663964	0.29525	0.654264	0.267811	0.656655	null	null
chr1	51349451	51349877	6	P23_WT	P6_WT_P23_WT	0.656371	0.721414	0.504657	0.532886	0.348614	0.479014	0.339157	0.3843	0.315529	0.359743	0.302586	0.320686	0.253957	0.241143	0.306643	0.310286	0.4868	0.393857	0.576943	0.681529	0.6787	0.6998	0.737029	0.767267	0.838443	0.582014	0.884386	0.556457	0.872686	0.804657	0.885848	0.92786	0.917469	0.834426	0.809844	0.516971	0.521971	0.550043	0.252567	0.664871	0.28624	0.689586	null	null
chr1	51598473	51598752	9	P23_Math5KO	P6_Math5KO_P23_Math5KO	0.850089	0.884478	0.881456	0.808744	0.859644	0.813289	0.888233	0.7932	0.823244	0.841467	0.8381	0.8412	0.8106	0.947844	0.838456	0.798044	0.884767	0.892533	0.855556	0.788222	0.793222	0.792188	0.818256	0.92	0.874178	0.765456	0.89	0.780533	0.875656	0.853526	0.903608	0.842593	0.784091	0.891931	0.945847	0.861389	0.898787	0.837056	0.500033	0.616489	0.449633	0.709389	null	null
chr1	51899537	51899610	5	P6_Math5KO	P6_Math5KO_P23_Math5KO	0.92572	0.95176	0.94414	0.94932	0.96414	0.92888	0.97198	0.94832	0.93772	0.92122	0.94786	0.9488	0.93098	0.91954	0.89068	0.8939	0.95892	0.86988	0.7182	0.6261	0.66076	0.67678	0.63046	1	0.23628	0.8949	0.36828	0.95778	0.43906	0.249952	0.229824	0.906589	0.833183	0.891858	0.946032	0.91978	0.94806	0.92998	0.7116	0.8448	0.98182	0.49102	null	5'UTR
chr1	52138108	52138265	7	P23_Math5KO	P6_Math5KO_P23_Math5KO	0.647657	0.594643	0.672214	0.646471	0.580657	0.618757	0.710086	0.555171	0.740343	0.639129	0.702429	0.672371	0.730071	0.799286	0.644186	0.595314	0.85032	0.734629	0.840957	0.812629	0.855129	0.802986	0.7605	0.64435	0.959171	0.764857	1	0.786914	0.942733	0.935505	0.938605	1	0.974725	0.849603	0.947181	0.760357	0.800257	0.633657	0.301671	0.731157	0.1233	0.648743	null	null
chr1	52158842	52158983	6	P6_WT	P6_WT_P23_WT	0.7913	0.82925	0.872783	0.820867	0.88645	0.8736	0.838083	0.815633	0.829917	0.877983	0.837383	0.821583	0.857683	0.8299	0.783433	0.823633	0.95	0.741183	0.42515	0.58805	0.63568	0.516975	0.447917	NA	0	0.598917	0.15185	0.8111	0.28574	0.039384	0.133333	0	0.0307192	0.26131	0.250601	0.76765	0.80848	0.7548	0.82945	0.468117	0.853917	0.45446	null	null
chr1	52166831	52167040	7	P6_WT	P6_WT_P23_WT	0.577014	0.703229	0.6658	0.717629	0.582786	0.648557	0.711971	0.76265	0.631457	0.615229	0.5864	0.546586	0.585286	0.563714	0.566871	0.494043	1	0.3675	0.358771	0.272414	0.494829	0.290686	0.366729	NA	0.350671	0.335343	0.57145	0.470367	0.533333	0.291667	0.298571	0.83262	0.786309	0.709524	0.582313	0.483	0.535957	0.441743	0.552829	0.155143	0.522943	0.289367	null	null
chr1	52166895	52167112	8	P6_Math5KO	P6_Math5KO_P23_Math5KO	0.590662	0.68745	0.695875	0.725537	0.576488	0.662362	0.648	0.713014	0.5799	0.6107	0.555588	0.500775	0.579575	0.564137	0.544438	0.483237	0.7706	0.346775	0.372075	0.309538	0.5435	0.360225	0.406925	0.6	0.442987	0.41245	0.798233	0.475	0.58334	0.396032	0.411508	0.832955	0.807263	0.709722	0.645822	0.481625	0.509012	0.477725	0.556737	0.210138	0.570175	0.302588	null	null
chr1	52353930	52354561	9	P6_Math5KO	P6_Math5KO_P23_Math5KO	0.916067	0.880389	0.8718	0.917433	0.847689	0.883067	0.899644	0.877567	0.882089	0.867789	0.877811	0.865711	0.895356	0.8605	0.876722	0.862644	0.837163	0.820278	0.675578	0.654556	0.678456	0.623644	0.600289	0.8258	0.451611	0.808144	0.436756	0.858133	0.402644	0.524917	0.508874	0.0271464	0.0860511	0.523417	0.584069	0.849189	0.832333	0.810056	0.812511	0.622822	0.8845	0.625478	null	null
chr1	53709814	53710239	6	P23_WT	P6_WT_P23_WT	0.807886	0.826429	0.778757	0.817171	0.736314	0.741443	0.757443	0.780929	0.770686	0.731457	0.745129	0.759157	0.767871	0.807271	0.6939	0.796157	0.822386	0.7353	0.857686	0.885143	0.867914	0.813043	0.914043	0.96666	0.975257	0.808829	0.9643	0.833729	0.957143	0.923085	0.916209	0.941492	0.942177	0.710818	0.864096	0.761157	0.7687	0.822129	0.572986	0.831133	0.517929	0.733286	null	null
chr1	54025553	54025608	5	P6_Math5KO	P6_Math5KO_P23_Math5KO	0.9669	0.95828	0.92664	0.9702	0.97242	0.93694	0.9665	0.94046	0.98112	0.94446	0.91804	0.96162	0.96312	0.9691	0.93648	0.9673	0.90696	0.96072	0.92662	0.91982	0.95666	0.91238	0.95842	0.95	0.95278	0.92052	0.94782	0.97142	0.94698	0.977778	0.977778	0.886667	0.953333	0.959664	1	0.81668	0.94294	0.91832	0.95288	0.73578	0.91436	0.61452	null	null
chr1	54132910	54133002	5	P6_Math5KO	P6_Math5KO_P23_Math5KO	0.9045	0.93504	0.92974	0.97242	0.92384	0.92374	0.96122	0.93714	0.92138	0.9312	0.92432	0.96566	0.93678	0.96852	0.93294	0.95888	0.95238	0.91962	0.88704	0.87808	0.9326	0.92252	0.8196	1	0.89698	0.91428	0.64434	0.94	0.73146	0.527459	0.695359	0.517962	0.687939	1	0.96	0.9608	0.92784	0.94564	0.89428	0.6829	0.8538	0.50986	null	5'UTR
chr1	54867180	54867721	5	P23_WT	P6_WT_P23_WT	0.572462	0.511912	0.40135	0.503525	0.2254	0.339425	0.286963	0.26	0.263575	0.310275	0.322375	0.337612	0.285662	0.251088	0.303737	0.332225	0.215175	0.386225	0.589738	0.71295	0.655637	0.593938	0.543663	0.444433	0.871862	0.30155	0.897614	0.2458	0.833438	0.896497	0.879092	0.871673	0.887054	0.946218	0.970694	0.46405	0.518787	0.403775	0.22742	0.633925	0.263175	0.588313	null	null
chr1	54867180	54868559	18	P23_Math5KO	P6_Math5KO_P23_Math5KO	0.592833	0.579162	0.488205	0.5646	0.379162	0.417214	0.323867	0.303819	0.325867	0.300252	0.282771	0.267467	0.247448	0.222495	0.270962	0.240395	0.311289	0.237321	0.459633	0.6049	0.58381	0.505095	0.461024	0.34191	0.701525	0.387033	0.65548	0.24539	0.674967	0.649972	0.651496	0.897032	0.881772	0.776308	0.774952	0.437581	0.353333	0.559148	0.269735	0.590533	0.30159	0.597316	null	null
chr1	54868315	54868655	7	P23_WT	P6_WT_P23_WT	0.534429	0.506043	0.421986	0.574586	0.395029	0.444129	0.367057	0.304443	0.3736	0.297129	0.2781	0.273029	0.214557	0.211214	0.255143	0.223714	0.252483	0.28208	0.389457	0.551386	0.566929	0.549643	0.542357	0.36002	0.690843	0.441943	0.5647	0.32384	0.649243	0.630321	0.669784	0.873972	0.869463	0.716471	0.686959	0.414757	0.273457	0.650371	0.337343	0.634614	0.348214	0.627629	null	null
chr1	55438195	55438519	7	P23_Math5KO	P6_Math5KO_P23_Math5KO	0.645314	0.741	0.515129	0.546057	0.412586	0.333543	0.328857	0.3077	0.3186	0.219943	0.245143	0.251757	0.241257	0.164671	0.222686	0.213343	0.183843	0.227329	0.460057	0.703071	0.596371	0.424786	0.614614	0.578267	0.826414	0.409686	0.864586	0.238571	0.745829	0.743037	0.776432	0.923632	0.906018	0.703582	0.733314	0.0683	0.170071	0.499657	0.434343	0.551686	0.390129	0.791314	null	null
chr1	55587919	55588481	7	P23_Math5KO	P6_Math5KO_P23_Math5KO	0.3397	0.424071	0.339271	0.3182	0.289871	0.3397	0.197771	0.218671	0.254643	0.216614	0.241014	0.217829	0.217586	0.253871	0.229	0.266329	0.211986	0.261814	0.643329	0.6495	0.658343	0.589433	0.658214	0.48214	0.897614	0.579414	0.896814	0.330214	0.857229	0.878046	0.839954	0.870188	0.893419	0.844058	0.841527	0.38	0.66528	0.483086	0.261514	0.514414	0.173957	0.488829	null	null
chr1	55605103	55605508	6	P23_Math5KO	P6_Math5KO_P23_Math5KO	0.872233	0.853583	0.859633	0.859283	0.81055	0.87345	0.895167	0.830667	0.85065	0.901083	0.887333	0.835417	0.86515	0.9212	0.8685	0.890133	0.879483	0.957017	0.976333	0.946367	0.95105	0.938367	0.948017	1	0.9118	0.935617	1	0.977683	0.9614	0.97792	1	0.986667	1	0.988889	0.962293	0.921117	0.95285	0.930267	0.35946	0.67156	0.445317	0.771017	null	null
chr1	55629740	55630215	5	P23_Math5KO	P6_Math5KO_P23_Math5KO	0.441071	0.482386	0.370043	0.451086	0.486357	0.466	0.430543	0.4242	0.4451	0.4775	0.443271	0.445357	0.398257	0.462114	0.505314	0.504171	0.395429	0.511157	0.732343	0.839157	0.821643	0.81422	0.868114	0.64166	0.91748	0.861629	0.938186	0.868814	0.9044	0.894907	0.92619	0.700104	0.667004	0.934066	0.912254	0.781857	0.574067	0.811386	0.53838	0.762571	0.44406	0.8724	null	null
chr1	55641147	55641692	5	P23_Math5KO	P23_WT_P23_Math5KO	0.9189	0.8952	0.814733	0.91685	0.853283	0.9059	0.912567	0.88775	0.909933	0.912983	0.890517	0.9006	0.892133	0.92405	0.896483	0.91425	0.8815	0.906033	0.91775	0.941633	0.913217	0.94405	0.913883	0.88035	0.937183	0.81105	0.99305	0.707633	0.972233	0.991667	0.956624	0.976077	0.933921	0.97096	0.983652	0.85882	0.88922	0.799417	0.374575	0.38408	0.895	0.93492	null	null
chr1	55724544	55724570	9	P23_Math5KO	P23_WT_P23_Math5KO	0.981133	0.9611	0.955978	0.968656	0.985056	0.962289	0.99	0.934411	0.983656	0.986933	0.993733	0.981189	0.996411	0.974156	0.989478	0.996533	0.981478	0.993467	0.995367	0.963344	0.962433	0.987289	0.995889	NA	0.992589	0.917356	0.9339	0.919043	0.984133	1	0.990741	0.988413	0.952041	0.9651	1	1	0.984122	0.895956	0.597967	0.416711	0.970322	0.963567	null	null
chr1	55724544	55724570	9	P6_Math5KO	P6_WT_P6_Math5KO	0.981133	0.9611	0.955978	0.968656	0.985056	0.962289	0.99	0.934411	0.983656	0.986933	0.993733	0.981189	0.996411	0.974156	0.989478	0.996533	0.981478	0.993467	0.995367	0.963344	0.962433	0.987289	0.995889	NA	0.992589	0.917356	0.9339	0.919043	0.984133	1	0.990741	0.988413	0.952041	0.9651	1	1	0.984122	0.895956	0.597967	0.416711	0.970322	0.963567	null	null
chr1	55734303	55734805	8	P23_Math5KO	P23_WT_P23_Math5KO	0.834375	0.927612	0.841738	0.8162	0.831375	0.81675	0.777025	0.8196	0.780088	0.771938	0.805113	0.771475	0.802262	0.7202	0.760337	0.741563	0.811114	0.800913	0.834137	0.781075	0.8484	0.774629	0.837825	0.831983	0.885262	0.770687	0.879687	0.696688	0.924987	0.804056	0.861889	0.925697	0.9308	0.94912	0.971814	0.85945	0.831275	0.779887	0.59135	0.5389	0.8422	0.887387	null	null
chr1	55888035	55888931	13	P23_WT	P6_WT_P23_WT	0.268431	0.302744	0.189787	0.213225	0.144638	0.165219	0.0991063	0.113994	0.089125	0.0926813	0.105444	0.0805938	0.0879375	0.115494	0.12045	0.163019	0.102219	0.16042	0.304431	0.358919	0.469813	0.369981	0.50135	0.653183	0.257825	0.611469	0.234113	0.628267	0.246569	0.16729	0.167574	0.716292	0.68842	0.513175	0.534979	0.365944	0.145388	0.633106	0.317131	0.624437	0.350153	0.63115	null	null
chr1	55888588	55889066	9	P23_Math5KO	P6_Math5KO_P23_Math5KO	0.175167	0.160883	0.086125	0.104242	0.061825	0.0959417	0.0627083	0.0419417	0.0583	0.0417667	0.0540417	0.0304583	0.040975	0.0746083	0.0612333	0.0674	0.0534	0.119383	0.243042	0.30625	0.394967	0.254633	0.372142	0.511513	0.205445	0.577858	0.0440833	0.539536	0.149933	0.0612803	0.117593	0.621443	0.589568	0.235295	0.184419	0.115992	0.142283	0.508417	0.16529	0.434492	0.148133	0.448989	null	null
chr1	56733143	56733407	7	P23_Math5KO	P6_Math5KO_P23_Math5KO	0.496957	0.622986	0.362757	0.4067	0.314471	0.364286	0.2249	0.344757	0.331214	0.310443	0.3836	0.361314	0.337114	0.326743	0.390029	0.357714	0.373486	0.386471	0.645886	0.743071	0.6704	0.719329	0.644943	0.444433	0.878571	0.478543	0.970757	0.520043	0.9746	0.954212	0.972989	0.933838	0.856347	0.754422	0.732809	0.4221	0.650929	0.560614	0.318486	0.543943	0.1205	0.589214	null	null
chr1	56833253	56833489	7	P23_Math5KO	P6_Math5KO_P23_Math5KO	0.2805	0.259357	0.142443	0.221086	0.156871	0.1493	0.123057	0.103043	0.0841571	0.112271	0.110143	0.0797571	0.115457	0.0712286	0.0929143	0.155814	0.0769143	0.0564857	0.279657	0.352314	0.3942	0.253229	0.316243	0.589843	0.236843	0.4631	0.227543	0.328686	0.292329	0.326768	0.133333	0.65924	0.573794	0.187028	0.245862	0.307629	0.166114	0.378386	0.243557	0.587457	0.214357	0.687043	null	null
chr1	56833268	56833489	6	P23_WT	P6_WT_P23_WT	0.216133	0.1794	0.101667	0.151867	0.119183	0.0994667	0.0733833	0.0708333	0.0370667	0.07265	0.07295	0.0652667	0.08655	0.0570667	0.0667333	0.136733	0.0641	0.0463	0.254833	0.319367	0.379433	0.235917	0.273717	0.597233	0.2406	0.4249	0.182133	0.265817	0.257717	0.347896	0.166666	0.617598	0.548214	0.1557	0.189617	0.2339	0.155333	0.319233	0.211233	0.567083	0.194533	0.6835	null	null
chr1	56900539	56900855	5	P23_Math5KO	P6_Math5KO_P23_Math5KO	0.85024	0.90004	0.84572	0.8708	0.84636	0.91408	0.86082	0.88866	0.82918	0.74672	0.70302	0.7416	0.72062	0.64798	0.62188	0.6356	0.85562	0.40578	0.45564	0.42566	0.56496	0.57384	0.59396	0.8226	0.12698	0.78514	0.07604	0.76194	0.18016	0.0284314	0.0296704	0.990909	0.895311	0.96	0.905152	0.81878	0.59406	0.83728	0.28958	0.72358	0.29748	0.81266	null	null
chr1	57059600	57059821	5	P23_Math5KO	P6_Math5KO_P23_Math5KO	0.59144	0.6497	0.46984	0.52854	0.4637	0.44356	0.44492	0.4688	0.53148	0.45	0.3841	0.47288	0.37912	0.3454	0.47964	0.5077	0.51638	0.4493	0.60976	0.74566	0.67246	0.61616	0.78294	0.9125	0.74778	0.82692	0.68678	0.77024	0.72778	0.728333	0.596504	0.971429	0.96014	0.808291	0.835897	0.536075	0.5251	0.6203	0.225	0.54016	0.2367	0.75898	null	null
chr1	57872036	57872476	7	P23_Math5KO	P6_Math5KO_P23_Math5KO	0.577814	0.538729	0.4302	0.368957	0.250529	0.324657	0.202286	0.232257	0.198943	0.202857	0.263771	0.147157	0.201614	0.208486	0.287957	0.2333	0.30675	0.206771	0.5485	0.638543	0.614886	0.624471	0.6557	0.7476	0.796714	0.719829	0.702886	0.641071	0.711129	0.742961	0.759577	0.347795	0.514336	0.822439	0.796027	0.2832	0.390686	0.392671	0.46345	0.737414	0.3165	0.881629	null	null
chr1	57953142	57953334	6	P23_WT	P6_WT_P23_WT	0.728533	0.785233	0.686717	0.728017	0.589583	0.570517	0.527567	0.566417	0.648117	0.580017	0.546733	0.649067	0.478883	0.536533	0.589067	0.55195	0.589583	0.64485	0.77665	0.771767	0.81055	0.775067	0.858633	0.707933	0.902317	0.812083	0.874583	0.847233	0.907183	0.92922	0.908265	0.65234	0.819051	0.832011	0.906277	0.752567	0.739767	0.8025	0.317783	0.754183	0.418183	0.706167	null	null
chr1	58030232	58030339	5	P23_Math5KO	P23_WT_P23_Math5KO	0.382467	0.4226	0.48635	0.349517	0.4097	0.4045	0.441333	0.527833	0.403933	0.453167	0.483467	0.4673	0.4085	0.410033	0.424017	0.44215	0.3879	0.564083	0.54675	0.66995	0.7085	0.456367	0.457917	0.502	0.823217	0.471017	0.938683	0.558325	0.884567	0.825089	0.894615	0.962188	0.970395	0.763128	0.629167	0.212583	0.4343	0.397833	0.411783	0.3292	0.475083	0.8459	null	null
chr1	58421762	58421823	6	P6_Math5KO	P6_Math5KO_P23_Math5KO	0.962917	0.951	0.940483	0.963283	0.942867	0.96335	0.955467	0.967183	0.914067	0.95695	0.940717	0.945183	0.92085	0.926617	0.947683	0.935833	0.944567	0.922033	0.771383	0.749583	0.739417	0.52975	0.697033	0.856483	0.813883	0.864417	0.712117	0.65572	0.825083	0.679293	0.769657	0.877273	0.851596	0.798148	0.905951	0.906367	0.941633	0.899133	0.893967	0.5375	0.896767	0.358633	3'UTR	5'UTR
chr1	58421762	58422155	7	P6_WT	P6_WT_P23_WT	0.953014	0.941329	0.929943	0.944714	0.937429	0.9543	0.946943	0.937971	0.9166	0.949271	0.923471	0.925243	0.917871	0.923814	0.932929	0.921186	0.936	0.906386	0.732614	0.686714	0.6695	0.464657	0.604257	0.791271	0.720171	0.775414	0.614471	0.57585	0.759157	0.589394	0.675579	0.7579	0.72994	0.72924	0.795163	0.866171	0.932114	0.8818	0.880543	0.470914	0.8758	0.358633	3'UTR	null
chr1	58859936	58860223	7	P6_Math5KO	P6_Math5KO_P23_Math5KO	0.829629	0.856786	0.853843	0.820057	0.739157	0.796	0.734586	0.676686	0.709571	0.7417	0.710543	0.6548	0.620886	0.679243	0.5275	0.5578	0.773833	0.580486	0.618114	0.513014	0.584743	0.4556	0.4955	0.43834	0.71835	0.425357	0.640229	0.295914	0.593871	0.54697	0.454091	0.600866	0.579777	0.604329	0.689875	0.272571	0.5917	0.34286	0.638886	0.382871	0.742829	0.284443	null	null
chr1	59166580	59167077	11	P6_Math5KO	P6_Math5KO_P23_Math5KO	0.968908	0.940192	0.93655	0.927208	0.949042	0.935642	0.870767	0.888	0.87025	0.838717	0.747758	0.798817	0.763492	0.791333	0.738392	0.700758	0.883792	0.711292	0.770017	0.673833	0.742933	0.730508	0.620033	0.802043	0.922333	0.6256	0.78065	0.617767	0.8635	0.8169	0.698922	0.406513	0.374391	0.916981	0.820072	0.705642	0.741375	0.723192	0.611817	0.440583	0.730442	0.436682	null	null
chr1	59327333	59327577	6	P23_Math5KO	P6_Math5KO_P23_Math5KO	0.10355	0.173533	0.115583	0.0400667	0.0777667	0.0773667	0.0529167	0.0524333	0.0244333	0.03445	0.0747167	0.0572333	0.0680333	0.0822167	0.125267	0.1841	0.0416667	0.182083	0.508167	0.626967	0.604617	0.531967	0.608067	0.504475	0.78125	0.46945	0.82215	0.311725	0.85295	0.839096	0.79523	0.939138	0.897046	0.596133	0.565341	0.290767	0.277783	0.413433	0.3054	0.489533	0.254833	0.626883	null	null
chr1	59331632	59331885	6	P23_WT	P6_WT_P23_WT	0.800083	0.780417	0.8164	0.779067	0.770533	0.794667	0.86665	0.83895	0.83395	0.847817	0.8367	0.839	0.868533	0.865983	0.834617	0.8573	0.822	0.8894	0.781817	0.8544	0.809833	0.8844	0.926367	0.857133	1	0.86145	0.98485	0.928983	0.959283	0.917508	0.979167	0.988889	0.981482	0.987179	0.980324	0.957333	0.86275	0.812833	0.51925	0.83245	0.60425	0.797217	null	null
chr1	59341346	59341471	7	P23_WT	P6_WT_P23_WT	0.00375714	0.0260571	0.0102857	0.00621429	0.0262	0.0042	0.0223857	0.0110571	0.00408571	0	0.0199	0.0184	0.0112143	0.00892857	0.00954286	0.0239143	0	0.0272714	0.128486	0.201186	0.246786	0.174471	0.2149	0.265475	0.360157	0.211814	0.311014	0.196457	0.416371	0.247316	0.24746	0.0787056	0.03706	0.0677654	0.147902	0.0806167	0.03944	0.174267	0.0728714	0.330657	0.0591143	0.289457	null	null
chr1	59394664	59395019	7	P23_WT	P6_WT_P23_WT	0.0686143	0.1013	0.0587143	0.0778571	0.0307857	0.0442571	0.0263429	0.0121429	0.0269429	0.0388429	0.0479714	0.0318857	0.0449429	0.0465714	0.0770714	0.150257	0.0918429	0.145	0.464857	0.637343	0.678429	0.672943	0.717686	0.60476	0.795457	0.531271	0.827471	0.647614	0.8889	0.84709	0.85555	0.307437	0.208929	0.501853	0.452543	0.414	0.233286	0.530229	0.347986	0.7059	0.367029	0.712857	null	null
chr1	59406936	59407158	5	P23_Math5KO	P6_Math5KO_P23_Math5KO	0.26674	0.23	0.20166	0.23608	0.33166	0.31342	0.3263	0.29548	0.5147	0.41442	0.45602	0.4037	0.52604	0.42066	0.43874	0.41978	0.51388	0.44588	0.45922	0.6559	0.67182	0.63406	0.61864	0.875	0.5095	0.53628	0.55412	0.65192	0.65334	0.415758	0.44	0.901905	0.871372	0.784895	0.846227	0.81166	0.68784	0.55004	0.24336	0.60152	0.2048	0.5901	null	null
chr1	59406936	59407248	6	P23_WT	P6_WT_P23_WT	0.234483	0.21105	0.191867	0.218233	0.31805	0.301417	0.308383	0.2879	0.46915	0.373133	0.425467	0.376817	0.496333	0.38085	0.433083	0.430617	0.468233	0.450517	0.476183	0.645783	0.667	0.642417	0.6197	0.65	0.59222	0.530233	0.58875	0.649333	0.6889	0.466835	0.494118	0.907143	0.854349	0.785658	0.827996	0.78245	0.650117	0.577417	0.24235	0.596167	0.229633	0.586983	null	null
chr1	59414640	59415135	7	P23_Math5KO	P6_Math5KO_P23_Math5KO	0.286657	0.352414	0.312157	0.311343	0.2296	0.266871	0.205243	0.196486	0.232129	0.197671	0.202071	0.2508	0.267686	0.213786	0.320029	0.2066	0.16844	0.4114	0.648914	0.773743	0.756729	0.607657	0.812357	0.5238	0.908371	0.649043	0.962129	0.667786	0.873014	0.96	0.932889	0.955411	0.913946	0.853626	0.76933	0.246643	0.351829	0.467129	0.341743	0.660357	0.3291	0.738986	null	null
chr1	59437932	59438480	7	P23_Math5KO	P6_Math5KO_P23_Math5KO	0.278614	0.3008	0.291957	0.213657	0.189457	0.153386	0.261729	0.201557	0.217871	0.193914	0.216671	0.2903	0.147686	0.147229	0.254943	0.301043	0.206729	0.301343	0.6764	0.7603	0.786771	0.824543	0.719843	0.769843	0.881971	0.7046	0.884857	0.584157	0.906586	0.911376	0.884655	0.979167	0.944444	0.616365	0.537868	0.573683	0.440357	0.570729	0.478086	0.7837	0.420843	0.8722	null	null
chr1	59451433	59451860	8	P23_WT	P6_WT_P23_WT	0.06165	0.05505	0.0534875	0.0347625	0.0647625	0.0809	0.113613	0.085575	0.120725	0.117438	0.0831	0.0872875	0.120362	0.108463	0.164887	0.171813	0.08785	0.18005	0.344575	0.54185	0.571662	0.50475	0.626613	0.344425	0.66955	0.464825	0.672162	0.40475	0.67695	0.577556	0.510122	0.502125	0.590977	0.549718	0.631447	0.505812	0.257412	0.5316	0.163963	0.455675	0.174925	0.532913	null	null
chr1	59451433	59451860	8	P23_Math5KO	P6_Math5KO_P23_Math5KO	0.06165	0.05505	0.0534875	0.0347625	0.0647625	0.0809	0.113613	0.085575	0.120725	0.117438	0.0831	0.0872875	0.120362	0.108463	0.164887	0.171813	0.08785	0.18005	0.344575	0.54185	0.571662	0.50475	0.626613	0.344425	0.66955	0.464825	0.672162	0.40475	0.67695	0.577556	0.510122	0.502125	0.590977	0.549718	0.631447	0.505812	0.257412	0.5316	0.163963	0.455675	0.174925	0.532913	null	null
chr1	59459420	59459611	6	P23_Math5KO	P6_Math5KO_P23_Math5KO	0.53745	0.586533	0.4858	0.519733	0.5696	0.38765	0.582583	0.583	0.58135	0.424483	0.595933	0.618267	0.491133	0.569167	0.498933	0.503767	0.815775	0.46595	0.506167	0.673783	0.766733	0.639033	0.633333	0.670433	0.7067	0.484133	0.762817	0.52042	0.645633	0.634221	0.529898	0.842659	0.892824	0.817643	0.861684	0.745467	0.671683	0.8124	0.28004	0.57285	0.385733	0.7435	null	null
chr1	59465300	59465749	10	P23_Math5KO	P6_Math5KO_P23_Math5KO	0.5258	0.53447	0.45776	0.43113	0.39213	0.38253	0.46086	0.37213	0.45006	0.48332	0.45226	0.40442	0.36371	0.43664	0.39889	0.4183	0.409988	0.48509	0.52453	0.64963	0.67857	0.54547	0.5664	0.45	0.91556	0.3382	0.79117	0.13759	0.92415	0.800476	0.866894	0.946654	0.937283	0.924802	0.936742	0.663633	0.64446	0.490622	0.300078	0.36082	0.26632	0.66	null	null
chr1	59484395	59485671	17	P23_Math5KO	P6_Math5KO_P23_Math5KO	0.0288167	0.0425933	0.0302367	0.0259567	0.0364567	0.0409367	0.0618133	0.0523733	0.0659767	0.05595	0.109447	0.10021	0.0999667	0.0892167	0.157037	0.15832	0.06896	0.172227	0.509143	0.62494	0.64665	0.638467	0.657487	0.713995	0.846604	0.718313	0.793796	0.681624	0.827173	0.754803	0.721932	0.936459	0.923899	0.885937	0.909886	0.159139	0.365803	0.769733	0.382827	0.715	0.30196	0.682006	3'UTR	null
chr1	59484769	59485336	9	P23_WT	P6_WT_P23_WT	0.0195909	0.0165545	0.0247	0.0334545	0.0429364	0.0268273	0.0374727	0.0641818	0.0796091	0.0604182	0.107736	0.0614	0.112673	0.0727182	0.143018	0.153291	0.10076	0.187009	0.556009	0.677227	0.658391	0.684736	0.681118	0.680625	0.9275	0.713618	0.897473	0.69529	0.8807	0.79648	0.822071	0.970833	0.929177	0.954023	0.954329	0.122378	0.380282	0.777291	0.392422	0.726155	0.264718	0.674245	3'UTR	null
chr1	59488132	59488624	6	P23_Math5KO	P6_Math5KO_P23_Math5KO	0.322417	0.426267	0.2871	0.321083	0.304267	0.3222	0.427383	0.333267	0.390283	0.312483	0.314917	0.351767	0.315833	0.342483	0.4131	0.3681	0.349217	0.45305	0.517667	0.65435	0.681883	0.7154	0.715117	0.93334	0.590867	0.77455	0.710517	0.89805	0.599983	0.643688	0.676405	0.580775	0.465064	0.940659	0.811329	0.59498	0.6507	0.928075	0.350933	0.672817	0.27165	0.681017	null	null
chr1	59538543	59538833	8	P6_WT	P6_WT_P6_Math5KO	0.8902	0.880563	0.8954	0.868188	0.894525	0.8694	0.880537	0.831287	0.858688	0.821275	0.810875	0.862662	0.839987	0.880175	0.855638	0.908737	0.911013	0.866675	0.923863	0.9012	0.9194	0.8772	0.951037	0.854175	0.974762	0.899212	0.982875	0.944638	0.992188	0.973609	0.986842	0.982065	0.991225	0.975385	0.984375	0.899238	0.875437	0.86965	0.65575	0.753463	0.415963	0.786763	null	null
chr1	59538543	59538841	9	P23_Math5KO	P6_Math5KO_P23_Math5KO	0.899989	0.886889	0.907022	0.871133	0.898489	0.878067	0.891033	0.844978	0.867656	0.833722	0.831889	0.877922	0.8544	0.886544	0.868678	0.913589	0.9209	0.881489	0.932322	0.909589	0.925089	0.887922	0.948544	0.88334	0.977567	0.906133	0.984778	0.950789	0.993056	0.976541	0.988304	0.984058	0.987369	0.971947	0.986111	0.907722	0.885578	0.879078	0.665511	0.776222	0.4253	0.806344	null	null
chr1	59551013	59551273	10	P23_Math5KO	P6_Math5KO_P23_Math5KO	0.59058	0.65532	0.57412	0.50241	0.49448	0.47762	0.51037	0.59664	0.56917	0.71034	0.60061	0.62168	0.53783	0.6569	0.61726	0.61893	0.68028	0.62202	0.73417	0.84368	0.78759	0.75801	0.80068	0.788622	0.92116	0.83568	0.93331	0.91017	0.95035	0.889091	0.868012	0.96934	0.951486	0.904161	0.925249	0.87452	0.65778	0.91333	0.39136	0.63783	0.34158	0.6853	null	null
chr1	59551109	59551224	6	P23_WT	P6_WT_P23_WT	0.56425	0.62675	0.588533	0.493283	0.495583	0.46535	0.4718	0.614317	0.553167	0.719767	0.61665	0.6706	0.555367	0.6185	0.639583	0.6367	0.719683	0.6339	0.724233	0.8232	0.791367	0.762033	0.8243	0.763883	0.952367	0.838017	0.952833	0.892583	0.941967	0.893939	0.893056	0.97619	0.946921	0.857318	0.924107	0.907917	0.6999	0.893933	0.404683	0.737833	0.373817	0.698767	null	null
chr1	60735197	60735410	7	P6_Math5KO	P6_WT_P6_Math5KO	0.892443	0.774671	0.8559	0.808029	0.834457	0.826743	0.820243	0.783629	0.815571	0.7755	0.723329	0.724986	0.730971	0.788357	0.748743	0.737557	0.889157	0.726586	0.632314	0.616071	0.652829	0.616757	0.564429	0.9375	0.74464	0.706157	0.856243	0.777214	0.819529	0.705195	0.842177	0.843467	0.933439	0.723607	0.68922	0.805071	0.843329	0.781557	0.202486	0.425071	0.664829	0.490643	null	null
chr1	60853108	60853723	8	P23_Math5KO	P6_Math5KO_P23_Math5KO	0.207475	0.299038	0.23525	0.195775	0.230075	0.249562	0.209262	0.274275	0.266612	0.212275	0.251013	0.28165	0.277987	0.279187	0.337687	0.285575	0.317275	0.350025	0.532388	0.66995	0.7273	0.651038	0.66185	0.45	0.7336	0.721812	0.783837	0.77915	0.78125	0.718055	0.785524	0.868654	0.874101	0.791974	0.809837	0.818738	0.5137	0.849925	0.291812	0.630575	0.347712	0.75765	null	null
chr1	60853135	60853825	8	P23_WT	P6_WT_P23_WT	0.187963	0.257012	0.2039	0.162438	0.231238	0.2387	0.206762	0.259238	0.22875	0.227313	0.27675	0.258588	0.248388	0.260437	0.30875	0.260113	0.23205	0.382113	0.548425	0.66945	0.760463	0.685925	0.696037	0.56	0.7711	0.7539	0.802588	0.80415	0.789062	0.76493	0.795139	0.881154	0.899101	0.814701	0.848299	0.8361	0.479675	0.849525	0.271087	0.652525	0.346913	0.76245	null	null
chr1	61066559	61066597	7	P23_Math5KO	P6_Math5KO_P23_Math5KO	0.934186	0.911257	0.911671	0.861343	0.872857	0.888329	0.822229	0.7889	0.799271	0.801014	0.8158	0.735557	0.807243	0.764429	0.754357	0.735143	0.766229	0.908714	0.928586	0.9665	0.919257	0.911186	0.958314	0.883057	0.936	0.902071	0.993786	0.857057	1	1	0.947946	0.986395	0.973408	0.946788	0.95863	0.92715	NA	0.703733	0.755514	0.937857	0.722129	0.968286	null	null
chr1	61098126	61098294	5	P23_Math5KO	P6_Math5KO_P23_Math5KO	0.84146	0.858	0.86576	0.82788	0.76896	0.78376	0.79842	0.83778	0.80456	0.73066	0.8044	0.75406	0.79394	0.83024	0.7319	0.69704	0.80375	0.78294	0.75762	0.83178	0.84868	0.81122	0.88838	0.7963	0.8209	0.92084	0.94066	0.91	0.96666	0.845635	0.815152	0.988235	0.974902	0.983333	0.980952	0.85094	0.79344	0.89106	0.44244	0.78272	0.27992	0.75768	null	null
chr1	61098142	61098316	5	P23_WT	P6_WT_P23_WT	0.82338	0.86018	0.86212	0.80546	0.73172	0.80046	0.79108	0.83374	0.74736	0.72688	0.77492	0.74996	0.77766	0.77456	0.7206	0.6765	0.793	0.70358	0.7089	0.85998	0.82944	0.7574	0.85104	0.77905	0.83756	0.92022	0.9084	0.86	0.96666	0.809097	0.83697	0.97647	0.974902	0.959804	0.980952	0.82848	0.84834	0.9044	0.4301	0.82152	0.29906	0.7316	null	null
chr1	61143959	61144140	6	P23_Math5KO	P6_Math5KO_P23_Math5KO	0.797767	0.808133	0.69855	0.70765	0.659683	0.624383	0.557383	0.626317	0.650767	0.568167	0.669067	0.610217	0.676267	0.629933	0.65705	0.607217	0.6256	0.599567	0.763	0.919967	0.90485	0.9673	0.935917	0.952383	0.988883	0.9497	0.946283	0.911117	0.926567	0.862066	0.87634	0.94114	0.964976	0.984488	1	0.955	0.833917	0.96665	0.634683	0.8123	0.59925	0.941417	null	null
chr1	61179569	61179708	6	P23_WT	P6_WT_P23_WT	0.2836	0.4387	0.169517	0.21225	0.0722	0.1357	0.04515	0.03285	0.0323	0.0900667	0.0301833	0.0151	0.0258167	0.0761667	0.0432167	0.1201	0.0247167	0.06225	0.294817	0.32345	0.3383	0.3062	0.324433	0.428367	0.167367	0.482633	0.0798	0.573483	0.0505167	0.0407197	0.0296443	0.390136	0.512482	0.023016	0.0277778	0.47905	0.0869167	0.304417	0.08785	0.481383	0.304733	0.513017	null	null
chr1	61203293	61203392	7	P23_Math5KO	P6_Math5KO_P23_Math5KO	0.175071	0.221086	0.193886	0.205	0.128171	0.119286	0.115129	0.0797714	0.141229	0.128943	0.0641571	0.104186	0.0739	0.154514	0.150286	0.0783286	0.0476143	0.106386	0.174614	0.180786	0.315086	0.309471	0.468357	0.45555	0.311243	0.473157	0.357329	0.477129	0.626175	0.393083	0.278968	0.751315	0.59028	0.478166	0.353515	0.3811	0.307143	0.730714	0.229975	0.568029	0.1764	0.564243	null	null
chr1	61296728	61297336	10	P23_Math5KO	P6_Math5KO_P23_Math5KO	0.76007	0.75023	0.64767	0.61549	0.6363	0.60354	0.52435	0.55939	0.49649	0.53262	0.4711	0.51477	0.4967	0.55354	0.49438	0.53121	0.636978	0.59956	0.68708	0.81704	0.7682	0.71967	0.8209	0.748617	0.64893	0.76517	0.72609	0.85115	0.732356	0.781664	0.688673	0.963248	0.913896	0.721209	0.65453	0.63183	0.647678	0.840011	0.361667	0.54205	0.34714	0.56061	null	null
chr1	61300155	61300474	13	P23_Math5KO	P6_Math5KO_P23_Math5KO	0.521223	0.589246	0.434977	0.420908	0.302015	0.370554	0.358462	0.331008	0.383538	0.334692	0.387615	0.391692	0.388469	0.428262	0.390708	0.465762	0.3771	0.413415	0.800777	0.889823	0.921946	0.888515	0.887638	0.88142	0.903438	0.902792	0.868377	0.942831	0.890785	0.849161	0.852942	0.924405	0.921175	0.933483	0.93405	0.803315	0.562546	0.909162	0.71255	0.926308	0.6462	0.9413	null	null
chr1	61301840	61302769	17	P23_WT	P6_WT_P23_WT	0.321335	0.413235	0.232005	0.210865	0.123745	0.175515	0.056185	0.084335	0.066755	0.09462	0.07923	0.10875	0.112775	0.056895	0.135245	0.19909	0.0467154	0.111805	0.494915	0.619945	0.6466	0.63195	0.67509	0.655492	0.59065	0.557125	0.623282	0.516847	0.722224	0.576541	0.512311	0.664153	0.653712	0.819684	0.82887	0.640955	0.2935	0.690245	0.415153	0.7353	0.392475	0.697553	null	null
chr1	61301942	61302196	5	P23_Math5KO	P6_Math5KO_P23_Math5KO	0.44008	0.54002	0.40978	0.3137	0.19392	0.31018	0.08532	0.12508	0.07204	0.17248	0.05168	0.16766	0.12452	0.12676	0.10886	0.14418	0.095175	0	0.42332	0.58654	0.63492	0.68912	0.6768	0.46785	0.38692	0.6328	0.4955	0.72082	0.49834	0.383974	0.385714	0.582405	0.542896	0.825758	0.833684	0.67468	0.26336	0.87796	0.37976	0.69164	0.2613	0.6468	null	null
chr1	61353611	61354651	9	P23_Math5KO	P6_Math5KO_P23_Math5KO	0.50102	0.53488	0.5299	0.45164	0.53639	0.52486	0.47521	0.47251	0.46989	0.50595	0.52425	0.49727	0.54419	0.49912	0.54168	0.55617	0.47307	0.54067	0.66456	0.72862	0.72637	0.78206	0.7611	0.891267	0.87107	0.75795	0.87403	0.73805	0.9038	0.875929	0.87899	0.932188	0.930197	0.945144	0.896384	0.66899	0.66372	0.69258	0.315733	0.539233	0.406133	0.7971	null	null
chr1	61803392	61803535	6	P23_Math5KO	P6_Math5KO_P23_Math5KO	0.9019	0.90335	0.926967	0.950667	0.933033	0.896583	0.902217	0.870683	0.931	0.972467	0.88325	0.908067	0.949367	0.9796	0.86585	0.925567	0.979167	0.945733	0.959467	0.961917	0.943133	0.992067	0.9348	0.944433	0.966333	0.96805	0.9881	0.943983	1	0.987179	1	0.977679	0.976984	0.992754	0.955235	0.9463	0.92825	0.96915	0.683333	0.891483	0.456783	0.888083	null	null
chr1	61879884	61880247	6	P23_WT	P6_WT_P23_WT	0.70895	0.72245	0.62735	0.60445	0.62565	0.587667	0.651283	0.519167	0.55275	0.598733	0.618183	0.582967	0.63005	0.588167	0.518517	0.59885	0.62712	0.46555	0.629383	0.751283	0.793167	0.63715	0.774367	0.761375	0.672617	0.7278	0.673117	0.814283	0.814783	0.731152	0.763889	0.622047	0.655154	0.85933	0.85368	0.7761	0.66655	0.815767	0.393967	0.672783	0.30965	0.67185	null	null
chr1	61879884	61880247	6	P23_Math5KO	P6_Math5KO_P23_Math5KO	0.70895	0.72245	0.62735	0.60445	0.62565	0.587667	0.651283	0.519167	0.55275	0.598733	0.618183	0.582967	0.63005	0.588167	0.518517	0.59885	0.62712	0.46555	0.629383	0.751283	0.793167	0.63715	0.774367	0.761375	0.672617	0.7278	0.673117	0.814283	0.814783	0.731152	0.763889	0.622047	0.655154	0.85933	0.85368	0.7761	0.66655	0.815767	0.393967	0.672783	0.30965	0.67185	null	null
chr1	62181609	62182105	7	P23_WT	P6_WT_P23_WT	0.142325	0.166387	0.09365	0.121475	0.0808375	0.109738	0.104225	0.125262	0.123237	0.126087	0.0965625	0.0800625	0.138338	0.1476	0.138038	0.165612	0.106362	0.20635	0.4176	0.60875	0.649725	0.608363	0.537525	0.3864	0.849912	0.45905	0.823263	0.427875	0.841738	0.851974	0.870317	0.87708	0.956087	0.788379	0.657126	0.340338	0.374167	0.4015	0.237629	0.51495	0.201986	0.596157	null	null
chr1	62181950	62182105	5	P23_Math5KO	P6_Math5KO_P23_Math5KO	0.17726	0.2334	0.14338	0.16928	0.12244	0.15706	0.11858	0.14236	0.1558	0.1452	0.0957	0.10368	0.17822	0.1704	0.17156	0.18676	0.13684	0.15492	0.46028	0.5748	0.64696	0.56354	0.54438	0.33824	0.862	0.54198	0.77556	0.46012	0.78754	0.813882	0.847053	0.840419	0.953548	0.730357	0.610224	0.3612	0.40614	0.39946	0.23318	0.50644	0.17028	0.58662	null	null
chr1	62325398	62325811	6	P23_Math5KO	P6_Math5KO_P23_Math5KO	0.111	0.1734	0.0930167	0.0993333	0.0854333	0.08065	0.0555	0.0829167	0.09255	0.0751167	0.128367	0.12325	0.1012	0.146233	0.210983	0.252617	0.02858	0.341417	0.62335	0.69055	0.727433	0.735617	0.780983	0.730133	0.821233	0.703317	0.828133	0.535	0.856	0.840611	0.79902	0.898774	0.906185	0.793129	0.8741	0.542083	0.589833	0.5693	0.60784	0.876983	0.593533	0.8861	null	null
chr1	62344593	62345158	7	P23_Math5KO	P6_Math5KO_P23_Math5KO	0.709911	0.762733	0.671789	0.651722	0.672022	0.642289	0.528956	0.633822	0.653867	0.6174	0.667922	0.562667	0.610422	0.610767	0.666833	0.636456	0.658544	0.663733	0.752911	0.8777	0.866778	0.831944	0.872767	0.80832	0.9758	0.777711	0.958622	0.781089	0.987767	0.993056	0.986402	0.966385	0.96463	0.961402	0.967986	0.854089	0.814822	0.848911	0.413583	0.794825	0.2899	0.8691	null	null
chr1	62382748	62382953	6	P23_Math5KO	P6_Math5KO_P23_Math5KO	0.3422	0.367857	0.329314	0.249514	0.219957	0.189271	0.1832	0.150029	0.163314	0.117943	0.170271	0.172729	0.167814	0.156243	0.267357	0.190429	0.238771	0.203529	0.535614	0.716171	0.731657	0.6761	0.657629	0.576183	0.901414	0.5383	0.924629	0.5693	0.921343	0.932943	0.919643	0.946936	0.950781	0.809954	0.89685	0.30648	0.385917	0.547257	0.581871	0.795386	0.432767	0.838814	null	null
chr1	62429133	62429863	13	P23_Math5KO	P6_Math5KO_P23_Math5KO	0.291038	0.363685	0.190815	0.230154	0.170046	0.132069	0.141362	0.0994385	0.135031	0.147092	0.137677	0.119492	0.129069	0.0998846	0.153908	0.183685	0.0860308	0.174162	0.592562	0.744885	0.7628	0.705562	0.779638	0.621522	0.946254	0.747054	0.947654	0.6977	0.933008	0.919807	0.943048	0.75683	0.87489	0.839742	0.902069	0.196115	0.408925	0.6599	0.335754	0.712854	0.391254	0.750531	null	null
chr1	62429524	62429873	12	P23_WT	P6_WT_P23_WT	0.262608	0.344167	0.145242	0.210867	0.127058	0.0879667	0.0867833	0.0514917	0.0850833	0.0978167	0.0890083	0.0695667	0.07065	0.0666417	0.102125	0.132525	0.0257167	0.10435	0.547375	0.725817	0.770333	0.664475	0.790083	0.567263	0.941775	0.743417	0.935042	0.651375	0.924342	0.937367	0.938699	0.706495	0.849435	0.822684	0.889006	0.212942	0.306264	0.624564	0.18605	0.695467	0.339258	0.712142	null	null
chr1	62465641	62465875	5	P23_WT	P6_WT_P23_WT	0.44782	0.49564	0.2591	0.33986	0.24186	0.288	0.17012	0.18044	0.18394	0.15098	0.21836	0.16634	0.15612	0.21106	0.2729	0.26822	0.26392	0.18266	0.53934	0.65626	0.64988	0.62036	0.6287	0.619433	0.99	0.56014	0.94714	0.65378	0.984	0.990909	0.934242	0.974609	0.91697	0.717273	0.75084	0.5143	0.45742	0.72738	0.30216	0.6988	0.2811	0.6542	null	null
chr1	62679120	62679698	7	P23_Math5KO	P23_WT_P23_Math5KO	0.670814	0.712243	0.644843	0.701957	0.6213	0.657214	0.6726	0.6763	0.631	0.667186	0.633329	0.626371	0.653143	0.620314	0.677371	0.6553	0.658229	0.587757	0.690743	0.782871	0.802943	0.8199	0.753514	0.59808	0.937217	0.611186	0.9019	0.749214	0.982143	0.936421	0.880678	0.618576	0.547339	0.955556	0.900235	0.720971	0.6721	0.790317	0.247329	0.285657	0.585043	0.699529	null	null
chr1	62704855	62705174	10	P23_Math5KO	P6_Math5KO_P23_Math5KO	0.03094	0.02983	0.02558	0.03747	0.01832	0.03856	0.07652	0.10536	0.14433	0.11579	0.15096	0.23178	0.15996	0.1835	0.22678	0.18963	0.0466	0.29584	0.18023	0.3352	0.43526	0.28971	0.34952	0.7349	0.1876	0.51468	0.0998778	0.60341	0.25304	0.0355263	0.181757	0.674918	0.646482	0.407123	0.431905	0.8658	0.34177	0.92818	0.1222	0.52396	0.12366	0.58334	null	null
chr1	62716812	62717005	6	P23_Math5KO	P6_Math5KO_P23_Math5KO	0.164717	0.204117	0.122383	0.09525	0.0772667	0.0911833	0.0675667	0.12	0.10195	0.136217	0.125567	0.0795	0.120117	0.125617	0.216583	0.174783	0.102383	0.203783	0.476817	0.76205	0.637767	0.5677	0.616217	NA	0.886117	0.693667	0.941267	0.606367	0.861567	0.783389	0.891503	0.848908	0.825342	0.769002	0.875933	0.666467	0.616433	0.7096	0.413567	0.5183	0.406717	0.636783	null	null
chr1	62718061	62718212	5	P23_Math5KO	P6_Math5KO_P23_Math5KO	0.30332	0.32292	0.31464	0.28304	0.21208	0.16544	0.23008	0.23294	0.15414	0.21858	0.15718	0.29022	0.1699	0.24016	0.34314	0.15854	0.1673	0.24858	0.4811	0.53438	0.47858	0.3846	0.50348	0.5607	0.39822	0.4279	0.50728	0.26052	0.58708	0.461569	0.421789	0.975524	0.949321	0.923077	0.809706	0.69578	0.6188	0.70604	0.21004	0.57282	0.2103	0.75438	null	null
chr1	62750955	62751788	13	P23_Math5KO	P6_Math5KO_P23_Math5KO	0.6341	0.676856	0.568438	0.5812	0.451119	0.427287	0.319475	0.343	0.25	0.257875	0.242756	0.205031	0.218569	0.219775	0.212737	0.22435	0.395357	0.161938	0.225544	0.272869	0.327975	0.275106	0.258344	0.296973	0.229127	0.441581	0.06176	0.474093	0.138487	0.0759158	0.0831777	0.727167	0.741504	0.423672	0.456275	0.359762	0.280212	0.451047	0.136245	0.488753	0.10868	0.497086	null	null
chr1	62751005	62751489	6	P23_WT	P6_WT_P23_WT	0.580855	0.616282	0.549855	0.576318	0.447127	0.3902	0.308209	0.331273	0.228945	0.256464	0.225336	0.194373	0.221382	0.220827	0.206073	0.224373	0.414656	0.1852	0.231364	0.263009	0.331718	0.253482	0.258645	0.3	0.25935	0.513591	0.04517	0.52499	0.13492	0.0614719	0.0538862	0.787572	0.823879	0.516487	0.497355	0.421018	0.292845	0.49692	0.112067	0.56132	0.08661	0.566456	null	null
chr1	62780052	62780664	12	P23_Math5KO	P6_Math5KO_P23_Math5KO	0.58672	0.615587	0.459633	0.45988	0.431407	0.389067	0.363853	0.327213	0.2731	0.249047	0.215087	0.297087	0.191653	0.207627	0.136173	0.171427	0.260707	0.0567267	0.329113	0.48734	0.54346	0.493687	0.608873	0.905	0.306293	0.70992	0.386593	0.753707	0.387613	0.294139	0.368123	0.854154	0.89646	0.709086	0.6981	0.354553	0.1931	0.58804	0.509517	0.806567	0.397783	0.827407	null	null
chr1	62795934	62796132	10	P23_Math5KO	P6_Math5KO_P23_Math5KO	0.23198	0.26374	0.06977	0.17026	0.18411	0.11591	0.12579	0.17069	0.10565	0.12229	0.17994	0.13189	0.11816	0.17995	0.09133	0.20879	0.165575	0.11985	0.4458	0.38663	0.33756	0.35448	0.33465	NA	0.43715	0.41294	0.39364	0.48	0.41294	0.367874	0.33606	0.344343	0.319682	0.503799	0.477781	0.464725	0.13977	0.521378	0.2885	0.47563	0.13252	0.39599	3'UTR	null
chr1	62911507	62911816	6	P23_Math5KO	P6_Math5KO_P23_Math5KO	0.75165	0.792	0.687883	0.6329	0.641167	0.597017	0.59255	0.67485	0.611217	0.625733	0.622817	0.616283	0.58995	0.66485	0.652183	0.591783	0.642833	0.677317	0.700917	0.686533	0.6995	0.806033	0.659967	0.69688	0.659383	0.741133	0.566433	0.845583	0.631167	0.599256	0.556308	0.699754	0.744922	0.946657	0.84334	0.818917	0.73365	0.8825	0.63945	0.843883	0.322433	0.835667	null	null
chr1	63107604	63108068	7	P6_Math5KO	P6_Math5KO_P23_Math5KO	0.911843	0.9113	0.916229	0.903443	0.920443	0.876229	0.894543	0.877957	0.848843	0.834843	0.7713	0.845471	0.794429	0.791829	0.788729	0.766971	0.869971	0.813717	0.603	0.685743	0.695857	0.592943	0.651971	0.48	0.783671	0.482557	0.898471	0.56666	0.9551	0.892063	0.868734	0.844662	0.875299	0.743918	0.712907	0.6411	0.775429	0.628283	0.647271	0.395829	0.736014	0.274386	null	5'UTR
chr1	63129823	63129900	9	P23_WT	P23_WT_P23_Math5KO	0.221678	0.316756	0.195133	0.182289	0.218267	0.136956	0.225433	0.163922	0.0966778	0.223611	0.214811	0.177011	0.249767	0.0608222	0.146356	0.2146	0.101029	0.259286	0.193643	0.149422	0.327929	0.193612	0.1636	NA	0.357829	0.0492875	0.478543	0.199822	0.445833	0.277778	0.254138	0.091519	0.0957386	0.104562	0.113351	0.243444	0.206356	0.377356	0.435356	0.463	0.216922	0.131467	null	5'UTR
chr1	63266428	63266945	16	P23_Math5KO	P6_Math5KO_P23_Math5KO	0.433462	0.471506	0.534288	0.478606	0.407169	0.3837	0.449562	0.32735	0.413469	0.419394	0.359806	0.409225	0.434412	0.465975	0.419013	0.427019	0.455475	0.355637	0.4872	0.520031	0.467	0.395944	0.529056	0.466667	0.403281	0.477006	0.489312	0.548293	0.473331	0.419035	0.394081	0.64816	0.387225	0.555944	0.635363	0.531319	0.458863	0.562193	0.399607	0.421419	0.274731	0.52945	null	5'UTR
chr1	63573275	63573763	9	P23_Math5KO	P6_Math5KO_P23_Math5KO	0.509344	0.6044	0.335633	0.3122	0.171022	0.210389	0.181267	0.153233	0.174967	0.119578	0.154922	0.1113	0.118533	0.131933	0.1711	0.171311	0.189411	0.161933	0.397311	0.474278	0.414256	0.325167	0.473267	0.558488	0.327133	0.531467	0.416233	0.482589	0.313689	0.284958	0.25307	0.451024	0.372097	0.319756	0.316963	0.285875	0.253456	0.423556	0.309978	0.552667	0.226556	0.553856	null	null
chr1	63995458	63995586	8	P6_Math5KO	P6_Math5KO_P23_Math5KO	0.862625	0.869613	0.778687	0.84195	0.757337	0.768962	0.78975	0.761513	0.705838	0.692175	0.691638	0.75275	0.68115	0.662937	0.5877	0.610675	0.749838	0.413988	0.34475	0.393338	0.429712	0.151487	0.33705	0.7879	0.1641	0.723788	0.11595	0.623275	0.250013	0.0942983	0.0372754	0.175281	0.211111	0.672609	0.607459	0.837562	0.583725	0.840175	0.836762	0.507687	0.7025	0.3685	null	null
chr1	63995488	63995586	7	P6_WT	P6_WT_P23_WT	0.878714	0.880743	0.8049	0.877814	0.795929	0.805729	0.8214	0.807443	0.748843	0.730343	0.750757	0.816557	0.759157	0.732643	0.649429	0.6716	0.809343	0.457257	0.394	0.4309	0.463629	0.165614	0.3797	0.871886	0.1796	0.800729	0.132514	0.702786	0.285729	0.107769	0.0426004	0.200321	0.24127	0.759172	0.694239	0.9266	0.651243	0.927729	0.878371	0.5466	0.717143	0.395629	null	null
chr1	64061597	64061934	11	P23_Math5KO	P6_Math5KO_P23_Math5KO	0.776164	0.792873	0.532655	0.563745	0.448936	0.509055	0.423064	0.424936	0.494927	0.376682	0.403655	0.443	0.431264	0.471136	0.439127	0.425873	0.351673	0.531164	0.542518	0.672936	0.641936	0.513227	0.628082	0.723322	0.641327	0.566218	0.6349	0.506255	0.661427	0.665199	0.594048	0.965062	0.939643	0.750594	0.756567	0.669755	0.607327	0.750755	0.325382	0.458745	0.162864	0.546955	null	null
chr1	64061828	64062186	8	P23_WT	P6_WT_P23_WT	0.83395	0.883975	0.649325	0.710963	0.5587	0.5426	0.509625	0.557113	0.552312	0.483588	0.463187	0.540362	0.57075	0.527737	0.528188	0.557825	0.470737	0.511487	0.453363	0.549663	0.575163	0.453412	0.559412	0.666412	0.482787	0.57035	0.55805	0.421775	0.589662	0.463603	0.466766	0.927604	0.910042	0.865124	0.812689	0.602988	0.71274	0.68905	0.223463	0.510912	0.22435	0.44745	null	null
chr1	64578109	64578187	5	P23_WT	P6_WT_P23_WT	0.54718	0.41904	0.48862	0.41058	0.43864	0.47334	0.50822	0.47992	0.41642	0.47384	0.44888	0.42708	0.36776	0.41822	0.60864	0.43804	0.392867	0.47984	0.59754	0.59602	0.68758	0.67244	0.66484	0.57166	0.58996	0.6975	0.64254	0.77142	0.6578	0.633068	0.518109	0.8	0.78	0.61138	0.69873	0.47928	0.4733	0.52408	0.43272	0.84836	0.73034	0.7148	null	null
chr1	64919446	64919554	6	P6_WT	P6_WT_P23_WT	0.72945	0.720667	0.730467	0.726267	0.69555	0.772683	0.680083	0.698033	0.7564	0.67195	0.719233	0.697017	0.754833	0.634467	0.6254	0.644933	0.7189	0.225067	0.370517	0.254683	0.27055	0.218983	0.276533	0.50666	0	0.389667	0.0680667	0.33255	0.0336667	0.0647547	0	0	0	0.0111112	0.0128205	0.850583	0.667833	0.742117	0.72905	0.434483	0.679867	0.36335	null	null
chr1	64975080	64976234	16	P23_Math5KO	P6_Math5KO_P23_Math5KO	0.307265	0.317415	0.26357	0.225245	0.19181	0.214355	0.17492	0.14516	0.152585	0.12201	0.16016	0.14361	0.173115	0.1304	0.193495	0.22823	0.196079	0.22248	0.41656	0.660155	0.65402	0.57999	0.661855	0.591862	0.87281	0.43999	0.883815	0.413956	0.830575	0.761768	0.804572	0.636964	0.584337	0.683737	0.717781	0.280365	0.298925	0.380765	0.436432	0.61386	0.369967	0.591778	null	null
chr1	65661605	65661949	12	P23_Math5KO	P23_WT_P23_Math5KO	0.934217	0.967992	0.91855	0.9719	0.973242	0.964758	0.984933	0.981742	0.929042	0.927908	0.966842	0.92425	0.977592	0.926258	0.909292	0.942117	1	0.965342	0.945875	0.892267	0.820142	0.952117	0.9309	0.97142	0.921425	0.967992	0.964922	0.940182	0.950925	0.937123	0.920207	0.534921	0.807018	0.868037	0.851597	0.9033	0.972855	0.868267	0.318	0.419292	0.942433	0.96715	null	null
chr1	65661929	65661951	9	P6_Math5KO	P6_WT_P6_Math5KO	0.92441	0.98615	0.90173	0.98889	0.98053	0.98524	1	0.98333	0.93802	0.93631	0.97667	0.93275	0.97837	0.91867	0.90007	0.9344	1	0.9875	0.97312	0.91	0.80176	1	0.97458	1	0.9598	0.98705	0.98485	0.982137	1	1	1	0.4	NA	0.992308	0.967631	NA	0.9875	NA	0.163811	0.405178	0.92443	0.97611	null	null
chr1	65927164	65927419	5	P23_WT	P23_WT_P23_Math5KO	0.79466	0.68686	0.81384	0.7993	0.77532	0.76338	0.80142	0.80694	0.80658	0.8252	0.83602	0.68174	0.79986	0.72206	0.76064	0.73868	0.8347	0.8	0.69332	0.68286	0.6996	0.6568	0.70926	0.73334	0.9471	0.6341	0.96666	0.696425	0.94982	0.917795	0.90404	0.819079	0.808187	0.904615	0.846667	0.82652	0.77424	0.73396	0.51684	0.64954	0.2474	0.2963	null	null
chr1	66187296	66187481	5	P23_Math5KO	P6_Math5KO_P23_Math5KO	0.60696	0.61192	0.5075	0.50084	0.42016	0.39808	0.35824	0.3775	0.34788	0.31666	0.26384	0.24912	0.26974	0.31712	0.2128	0.17104	0.43364	0.17864	0.21398	0.20846	0.4197	0.2755	0.27108	0.72056	0	0.59586	0.01982	0.65664	0.0087	0	0.0086956	0.14576	0.336667	0.58031	0.488206	0.215	0.30882	0.46196	0.25	0.611667	0.27698	0.6543	null	5'UTR
chr1	66386570	66386769	6	P23_Math5KO	P23_WT_P23_Math5KO	0.636833	0.750217	0.49555	0.511583	0.28855	0.336567	0.299917	0.18355	0.129267	0.169417	0.164317	0.11175	0.134533	0.166583	0.1141	0.19385	0.150683	0.102967	0.373467	0.468083	0.44175	0.454883	0.47855	0.933333	0.321483	0.529983	0.37115	0.558217	0.288383	0.300543	0.189566	0.203606	0.226766	0.051282	0.047304	0.1936	0.0807833	0.195117	0.239083	0.205767	0.436667	0.546483	null	null
chr1	66720686	66720999	6	P23_Math5KO	P6_Math5KO_P23_Math5KO	0.963017	0.947817	0.912933	0.89875	0.9299	0.913217	0.889783	0.947267	0.905183	0.913583	0.8957	0.921517	0.883033	0.878417	0.8691	0.894117	0.964917	0.8982	0.86165	0.851783	0.84425	0.85232	0.910317	0.806283	0.931467	0.711667	0.908833	0.7734	0.934517	0.978836	0.914815	0.939161	0.930921	0.944445	0.961779	0.916983	0.95055	0.858317	0.53494	0.7275	0.35655	0.673967	3'UTR	null
chr1	67207105	67207486	6	P23_WT	P6_WT_P23_WT	0.856967	0.851783	0.889783	0.842083	0.87535	0.894833	0.92495	0.87095	0.88035	0.880167	0.895083	0.896233	0.860317	0.90225	0.885533	0.876183	0.8543	0.928017	0.895133	0.90345	0.93785	0.87995	0.84565	0.7639	0.987183	0.854883	0.948833	0.9	0.977367	0.978291	0.951735	0.805208	0.809837	0.986111	0.972917	0.8258	0.8864	0.965083	0.34265	0.708683	0.30475	0.7453	null	null
chr1	67207105	67207486	6	P23_Math5KO	P6_Math5KO_P23_Math5KO	0.856967	0.851783	0.889783	0.842083	0.87535	0.894833	0.92495	0.87095	0.88035	0.880167	0.895083	0.896233	0.860317	0.90225	0.885533	0.876183	0.8543	0.928017	0.895133	0.90345	0.93785	0.87995	0.84565	0.7639	0.987183	0.854883	0.948833	0.9	0.977367	0.978291	0.951735	0.805208	0.809837	0.986111	0.972917	0.8258	0.8864	0.965083	0.34265	0.708683	0.30475	0.7453	null	null
chr1	67292355	67293043	6	P23_Math5KO	P23_WT_P23_Math5KO	0.9182	0.908767	0.8825	0.843833	0.835583	0.8618	0.90665	0.864433	0.9089	0.917667	0.856833	0.882733	0.869	0.865817	0.901567	0.854183	0.884933	0.868533	0.853533	0.8683	0.91045	0.88435	0.855933	0.853233	0.98575	0.827233	0.971017	0.871833	0.942733	0.99359	0.956008	0.632054	0.585962	0.963557	0.991667	0.888133	0.80305	0.883283	0.290983	0.301717	0.88218	0.881783	null	null
chr1	67893000	67893758	6	P23_Math5KO	P6_Math5KO_P23_Math5KO	0.675329	0.669743	0.663343	0.636214	0.6005	0.607971	0.565986	0.568514	0.612586	0.503271	0.573214	0.542943	0.534186	0.544386	0.535529	0.591029	0.632114	0.586143	0.713257	0.764786	0.778057	0.778271	0.742657	0.79428	0.882457	0.695229	0.910986	0.780186	0.881543	0.889773	0.907363	0.843747	0.748932	0.903571	0.920068	0.531943	0.571386	0.776	0.298967	0.59365	0.289033	0.718533	null	null
chr1	68362921	68363192	5	P23_Math5KO	P6_Math5KO_P23_Math5KO	0.59534	0.59604	0.5604	0.63284	0.6509	0.5487	0.62922	0.5962	0.76746	0.7031	0.69878	0.73562	0.7003	0.66832	0.68786	0.66404	0.6537	0.72434	0.78726	0.78766	0.77274	0.80838	0.87982	0.775	0.9006	0.7378	0.93442	0.88474	0.94944	0.89995	0.88208	0.805904	0.787227	0.828036	0.863744	0.69854	0.74052	0.80892	0.33026	0.61704	0.30452	0.78112	null	null
chr1	69488983	69489290	9	P23_Math5KO	P6_Math5KO_P23_Math5KO	0.540833	0.525389	0.430589	0.539722	0.467144	0.494833	0.562678	0.5894	0.497356	0.556	0.554156	0.495078	0.570211	0.532622	0.531311	0.604044	0.498589	0.559678	0.637778	0.736933	0.774478	0.605078	0.709956	0.570837	0.885389	0.588133	0.950711	0.663189	0.913778	0.895938	0.923611	0.937889	0.951584	0.951316	0.961472	0.733256	0.550162	0.636	0.445844	0.711444	0.428622	0.766711	null	null
chr1	69656969	69657244	9	P23_WT	P6_WT_P23_WT	0.472883	0.42545	0.468033	0.460067	0.449375	0.441725	0.405542	0.511417	0.53765	0.495917	0.480233	0.492717	0.529558	0.51205	0.496167	0.510208	0.389317	0.6625	0.611533	0.669483	0.653225	0.581517	0.67675	0.860714	0.815908	0.714475	0.834108	0.647592	0.7852	0.775711	0.78653	0.509519	0.408011	0.951032	0.952663	0.846433	0.711992	0.847167	0.405867	0.757167	0.538883	0.696017	null	null
chr1	71000268	71000467	5	P23_Math5KO	P6_Math5KO_P23_Math5KO	0.89646	0.80708	0.78724	0.8434	0.85262	0.87042	0.8652	0.8842	0.87206	0.8564	0.75978	0.83368	0.78258	0.84412	0.76732	0.75088	0.93216	0.71412	0.7172	0.74842	0.768	0.7631	0.75668	0.81332	0.85338	0.76906	0.8812	0.88956	0.88312	0.902525	0.885615	0.887324	0.842335	1	0.979808	0.84438	0.87855	0.92866	0.6473	0.79542	0.5161	0.8497	null	null
chr1	71618403	71618738	10	P23_Math5KO	P6_Math5KO_P23_Math5KO	0.87571	0.84934	0.84991	0.87034	0.86314	0.8447	0.79474	0.82283	0.81499	0.82673	0.84251	0.81464	0.82151	0.82382	0.80743	0.84386	0.80975	0.88175	0.83263	0.88841	0.8331	0.80504	0.87472	0.88	0.82465	0.8932	0.89135	0.84462	0.88082	0.911342	0.897124	0.968858	0.974167	0.921212	0.964212	0.9384	0.9004	0.870313	0.3346	0.60277	0.42073	0.68105	null	null
[truncated: 16,417 more rows]
[truncated: 16 more columns]

## Sheet: P6 WT vs P23 WT
GO biological process complete	Mus musculus - REFLIST (22262)	upload_1 (3467)	upload_1 (expected)	upload_1 (over/under)	upload_1 (fold Enrichment)	upload_1 (raw P-value)	upload_1 (FDR)	Type
[truncated: 1,342 more rows]

[truncated: 3 more sheets: P6KO vs P23KO, P6 WT vs P6 KO, P23 WT vs P23 KO]
