# Supplementary material for: Retinal-input-induced epigenetic dynamics in the developing mouse dorsal lateral geniculate nucleus
Source: Epigenetics Chromatin. 2019 Feb 14;12:13. doi: 10.1186/s13072-019-0257-x (PMC6374911; doi:10.1186/s13072-019-0257-x)
Supplement: Supplementary file 5 — Additional file 5: Table S4. Summary of “omics” dataset included in this study. [file 13072_2019_257_MOESM5_ESM.xlsx]

## Sheet: Table S4A
	Table S4A. A summary of data source histone ChIP-seq datasets derived from mouse cortical neuronal culture
	GEO Accession	Data type	Neuronal culture	Gender	Treatment	Brief Description	Reference
	GSE21161	ChIP-seq	E16.5 cortical neuron at DIV7	Mixed	55mM KCl for 0h and 2h	H3K4me1, H3K27me3, H3K4me3	Kim, T. K., et al. (2010). Nature 465(7295): 182-187.
	GSE60192	ChIP-seq	E16.5 cortical neuron at DIV7	Mixed	55mM KCl for 0h and 2h	H3K27ac	Malik, A. N., et al. (2014). Nat Neurosci 17(10): 1330-1339.

## Sheet: Table S4B
	Table S4B. A summary of data source for WGBS datasets derived from mouse developing brain and sorted neurons
	GEO Accession	Data Types	Age	Gender	Methylome#	Brief Description	Reference
	GSE47966	5mC	P0->22m	M9/F4	13	MethylC-Seq for frontal cortex (fetal, 1wk, 2wk, 4wk, 6wk, 10wk and 22mo), neuron (6wk, 7wk and 12mo) and glia (6wk, 7wk and 12mo)	Lister et al., 2013, Science
	GSE82560 GSE82661 GSE82421 GSE82346 GSE82823 GSE82836 GSE82465 GSE82905 GSE83043 GSE82673 GSE82951 GSE82621 GSE82355 GSE82510 GSE82504 GSE82692 GSE82371 GSE82987 GSE82356 GSE82481 GSE82992	5mC	E11.5, E12.5, E13.5, E14.5, E15.5, E16.5 and d0	Mixed	42	MethylC-Seq for forebrain, midbrain and hindbrain with duplicate for each time point	Mouse ENCODE
	GSE89118	5mC	Cultured	Unknown	2	MethylC-Seq for Oligodendrocyte and Astrocyte	Sanosaka et al., 2017 Cell Reports
	GSE63137	5mC	8-11wk	male	6	MethylC-Seq for three types of interneurons	Mo et al., 2015, Neuron
