# Supplementary material for: Retinal-input-induced epigenetic dynamics in the developing mouse dorsal lateral geniculate nucleus
Source: Epigenetics Chromatin. 2019 Feb 14;12:13. doi: 10.1186/s13072-019-0257-x (PMC6374911; doi:10.1186/s13072-019-0257-x)
Supplement: Supplementary file 6 — Additional file 6: Table S5. Summary of WGCNA clustering results. [file 13072_2019_257_MOESM6_ESM.xlsx]

## Sheet: Table 5A
	Table S5A: A summary of DMS statistics prior to clustering
	DMS list	CD1P23_Math5P23	CD1P6_CD1P23	CD1P6_Math5P6	Math5P6_Math5P23
	#DMS	249254	204353	211287	284919
	#DMS within -10KB to TES	146765	134898	124734	188471
	#DMS after merging	125656	96616	107099	124222
	#DMS with no missing data	87430	66817	73857	84963

## Sheet: Table 5B
	Table S5B. A summary of DMS statistics after WGCNA clustering
	DMS list name	CD1P23_Math5P23	CD1P6_CD1P23	CD1P6_Math5P6	Math5P6_Math5P23
	#DMS	87430	66817	73857	84963
	#DMS in cluster 1	28593	36122	25975	36853
	#DMS in cluster 2	21733	8294	18192	19462
	#DMS in cluster 3	7778	7979	7787	8166
	#DMS in cluster 4	5868	5332	-	6073
